# Supplementary material for: Thermal priming mitigates the effects of lethal marine heatwaves on the Manila clam Ruditapes philippinarum
Source: iScience. 2025 Jul 16;28(8):113108. doi: 10.1016/j.isci.2025.113108 (PMC12314336; doi:10.1016/j.isci.2025.113108)
Supplement: Table S1. Transcriptomic analyses [file mmc2.xlsx]

## Sheet: A. NH vs NC
edgeR Differential expression analysis - Full results table
Geneid	TranscriptID	Gene_symbol	Description	InterPROid	Human_geneid	Human_symbol	KOid	logFC	logCPM	LR	PValue	FDR
RPHIG00000007622	RPHIM00000007999	.	hypothetical protein	.	RPHIG00000007622	RPHIG00000007622	RPHIG00000007622	-2.46157	1.92596	51.9388	5.72574e-13	6.60579e-09
RPHIG00000002499	RPHIM00000002626	eip71cd	Peptide methionine sulfoxide reductase	P08761	ENSG00000175806	MSRA	K07304	-1.6638	3.76002	44.1298	3.07305e-11	1.77269e-07
RPHIG00000001529	RPHIM00000001592	ap2s1	AP-2 complex subunit sigma	P62744	ENSG00000042753	AP2S1	K11827	-1.79628	3.3385	39.0662	4.09667e-10	1.57544e-06
RPHIG00000005173	RPHIM00000005443	spsb1	SPRY domain-containing SOCS box protein 1	Q5E9X6	ENSG00000171621	SPSB1	K10343	-2.19418	1.64998	38.4701	5.55989e-10	1.60361e-06
RPHIG00000000028	RPHIM00000000029	ttn_11	Titin	Q8WZ42	ENSG00000155657	TTN	K12567	-1.23435	6.26007	36.25	1.73563e-09	4.0048e-06
RPHIG00000012945	RPHIM00000013608	rab8a_2	Ras-related protein Rab-8A	Q5R4A3	ENSG00000167461	RAB8A	K07901	-1.64834	2.65275	32.8022	1.02031e-08	1.96189e-05
RPHIG00000002389	RPHIM00000002511	.	hypothetical protein	.	RPHIG00000002389	RPHIG00000002389	RPHIG00000002389	2.70966	4.98866	31.6845	1.8136e-08	2.98907e-05
RPHIG00000024438	RPHIM00000025641	cbx8	Chromobox protein homolog 8	Q9QXV1	ENSG00000141570	CBX8	K11454	-1.33145	4.85008	30.0754	4.15563e-08	5.99294e-05
RPHIG00000019663	RPHIM00000020620	pip5k1a_pip5k1b_iso1	Phosphatidylinositol 4-phosphate 5-kinase type-1 alpha	P70182	ENSG00000186111	PIP5K1C	K00889	-1.11509	3.45215	28.6583	8.63423e-08	0.000110681
RPHIG00000004228	RPHIM00000004442	.	hypothetical protein	.	RPHIG00000004228	RPHIG00000004228	RPHIG00000004228	-1.42288	2.85696	27.9536	1.24256e-07	0.000143355
RPHIG00000008154	RPHIM00000008557	slc44a1	Choline transporter-like protein 1	Q6IR74	ENSG00000070214	SLC44A1	K06515	-1.75333	1.91812	26.8949	2.14824e-07	0.000225311
RPHIG00000029524	RPHIM00000030935	sipa1l2	Signal-induced proliferation-associated 1-like protein 2	Q9P2F8	ENSG00000116991	SIPA1L2	K17702	-0.973378	5.14178	26.0574	3.31409e-07	0.000273416
RPHIG00000005237	RPHIM00000005511	k03h1.5	Uncharacterized protein K03H1.5	P34501	ENSG00000099994	SUSD2	K23820	-1.17376	2.59898	26.0447	3.33602e-07	0.000273416
RPHIG00000010279	RPHIM00000010775	tlk2	Serine/threonine-protein kinase tousled-like 2	Q1ECX4	ENSG00000198586	TLK1	K08864	-0.94983	4.2269	26.0154	3.38711e-07	0.000273416
RPHIG00000009882	RPHIM00000010361	erya	6-deoxyerythronolide-B synthase EryA2, modules 3 and 4	Q03132	ENSG00000169710	FASN	RPHIG00000009882	-4.05147	4.12603	25.848	3.69385e-07	0.000273416
RPHIG00000007285	RPHIM00000007653	hexbp	DNA-binding protein HEXBP	Q04832	ENSG00000169714	CNBP	K09250	-2.07739	3.6724	25.7975	3.79186e-07	0.000273416
RPHIG00000010731	RPHIM00000011269	.	hypothetical protein	.	RPHIG00000010731	RPHIG00000010731	RPHIG00000010731	-1.46261	2.33864	25.5855	4.23212e-07	0.000276742
RPHIG00000012495	RPHIM00000013140	dnaja2	DnaJ homolog subfamily A member 2	Q2HJ94	ENSG00000069345	DNAJA2	K09503	-1.12507	4.40715	25.3948	4.67165e-07	0.000276742
RPHIG00000020941	RPHIM00000021960	.	hypothetical protein	.	RPHIG00000020941	RPHIG00000020941	RPHIG00000020941	-1.27939	2.20338	25.3527	4.77494e-07	0.000276742
RPHIG00000015445	RPHIM00000016212	.	hypothetical protein	.	RPHIG00000015445	RPHIG00000015445	RPHIG00000015445	-1.51965	4.2579	25.3436	4.79746e-07	0.000276742
RPHIG00000013276	RPHIM00000013955	cltc	Clathrin heavy chain 1	Q68FD5	ENSG00000141367	CLTC	K04646	-1.19142	4.74748	25.149	5.30669e-07	0.000277196
RPHIG00000025728	RPHIM00000026995	samhd1_4	Deoxynucleoside triphosphate triphosphohydrolase SAMHD1	Q60710	ENSG00000101347	SAMHD1	K22544	-2.59207	3.38252	25.0849	5.48619e-07	0.000277196
RPHIG00000010764	RPHIM00000011303	cam_4_iso1	Calmodulin	P62152	ENSG00000198668	CALM1	K02183	-1.27072	2.87383	25.0709	5.52614e-07	0.000277196
RPHIG00000023549	RPHIM00000024710	prpf39	Pre-mRNA-processing factor 39	Q86UA1	ENSG00000185246	PRPF39	K13217	-1.24828	4.18379	24.771	6.45623e-07	0.000310357
RPHIG00000023981	RPHIM00000025157	fpgs	Folylpolyglutamate synthase, mitochondrial	P48760	ENSG00000136877	FPGS	K01930	-1.60353	2.45397	24.3722	7.94078e-07	0.000366451
RPHIG00000017525	RPHIM00000018380	c3_6	Complement C3 (Fragment)	Q00685	ENSG00000125730	C3	K03990	-1.1638	5.82049	24.2853	8.30693e-07	0.000366509
RPHIG00000015894	RPHIM00000016684	dlgap4	Disks large-associated protein 4	B1AZP2	ENSG00000080845	DLGAP4	RPHIG00000015894	-1.52876	1.64154	24.1604	8.86383e-07	0.000366509
RPHIG00000011535	RPHIM00000012119	nars_iso2	Asparagine--tRNA ligase, cytoplasmic	Q2KJG3	ENSG00000134440	NARS1	K01893	-1.7332	7.20133	24.1536	8.89507e-07	0.000366509
RPHIG00000009947	RPHIM00000010429	picalm	Phosphatidylinositol-binding clathrin assembly protein	Q7M6Y3	ENSG00000073921	PICALM	K20044	-0.922303	3.85517	23.943	9.92286e-07	0.000394759
RPHIG00000015647	RPHIM00000016428	.	hypothetical protein	.	RPHIG00000015647	RPHIG00000015647	RPHIG00000015647	-2.10427	4.11976	22.7989	1.79869e-06	0.000667814
RPHIG00000022218	RPHIM00000023294	tubb4b_6	Tubulin beta-4B chain	P68372	ENSG00000188229	TUBB4B	K07375	0.999875	11.1027	22.7178	1.87622e-06	0.000667814
RPHIG00000016944	RPHIM00000017769	actr1a_2	Alpha-centractin	P85515	ENSG00000138107	ACTR1A	K16575	-1.5358	2.93671	22.6812	1.91231e-06	0.000667814
RPHIG00000022609	RPHIM00000023705	hdac11	Histone deacetylase 11	Q91WA3	ENSG00000163517	HDAC11	K11418	-1.63617	3.57507	22.6506	1.94296e-06	0.000667814
RPHIG00000013314	RPHIM00000013998	son_mitf_iso1	Protein SON	P18583	ENSG00000068323	TFE3	K09455	-0.96249	4.76108	22.626	1.96807e-06	0.000667814
RPHIG00000021512	RPHIM00000022551	arhgap18	Rho GTPase-activating protein 18	Q8N392	ENSG00000146376	ARHGAP18	K20639	-1.2428	3.49757	22.4469	2.16032e-06	0.000693728
RPHIG00000023780	RPHIM00000024944	rpgr	X-linked retinitis pigmentosa GTPase regulator	Q92834	ENSG00000156313	RPGR	K19607	1.11545	4.73076	22.4325	2.17664e-06	0.000693728
RPHIG00000006064	RPHIM00000006370	tuba1a_5	Tubulin alpha-1A chain	P68370	ENSG00000167552	TUBA1A	K07374	1.31809	8.31978	22.3804	2.23645e-06	0.000693728
RPHIG00000015290	RPHIM00000016054	.	hypothetical protein	.	RPHIG00000015290	RPHIG00000015290	RPHIG00000015290	-1.49617	2.36868	22.2925	2.34114e-06	0.000693728
RPHIG00000011645	RPHIM00000012240	pcnx3	Pecanex-like protein 3	Q9H6A9	ENSG00000197136	PCNX3	RPHIG00000011645	-1.82374	1.73896	22.2346	2.41285e-06	0.000693728
RPHIG00000020386	RPHIM00000021380	nudt9_2	ADP-ribose pyrophosphatase, mitochondrial	Q9BW91	ENSG00000170502	NUDT9	K13988	-1.54444	2.92936	22.2181	2.43365e-06	0.000693728
RPHIG00000009168	RPHIM00000009604	par-5_2	14-3-3-like protein 1	P41932	ENSG00000170027	YWHAG	K16197	-0.779078	7.76955	22.1933	2.46536e-06	0.000693728
RPHIG00000034464	RPHIM00000036035	.	hypothetical protein	.	RPHIG00000034464	RPHIG00000034464	RPHIG00000034464	2.17894	2.6584	22.1011	2.58666e-06	0.000710531
RPHIG00000002366	RPHIM00000002484	pttg1ip	Pituitary tumor-transforming gene 1 protein-interacting protein	Q8R143	ENSG00000183255	PTTG1IP	RPHIG00000002366	-1.12831	7.07856	21.8888	2.88915e-06	0.000775167
RPHIG00000009962	RPHIM00000010444	ubr4_3	E3 ubiquitin-protein ligase UBR4	Q2TL32	ENSG00000127481	UBR4	K10691	-1.46059	1.74109	21.8428	2.95921e-06	0.000775919
RPHIG00000014910	RPHIM00000015653	elf3_3	ETS-related transcription factor Elf-3	Q3UPW2	ENSG00000163435	ELF3	K17102	-1.32136	4.36687	21.7427	3.11767e-06	0.000799302
RPHIG00000027580	RPHIM00000028926	grdp1_4	Glycine-rich domain-containing protein 1	Q9ZQ47	RPHIG00000027580	RPHIG00000027580	RPHIG00000027580	-1.13335	3.48717	21.6216	3.32087e-06	0.000832889
RPHIG00000029002	RPHIM00000030393	sema5b_3	Semaphorin-5B	Q60519	ENSG00000082684	SEMA5B	K17341	-1.85957	2.98743	21.435	3.66034e-06	0.000883496
RPHIG00000004058	RPHIM00000004267	sele_7	E-selectin	P16581	ENSG00000007908	SELE	RPHIG00000004058	-1.66827	2.17137	21.4269	3.67581e-06	0.000883496
RPHIG00000026652	RPHIM00000027969	ppp1r13b	Apoptosis-stimulating of p53 protein 1	Q62415	ENSG00000088808	PPP1R13B	K17554	-1.01966	3.08948	21.2239	4.08629e-06	0.000962113
RPHIG00000004366	RPHIM00000004589	cyp2j2	Cytochrome P450 2J2	P51589	ENSG00000134716	CYP2J2	K07418	2.64991	1.89484	21.1414	4.26615e-06	0.000984373
RPHIG00000031359	RPHIM00000032835	.	hypothetical protein	.	RPHIG00000031359	RPHIG00000031359	RPHIG00000031359	-1.30867	2.56346	21.0763	4.41352e-06	0.000998408
RPHIG00000005766	RPHIM00000006064	.	hypothetical protein	.	RPHIG00000005766	RPHIG00000005766	RPHIG00000005766	0.879279	5.39771	20.9347	4.75202e-06	0.00105431
RPHIG00000005161	RPHIM00000005431	.	hypothetical protein	.	RPHIG00000005161	RPHIG00000005161	RPHIG00000005161	1.40852	4.28112	20.7252	5.30147e-06	0.00115402
RPHIG00000016314	RPHIM00000017127	lrrc15_3	Leucine-rich repeat-containing protein 15	Q8R5M3	ENSG00000178732	GP5	K08399	1.97015	3.71021	20.6015	5.65525e-06	0.00120823
RPHIG00000024282	RPHIM00000025481	.	hypothetical protein	.	RPHIG00000024282	RPHIG00000024282	K12236	4.05179	4.17819	20.5383	5.84488e-06	0.00120852
RPHIG00000027943	RPHIM00000029303	atpaf1	ATP synthase mitochondrial F1 complex assembly factor 1	Q5TC12	ENSG00000123472	ATPAF1	K07555	2.01651	2.6516	20.5314	5.86611e-06	0.00120852
RPHIG00000019475	RPHIM00000020427	vps29	Vacuolar protein sorting-associated protein 29	Q7ZV68	ENSG00000111237	VPS29	K18467	-1.64879	2.89488	20.4629	6.07992e-06	0.0012306
RPHIG00000011587	RPHIM00000012177	.	hypothetical protein	.	RPHIG00000011587	RPHIG00000011587	RPHIG00000011587	-1.24567	2.46984	20.3766	6.36026e-06	0.00126514
RPHIG00000007613	RPHIM00000007990	kpna3_2	Importin subunit alpha-4	O35344	ENSG00000102753	KPNA3	K23583	-1.35593	5.85546	20.2882	6.66102e-06	0.00129417
RPHIG00000027648	RPHIM00000028998	gnai1	Guanine nucleotide-binding protein G(i) subunit alpha-1	P27044	ENSG00000127955	GNAI1	K04630	-1.51172	1.57675	20.2233	6.89091e-06	0.00129417
RPHIG00000007447	RPHIM00000007820	spag8	Sperm-associated antigen 8	Q99932	ENSG00000137098	SPAG8	RPHIG00000007447	0.930423	4.54199	20.2148	6.92152e-06	0.00129417
RPHIG00000022547	RPHIM00000023640	.	hypothetical protein	.	RPHIG00000022547	RPHIG00000022547	RPHIG00000022547	-1.24161	2.97794	20.1868	7.02352e-06	0.00129417
RPHIG00000015220	RPHIM00000015981	echa8	Probable enoyl-CoA hydratase echA8	O07137	ENSG00000121310	ECHDC2	K01692	0.924506	4.2912	20.175	7.06704e-06	0.00129417
RPHIG00000000710	RPHIM00000000743	smap1	Stromal membrane-associated protein 1	Q91VZ6	ENSG00000112305	SMAP1	RPHIG00000000710	-0.947396	4.05706	20.1329	7.2245e-06	0.00129865
RPHIG00000015811	RPHIM00000016599	dnaja1_2	DnaJ homolog subfamily A member 1	P31689	ENSG00000086061	DNAJA1	K09502	-1.27252	2.33037	20.1082	7.3184e-06	0.00129865
RPHIG00000020576	RPHIM00000021582	plg_25	Plasminogen (Fragment)	P81286	ENSG00000142615	CELA2A	K01346	3.33113	3.22344	20.0794	7.42921e-06	0.00129865
RPHIG00000015295	RPHIM00000016059	ppp1ca	Serine/threonine-protein phosphatase PP1-alpha catalytic subunit	P62138	ENSG00000186298	PPP1CC	K06269	-0.898154	4.79927	19.8787	8.25161e-06	0.00142088
RPHIG00000013315	RPHIM00000013999	hsd17b4	Peroxisomal multifunctional enzyme type 2	P51659	ENSG00000133835	HSD17B4	K12405	-1.17568	4.36965	19.8101	8.5529e-06	0.0014511
RPHIG00000015214	RPHIM00000015975	a1cf_2	APOBEC1 complementation factor	Q5R9H4	ENSG00000163694	RBM47	K24978	-0.925467	4.37105	19.7491	8.83011e-06	0.00147642
RPHIG00000017362	RPHIM00000018211	tbc1d23	TBC1 domain family member 23	Q6NRC7	ENSG00000036054	TBC1D23	K22555	-1.28071	2.26235	19.7007	9.057e-06	0.00149272
RPHIG00000012571	RPHIM00000013221	v1g180167	Coiled-coil domain-containing protein 22 homolog	A7RNG8	ENSG00000101997	CCDC22	K23343	-0.93712	5.15075	19.5874	9.61034e-06	0.00154505
RPHIG00000033426	RPHIM00000034970	nwd2_2	NACHT and WD repeat domain-containing protein 2	Q6P5U7	ENSG00000174145	NWD2	K24734	-1.5199	2.37756	19.581	9.64236e-06	0.00154505
RPHIG00000016431	RPHIM00000017245	tekt4	Tektin-4	Q2TA38	ENSG00000163060	TEKT4	K18631	0.872184	5.0141	19.4998	1.00613e-05	0.00158738
RPHIG00000012674	RPHIM00000013325	dnajc7	DnaJ homolog subfamily C member 7	Q99615	ENSG00000168259	DNAJC7	K09527	-1.0347	4.09198	19.4734	1.02012e-05	0.00158738
RPHIG00000033456	RPHIM00000035000	usp47_2	Ubiquitin carboxyl-terminal hydrolase 47	E1C1R4	ENSG00000170242	USP47	K11857	-0.841013	3.23093	19.4514	1.03193e-05	0.00158738
RPHIG00000008526	RPHIM00000008948	slc37a3	Sugar phosphate exchanger 3	Q17QZ3	ENSG00000157800	SLC37A3	K03447	4.86154	5.19278	19.4249	1.04631e-05	0.00158833
RPHIG00000033699	RPHIM00000035252	sll1388_12	Universal stress protein Sll1388	P74148	RPHIG00000033699	RPHIG00000033699	RPHIG00000033699	-1.72951	5.00925	19.3987	1.06081e-05	0.00158942
RPHIG00000006409	RPHIM00000006744	hipk2_hipk1_iso1	Homeodomain-interacting protein kinase 2	Q9H2X6	ENSG00000064393	HIPK2	K08826	-0.859912	5.18386	19.2291	1.15932e-05	0.00171475
RPHIG00000002329	RPHIM00000002446	npl_3	N-acetylneuraminate lyase	Q5RDY1	ENSG00000135838	NPL	K01639	1.14569	5.91336	19.0796	1.2538e-05	0.00183102
RPHIG00000018705	RPHIM00000019629	.	hypothetical protein	.	RPHIG00000018705	RPHIG00000018705	K08844	1.31522	2.47169	19.0402	1.27996e-05	0.00184586
RPHIG00000009461	RPHIM00000009915	mib2_4	E3 ubiquitin-protein ligase MIB2	Q5ZIJ9	ENSG00000197530	MIB2	K10645	-1.00036	2.92739	18.9985	1.30823e-05	0.0018612
RPHIG00000031989	RPHIM00000033484	snrnp200	U5 small nuclear ribonucleoprotein 200 kDa helicase	Q6P4T2	ENSG00000144028	SNRNP200	K12854	-1.19596	2.67417	18.9756	1.32402e-05	0.0018612
RPHIG00000022243	RPHIM00000023323	arhgap20_2	Rho GTPase-activating protein 20	Q6REY9	ENSG00000137727	ARHGAP20	K20641	-1.47339	1.49615	18.9541	1.339e-05	0.0018612
RPHIG00000012103	RPHIM00000012727	fgfr4_2	Fibroblast growth factor receptor 4	Q91288	ENSG00000160867	FGFR4	K04362	1.06324	7.10931	18.6964	1.53272e-05	0.00210511
RPHIG00000012337	RPHIM00000012980	fam160a2	FTS and Hook-interacting protein homolog	B0V207	ENSG00000164142	FHIP1A	RPHIG00000012337	-1.28914	2.21271	18.5892	1.62141e-05	0.00217925
RPHIG00000005177	RPHIM00000005447	hdlbp	Vigilin	Q00341	ENSG00000115677	HDLBP	RPHIG00000005177	-0.866979	6.40193	18.5856	1.62447e-05	0.00217925
RPHIG00000001009	RPHIM00000001057	fgd6	FYVE, RhoGEF and PH domain-containing protein 6	Q6ZV73	ENSG00000180263	FGD6	K05724	-1.08058	3.29696	18.5567	1.64929e-05	0.00218711
RPHIG00000006056	RPHIM00000006362	ptp99a	Tyrosine-protein phosphatase 99A	P35832	ENSG00000144724	PTPRG	K16667	-1.13962	3.73286	18.4512	1.74307e-05	0.0022852
RPHIG00000004262	RPHIM00000004478	noc	Zinc finger protein Noc	Q24423	ENSG00000165655	ZNF503	RPHIG00000004262	2.02388	1.29504	18.248	1.93931e-05	0.00251392
RPHIG00000005199	RPHIM00000005473	.	hypothetical protein	.	ENSG00000125970	RALY	K12895	-0.875089	3.765	18.1059	2.08949e-05	0.0026785
RPHIG00000027760	RPHIM00000029112	.	hypothetical protein	.	RPHIG00000027760	RPHIG00000027760	RPHIG00000027760	-1.3542	3.45165	17.9879	2.22315e-05	0.00281852
RPHIG00000010678	RPHIM00000011213	.	hypothetical protein	.	RPHIG00000010678	RPHIG00000010678	RPHIG00000010678	-1.26165	2.94706	17.9401	2.27962e-05	0.00285408
RPHIG00000001439	RPHIM00000001499	hspa12b_125_iso2	Heat shock 70 kDa protein 12B	Q96MM6	ENSG00000132622	HSPA12B	RPHIG00000001439	-1.07378	2.9242	17.9119	2.31373e-05	0.00285408
RPHIG00000024004	RPHIM00000025183	.	hypothetical protein	.	RPHIG00000024004	RPHIG00000024004	RPHIG00000024004	-2.18748	2.20708	17.9023	2.32542e-05	0.00285408
RPHIG00000005364	RPHIM00000005644	asrgl1_2	Isoaspartyl peptidase/L-asparaginase	Q7L266	ENSG00000162174	ASRGL1	K13051	-3.39056	5.64554	17.8381	2.40518e-05	0.00287791
RPHIG00000024934	RPHIM00000026154	wdr60_2	WD repeat-containing protein 60	Q8C761	ENSG00000126870	DYNC2I1	K22869	0.81941	5.51564	17.8302	2.41524e-05	0.00287791
RPHIG00000003355	RPHIM00000003525	epdr1_4	Mammalian ependymin-related protein 1	Q5XII0	ENSG00000086289	EPDR1	RPHIG00000003355	1.57563	1.23132	17.8193	2.42911e-05	0.00287791
RPHIG00000013009	RPHIM00000013673	cdh7	Cadherin-7	Q9ULB5	ENSG00000081138	CDH7	K06799	-4.35555	3.59536	17.8072	2.44461e-05	0.00287791
RPHIG00000013721	RPHIM00000014421	cpd_3	Carboxypeptidase D	O75976	ENSG00000108582	CPD	K07752	-1.52199	1.65345	17.7775	2.483e-05	0.00289357
RPHIG00000033755	RPHIM00000035312	ro60_7	60 kDa SS-A/Ro ribonucleoprotein	P10155	ENSG00000116747	RO60	K11089	-1.1951	3.80089	17.6948	2.5934e-05	0.00299201
RPHIG00000020370	RPHIM00000021363	usp16_2	Ubiquitin carboxyl-terminal hydrolase 16	Q9Y5T5	ENSG00000156256	USP16	K11844	-1.3809	2.3283	17.6476	2.65857e-05	0.00300831
RPHIG00000007745	RPHIM00000008127	tent5a	Terminal nucleotidyltransferase 5A	Q96IP4	ENSG00000112773	TENT5A	K23033	-1.66523	1.73127	17.6156	2.70369e-05	0.00300831
RPHIG00000022480	RPHIM00000023571	tpd52l2	Tumor protein D54	O43399	ENSG00000101150	TPD52L2	RPHIG00000022480	-1.31276	5.07044	17.603	2.72152e-05	0.00300831
RPHIG00000014496	RPHIM00000015225	notch1_10	Neurogenic locus notch homolog protein 1	P21783	ENSG00000134250	NOTCH2	K02599	-0.839927	4.00475	17.5975	2.72947e-05	0.00300831
RPHIG00000023131	RPHIM00000024257	arpc3	Actin-related protein 2/3 complex subunit 3	O15145	ENSG00000111229	ARPC3	K05756	-1.18014	3.03187	17.5916	2.73791e-05	0.00300831
RPHIG00000018472	RPHIM00000019382	igf2bp2	Insulin-like growth factor 2 mRNA-binding protein 2	Q5RB68	ENSG00000073792	IGF2BP2	K17391	-1.05752	4.92593	17.5592	2.78496e-05	0.00303114
RPHIG00000015969	RPHIM00000016759	atp6v0c	V-type proton ATPase 16 kDa proteolipid subunit	P63081	ENSG00000185883	ATP6V0C	K02155	-1.27584	8.78837	17.5038	2.86727e-05	0.00306516
RPHIG00000001563	RPHIM00000001631	zfp37_5	Zinc finger protein 37	P17141	ENSG00000136866	ZFP37	K09228	0.937841	3.42765	17.5025	2.86935e-05	0.00306516
RPHIG00000003108	RPHIM00000003266	rreb1_2	Ras-responsive element-binding protein 1	O57415	ENSG00000124782	RREB1	K20210	-0.922227	4.68988	17.4419	2.96225e-05	0.00313536
RPHIG00000008623	RPHIM00000009048	tbc1d15	TBC1 domain family member 15	Q9CXF4	ENSG00000121749	TBC1D15	K20168	-1.39975	2.90836	17.3868	3.04942e-05	0.00319829
RPHIG00000022687	RPHIM00000023788	tomm70	Mitochondrial import receptor subunit TOM70	O94826	ENSG00000154174	TOMM70	K17768	-1.1607	3.20716	17.312	3.17184e-05	0.00329671
RPHIG00000002338	RPHIM00000002456	cttn	Src substrate cortactin	Q60598	ENSG00000085733	CTTN	K06106	-0.836908	4.5216	17.2707	3.24144e-05	0.00333897
RPHIG00000023636	RPHIM00000024798	cdc42_4	Cdc42 homolog	Q17031	ENSG00000119729	RHOQ	K07194	-1.34103	2.92244	17.147	3.45961e-05	0.00346555
RPHIG00000021367	RPHIM00000022400	pola1_4	DNA polymerase alpha catalytic subunit	P33609	ENSG00000101868	POLA1	K02320	4.45859	5.82991	17.1056	3.53579e-05	0.00346555
RPHIG00000000872	RPHIM00000000915	enkd1	Enkurin domain-containing protein 1	Q7TSV9	ENSG00000124074	ENKD1	RPHIG00000000872	-0.951903	3.09642	17.1015	3.54338e-05	0.00346555
RPHIG00000024242	RPHIM00000025436	beta'cop	Coatomer subunit beta'	O62621	ENSG00000184432	COPB2	K17302	-1.45818	2.82349	17.0803	3.58313e-05	0.00346555
RPHIG00000002325	RPHIM00000002442	ppp3ca	Serine/threonine-protein phosphatase 2B catalytic subunit alpha isoform	P63329	ENSG00000138814	PPP3CA	K04348	-1.11014	2.02492	17.0537	3.63368e-05	0.00346555
RPHIG00000014725	RPHIM00000015462	cyp4f2_2	Cytochrome P450 4F2	P78329	ENSG00000186115	CYP4F2	K07426	1.91963	2.50702	17.046	3.64851e-05	0.00346555
RPHIG00000000908	RPHIM00000000954	grk3	Beta-adrenergic receptor kinase 2	P26818	ENSG00000100077	GRK3	K00910	-0.89721	3.00242	17.0428	3.65459e-05	0.00346555
RPHIG00000005344	RPHIM00000005624	fxr2	Fragile X mental retardation syndrome-related protein 2	P51116	ENSG00000129245	FXR2	K15516	-1.10844	4.04776	17.0204	3.6981e-05	0.00346555
RPHIG00000008999	RPHIM00000009432	rsgi6	Anti-sigma-I factor RsgI6	A3DH97	RPHIG00000008999	RPHIG00000008999	RPHIG00000008999	0.779898	7.24769	17.0064	3.72549e-05	0.00346555
RPHIG00000001768	RPHIM00000001849	nova1	RNA-binding protein Nova-1	Q2PFW9	ENSG00000139910	NOVA1	K14944	-0.844195	4.06259	17.0051	3.72799e-05	0.00346555
RPHIG00000011460	RPHIM00000012039	ehd1	EH domain-containing protein 1	Q5E9R3	ENSG00000110047	EHD1	K12483	-1.15788	3.44987	17.0028	3.73245e-05	0.00346555
RPHIG00000003694	RPHIM00000003876	kiaa2012_2	Uncharacterized protein KIAA2012 homolog	A7YY35	ENSG00000182329	KIAA2012	RPHIG00000003694	0.97892	5.14245	17.0008	3.73648e-05	0.00346555
RPHIG00000018726	RPHIM00000019650	mapk6	Mitogen-activated protein kinase 6	Q16659	ENSG00000069956	MAPK6	K06855	0.857445	4.26295	16.9915	3.75482e-05	0.00346555
RPHIG00000014419	RPHIM00000015148	moxd1	DBH-like monooxygenase protein 1 homolog	Q5TZ24	ENSG00000079931	MOXD1	RPHIG00000014419	1.57099	6.3703	16.9712	3.79516e-05	0.00347498
RPHIG00000002192	RPHIM00000002297	arl8ba	ADP-ribosylation factor-like protein 8B-A	Q6NZW8	ENSG00000134108	ARL8B	K07955	-0.954113	6.02497	16.9193	3.90033e-05	0.0035105
RPHIG00000011869	RPHIM00000012479	gipc1	PDZ domain-containing protein GIPC1	Q9Z254	ENSG00000123159	GIPC1	K20056	-0.889933	5.69669	16.9155	3.90812e-05	0.0035105
RPHIG00000021184	RPHIM00000022212	.	hypothetical protein	.	RPHIG00000021184	RPHIG00000021184	RPHIG00000021184	2.68636	3.16672	16.9072	3.92524e-05	0.0035105
RPHIG00000006378	RPHIM00000006707	sfxn2	Sideroflexin-2	Q9VVW3	ENSG00000156398	SFXN2	K23501	1.30806	2.62319	16.8615	4.02098e-05	0.00356846
RPHIG00000014680	RPHIM00000015415	washc2	WASH complex subunit 2	Q91Y25	ENSG00000099290	WASHC2A	RPHIG00000014680	-1.1649	2.71894	16.7719	4.21519e-05	0.00371226
RPHIG00000031193	RPHIM00000032661	cdh23_2	Cadherin-23	Q99PF4	ENSG00000107736	CDH23	K16669	-0.883775	5.05419	16.7158	4.34178e-05	0.00379478
RPHIG00000022292	RPHIM00000023375	tekt2	Tektin-2	Q9UIF3	ENSG00000092850	TEKT2	K18629	0.830696	7.10929	16.6536	4.4866e-05	0.00389187
RPHIG00000006764	RPHIM00000007117	ric8a	Synembryn-A	Q642H7	ENSG00000111785	RIC8B	RPHIG00000006764	-1.29671	2.11598	16.5695	4.68992e-05	0.00403788
RPHIG00000021729	RPHIM00000022776	eif4a1	Eukaryotic initiation factor 4A-I	Q5R5F5	ENSG00000161960	EIF4A1	K03257	-1.12866	5.46433	16.5549	4.72627e-05	0.00403904
RPHIG00000008377	RPHIM00000008789	gak	Cyclin-G-associated kinase	P97874	ENSG00000178950	GAK	K08855	-1.04818	4.15735	16.4929	4.8832e-05	0.00414246
RPHIG00000004757	RPHIM00000005005	tkdp1_2	Trophoblast Kunitz domain protein 1	Q29428	ENSG00000101448	EPPIN	K23622	1.05298	4.88268	16.4199	5.07487e-05	0.00427363
RPHIG00000000040	RPHIM00000000041	vamp7_3	Vesicle-associated membrane protein 7	Q9JHW5	ENSG00000124333	VAMP7	K08515	-1.19005	3.9436	16.3804	5.18172e-05	0.004332
RPHIG00000028135	RPHIM00000029498	ralgapa1	Ral GTPase-activating protein subunit alpha-1	Q6GYP7	ENSG00000174373	RALGAPA1	RPHIG00000028135	-1.34692	2.13176	16.3358	5.30534e-05	0.00438185
RPHIG00000010703	RPHIM00000011239	morc2a	ATPase MORC2A	Q69ZX6	ENSG00000133422	MORC2	K24135	0.74111	6.75087	16.3315	5.31732e-05	0.00438185
RPHIG00000021602	RPHIM00000022648	cd109_30	CD109 antigen	Q6YHK3	ENSG00000156535	CD109	K06530	-2.04376	1.86836	16.185	5.74475e-05	0.00470051
RPHIG00000004667	RPHIM00000004905	ppp6r3	Serine/threonine-protein phosphatase 6 regulatory subunit 3	Q5F471	ENSG00000110075	PPP6R3	K15501	-0.837052	4.86433	16.1317	5.90873e-05	0.00480064
RPHIG00000026545	RPHIM00000027850	adam10_10	Disintegrin and metalloproteinase domain-containing protein 10	Q8JIY1	ENSG00000137845	ADAM10	K06704	-1.43622	3.66236	16.0896	6.04162e-05	0.00487428
RPHIG00000014541	RPHIM00000015272	hecd-1	E3 ubiquitin-protein ligase hecd-1	V6CLA2	ENSG00000101752	MIB1	K12231	-1.15695	4.57899	16.0435	6.19048e-05	0.0049416
RPHIG00000021613	RPHIM00000022659	.	hypothetical protein	.	RPHIG00000021613	RPHIG00000021613	K16460	-0.841281	4.48015	16.0373	6.21074e-05	0.0049416
RPHIG00000030447	RPHIM00000031891	tardbp_2	TAR DNA-binding protein 43	Q13148	ENSG00000120948	TARDBP	K23600	-1.1661	1.63682	16.0033	6.32318e-05	0.00499661
RPHIG00000024692	RPHIM00000025903	htye_5	2-oxoglutarate-dependent dioxygenase htyE	K0DZA0	RPHIG00000024692	RPHIG00000024692	RPHIG00000024692	1.04423	3.20325	15.9793	6.40392e-05	0.00499722
RPHIG00000005350	RPHIM00000005630	.	hypothetical protein	.	RPHIG00000005350	RPHIG00000005350	RPHIG00000005350	-1.29107	3.55784	15.9773	6.41058e-05	0.00499722
RPHIG00000034164	RPHIM00000035729	pcdh11x	Protocadherin-11 X-linked	Q6KEQ9	ENSG00000075275	CELSR1	K16498	-1.70057	1.57506	15.9254	6.58898e-05	0.00510181
RPHIG00000001178	RPHIM00000001232	.	hypothetical protein	.	RPHIG00000001178	RPHIG00000001178	K16766	-0.959241	2.6193	15.867	6.79541e-05	0.00522657
RPHIG00000014442	RPHIM00000015171	.	hypothetical protein	.	RPHIG00000014442	RPHIG00000014442	RPHIG00000014442	-1.19928	2.0188	15.8455	6.87304e-05	0.00525128
RPHIG00000004529	RPHIM00000004762	hspa12b_151	Heat shock 70 kDa protein 12B	Q96MM6	ENSG00000132622	HSPA12B	RPHIG00000004529	-1.93306	2.03784	15.8229	6.95566e-05	0.00527944
RPHIG00000022563	RPHIM00000023659	cxorf38_6	Uncharacterized protein CXorf38	Q8TB03	ENSG00000185753	CXorf38	RPHIG00000022563	-1.03545	3.22423	15.7848	7.09699e-05	0.0053515
RPHIG00000006990	RPHIM00000007347	srebf1	Sterol regulatory element-binding protein 1	O97676	ENSG00000072310	SREBF1	K07197	-1.19578	2.15473	15.7289	7.30975e-05	0.00545814
RPHIG00000014981	RPHIM00000015726	psmd1_2	26S proteasome non-ATPase regulatory subunit 1	Q5R5S4	ENSG00000173692	PSMD1	K03032	0.786689	7.14025	15.7229	7.33303e-05	0.00545814
RPHIG00000015089	RPHIM00000015842	.	hypothetical protein	.	RPHIG00000015089	RPHIG00000015089	RPHIG00000015089	1.51821	2.83987	15.6945	7.44413e-05	0.00546571
RPHIG00000019656	RPHIM00000020613	hexim2	Protein HEXIM2	Q96MH2	ENSG00000168517	HEXIM2	K15189	-1.03872	4.53548	15.6676	7.55068e-05	0.00546571
RPHIG00000019488	RPHIM00000020440	stk10_2	Serine/threonine-protein kinase 10	O55098	ENSG00000072786	STK10	K08836	-1.32538	1.98394	15.6647	7.56217e-05	0.00546571
RPHIG00000015194	RPHIM00000015955	rz1c	Glycine-rich RNA-binding protein RZ1C	Q8RWN5	ENSG00000065526	SPEN	RPHIG00000015194	-2.31489	2.13779	15.6611	7.57667e-05	0.00546571
RPHIG00000014706	RPHIM00000015441	.	hypothetical protein	.	RPHIG00000014706	RPHIG00000014706	RPHIG00000014706	-1.01134	2.36459	15.6602	7.58008e-05	0.00546571
RPHIG00000024675	RPHIM00000025886	pdcd4	Programmed cell death protein 4	Q98TX3	ENSG00000150593	PDCD4	K16865	-1.26682	2.66427	15.5958	7.84285e-05	0.00558669
RPHIG00000002205	RPHIM00000002310	hif1an	Hypoxia-inducible factor 1-alpha inhibitor	Q8BLR9	ENSG00000166135	HIF1AN	K18055	-1.52613	2.38833	15.5945	7.84845e-05	0.00558669
RPHIG00000014114	RPHIM00000014828	ppp2ca_iso2	Serine/threonine-protein phosphatase 2A catalytic subunit alpha isoform	P48463	ENSG00000113575	PPP2CA	K04382	-1.27366	2.05647	15.5837	7.89313e-05	0.00558669
RPHIG00000000866	RPHIM00000000909	shab	Potassium voltage-gated channel protein Shab	P17970	ENSG00000158445	KCNB1	K04885	-1.6928	1.36118	15.5553	8.01248e-05	0.00563658
RPHIG00000014050	RPHIM00000014759	bark	Protein bark beetle	M9NDE3	ENSG00000177575	CD163	RPHIG00000014050	-1.02428	2.31684	15.5082	8.21466e-05	0.00574379
RPHIG00000015487	RPHIM00000016257	.	hypothetical protein	.	RPHIG00000015487	RPHIG00000015487	RPHIG00000015487	3.28783	3.95591	15.4896	8.29604e-05	0.00576575
RPHIG00000004737	RPHIM00000004985	.	hypothetical protein	.	RPHIG00000004737	RPHIG00000004737	RPHIG00000004737	0.786255	4.94935	15.4657	8.40147e-05	0.00578137
RPHIG00000027162	RPHIM00000028496	ubr4_5	E3 ubiquitin-protein ligase UBR4	Q5T4S7	ENSG00000127481	UBR4	K10691	-1.27557	2.72811	15.4619	8.41874e-05	0.00578137
RPHIG00000027270	RPHIM00000028609	cg32736	Small integral membrane protein 4	Q9W3T5	ENSG00000168273	SMIM4	RPHIG00000027270	-0.824104	4.52986	15.3931	8.73069e-05	0.00596012
RPHIG00000022020	RPHIM00000023080	slc44a2_3	Choline transporter-like protein 2	Q6IP59	ENSG00000129353	SLC44A2	K15377	-0.853007	3.56933	15.3151	9.09842e-05	0.00617462
RPHIG00000002149	RPHIM00000002251	.	hypothetical protein	.	RPHIG00000002149	RPHIG00000002149	RPHIG00000002149	-1.16601	1.97913	15.2717	9.3103e-05	0.00625608
RPHIG00000003636	RPHIM00000003818	rpt6	26S proteasome regulatory subunit 8	O18413	ENSG00000087191	PSMC5	K03066	-1.31059	1.93462	15.2683	9.32691e-05	0.00625608
RPHIG00000011470	RPHIM00000012049	egln1_2	Egl nine homolog 1 (Fragment)	P59722	ENSG00000135766	EGLN1	K09592	-0.924624	4.16324	15.096	0.00010218	0.00671258
RPHIG00000018863	RPHIM00000019791	xrn1	5'-3' exoribonuclease 1	P97789	ENSG00000114127	XRN1	K12618	-1.08366	3.13843	15.0937	0.000102303	0.00671258
RPHIG00000021678	RPHIM00000022725	fuom	Fucose mutarotase	A2VDF0	ENSG00000148803	FUOM	K02431	-1.63595	1.52405	15.0914	0.000102427	0.00671258
RPHIG00000023225	RPHIM00000024360	mab21l3_7	Protein mab-21-like 3	Q8CI17	ENSG00000173212	MAB21L3	K09228	-1.78087	3.40171	15.0635	0.000103952	0.00671258
RPHIG00000031720	RPHIM00000033202	.	hypothetical protein	.	RPHIG00000031720	RPHIG00000031720	RPHIG00000031720	-1.34204	1.52807	15.0601	0.000104142	0.00671258
RPHIG00000032754	RPHIM00000034275	.	hypothetical protein	.	ENSG00000155666	KDM8	RPHIG00000032754	-1.65606	1.96016	15.0568	0.000104324	0.00671258
RPHIG00000009464	RPHIM00000009918	lrrc23	Leucine-rich repeat-containing protein 23	O35125	ENSG00000010626	LRRC23	RPHIG00000009464	0.861052	4.05575	15.052	0.000104591	0.00671258
RPHIG00000007467	RPHIM00000007840	pghm-1	Probable peptidylglycine alpha-hydroxylating monooxygenase 1	Q95XM2	ENSG00000145730	PAM	K24006	-0.889717	3.54196	15.0454	0.000104957	0.00671258
RPHIG00000009611	RPHIM00000010077	iqca1	Dynein regulatory complex protein 11	Q9CUL5	ENSG00000132321	IQCA1	K24837	0.845065	7.70527	15.039	0.000105311	0.00671258
RPHIG00000013262	RPHIM00000013940	malrd1_14_iso2	MAM and LDL-receptor class A domain-containing protein 1	Q5VYJ5	ENSG00000204740	MALRD1	RPHIG00000013262	-0.896525	2.83916	14.9581	0.000109927	0.00696826
RPHIG00000027696	RPHIM00000029047	kat7_2	Histone acetyltransferase KAT7	Q5SVQ0	ENSG00000136504	KAT7	K11307	-0.8905	3.51218	14.9185	0.000112256	0.00707705
RPHIG00000005281	RPHIM00000005557	atp5po	ATP synthase subunit O, mitochondrial	Q2EN81	ENSG00000241837	ATP5PO	K02137	0.634377	8.53626	14.9074	0.000112922	0.00708032
RPHIG00000026467	RPHIM00000027769	prpf3	U4/U6 small nuclear ribonucleoprotein Prp3	Q5ZJ85	ENSG00000117360	PRPF3	K12843	-1.21807	1.67003	14.8784	0.000114669	0.0071133
RPHIG00000006192	RPHIM00000006508	arfgef1_2	Brefeldin A-inhibited guanine nucleotide-exchange protein 1	Q9Y6D6	ENSG00000066777	ARFGEF1	K18442	-1.43636	1.92501	14.8782	0.000114681	0.0071133
RPHIG00000006274	RPHIM00000006596	birc7-a_7	Baculoviral IAP repeat-containing protein 7-A	Q8JHV9	ENSG00000101966	XIAP	K16061	-1.60721	4.62372	14.8457	0.000116674	0.00716076
RPHIG00000022905	RPHIM00000024025	trub2	Mitochondrial mRNA pseudouridine synthase Trub2	Q91WG3	ENSG00000167112	TRUB2	K23497	1.27596	1.97717	14.8455	0.000116687	0.00716076
RPHIG00000006543	RPHIM00000006882	aldh1a1_7_iso2	Retinal dehydrogenase 1	P27463	ENSG00000137124	ALDH1B1	K07249	1.09216	7.81074	14.8009	0.000119477	0.00728126
RPHIG00000020227	RPHIM00000021213	rasa3	Ras GTPase-activating protein 3	Q14644	ENSG00000185989	RASA3	K12380	-1.27578	1.72978	14.794	0.000119913	0.00728126
RPHIG00000005434	RPHIM00000005716	zc3h12c_3	Probable ribonuclease ZC3H12C	Q5DTV4	ENSG00000149289	ZC3H12C	K18668	-1.00455	1.98079	14.7479	0.000122886	0.00738778
RPHIG00000022851	RPHIM00000023962	dclk3_2	Serine/threonine-protein kinase DCLK3	Q9C098	ENSG00000163673	DCLK3	K17530	0.998781	5.53894	14.7469	0.000122948	0.00738778
RPHIG00000033558	RPHIM00000035107	sur-8_4	Leucine-rich repeat protein soc-2 homolog	B0W6M9	ENSG00000108061	SHOC2	K19613	-1.08241	1.93534	14.7304	0.000124031	0.00741208
RPHIG00000009458	RPHIM00000009912	.	hypothetical protein	.	RPHIG00000009458	RPHIG00000009458	RPHIG00000009458	3.51207	3.22672	14.7212	0.000124638	0.00741208
RPHIG00000002491	RPHIM00000002618	.	hypothetical protein	.	RPHIG00000002491	RPHIG00000002491	RPHIG00000002491	-1.75707	1.51234	14.7069	0.000125585	0.00743015
RPHIG00000009280	RPHIM00000009724	mdh1	Malate dehydrogenase, cytoplasmic	Q7YRU4	ENSG00000014641	MDH1	K00025	3.06638	2.66949	14.6734	0.000127838	0.00752481
RPHIG00000030694	RPHIM00000032149	apolpp	Apolipophorins	Q9V496	ENSG00000188897	LOC400499	RPHIG00000030694	-1.06565	5.19821	14.6442	0.000129832	0.00760341
RPHIG00000000787	RPHIM00000000821	clcd	Chloride channel protein D	Q1ZXJ0	ENSG00000011021	CLCN6	K05016	-1.07563	2.74066	14.6084	0.000132321	0.00771001
RPHIG00000007046	RPHIM00000007405	caprin1_iso1	Caprin-1	Q60865	ENSG00000135387	CAPRIN1	K18743	-1.28913	4.61637	14.5622	0.000135607	0.00786181
RPHIG00000021956	RPHIM00000023011	ap1b1	AP-1 complex subunit beta-1	O35643	ENSG00000100280	AP1B1	K12392	-1.5246	2.08617	14.4869	0.000141137	0.0081415
RPHIG00000000682	RPHIM00000000715	.	hypothetical protein	.	RPHIG00000000682	RPHIG00000000682	RPHIG00000000682	1.24313	1.73403	14.443	0.000144466	0.00827559
RPHIG00000009055	RPHIM00000009489	.	hypothetical protein	.	RPHIG00000009055	RPHIG00000009055	K25392	0.845397	5.45661	14.4293	0.000145523	0.00827559
RPHIG00000023200	RPHIM00000024332	prpf18	Pre-mRNA-splicing factor 18	Q9JKB8	ENSG00000165630	PRPF18	K12817	-1.05605	2.4723	14.4281	0.000145614	0.00827559
RPHIG00000024898	RPHIM00000026117	tsg101_2_iso1	Tumor susceptibility gene 101 protein	Q99816	ENSG00000074319	TSG101	K12183	0.948502	4.57227	14.3852	0.000148972	0.00842494
RPHIG00000029172	RPHIM00000030571	dnaja1	DnaJ homolog subfamily A member 1	P31689	ENSG00000086061	DNAJA1	K09502	-1.32778	1.43277	14.3358	0.000152929	0.00860654
RPHIG00000013515	RPHIM00000014211	dele1	DAP3-binding cell death enhancer 1	P60924	ENSG00000081791	DELE1	RPHIG00000013515	-1.02972	3.79473	14.3253	0.000153781	0.0086125
RPHIG00000009694	RPHIM00000010167	prkdc_2	DNA-dependent protein kinase catalytic subunit	Q9DEI1	ENSG00000253729	PRKDC	K06642	-1.05645	1.84302	14.302	0.000155702	0.00867794
RPHIG00000020392	RPHIM00000021387	eml1_iso2	Echinoderm microtubule-associated protein-like 1	O00423	ENSG00000066629	EML1	K18595	-0.77731	5.23084	14.2774	0.000157752	0.00872564
RPHIG00000003076	RPHIM00000003229	.	hypothetical protein	.	RPHIG00000003076	RPHIG00000003076	RPHIG00000003076	1.10904	6.04603	14.2736	0.000158071	0.00872564
RPHIG00000013845	RPHIM00000014548	.	hypothetical protein	.	RPHIG00000013845	RPHIG00000013845	RPHIG00000013845	-0.817323	7.89227	14.2634	0.000158925	0.00873106
RPHIG00000033084	RPHIM00000034616	smu1	WD40 repeat-containing protein SMU1	Q6NRT3	ENSG00000122692	SMU1	K13111	-1.06104	2.44782	14.198	0.000164545	0.00899695
RPHIG00000028174	RPHIM00000029538	si:ch211-233a24.2_4	Transmembrane protein KIAA1109 homolog	A0A0R4IES7	ENSG00000138688	KIAA1109	K24964	-1.08835	3.07574	14.172	0.000166836	0.00907918
RPHIG00000014940	RPHIM00000015685	vps13c	Vacuolar protein sorting-associated protein 13C	Q8BX70	ENSG00000129003	VPS13C	K19525	-1.14707	3.30106	14.0919	0.000174092	0.0093917
RPHIG00000013909	RPHIM00000014614	ndufa7	NADH dehydrogenase [ubiquinone] 1 alpha subcomplex subunit 7	Q9Z1P6	ENSG00000267855	NDUFA7	K03951	0.768987	6.11677	14.0726	0.000175885	0.0093917
RPHIG00000034472	RPHIM00000036043	pnrc2	Proline-rich nuclear receptor coactivator 2	B5X392	ENSG00000146278	PNRC1	RPHIG00000034472	-1.25384	2.71505	14.0695	0.000176179	0.0093917
RPHIG00000006410	RPHIM00000006745	hipk3	Homeodomain-interacting protein kinase 3	O88850	ENSG00000110422	HIPK3	K08826	-1.17612	1.31771	14.0666	0.000176448	0.0093917
RPHIG00000014756	RPHIM00000015493	.	hypothetical protein	.	RPHIG00000014756	RPHIG00000014756	RPHIG00000014756	2.9729	3.87938	14.0638	0.000176716	0.0093917
RPHIG00000013908	RPHIM00000014613	wwp1	NEDD4-like E3 ubiquitin-protein ligase WWP1	Q8BZZ3	ENSG00000198373	WWP2	K05633	-0.879626	3.76737	14.0558	0.000177463	0.0093917
RPHIG00000033808	RPHIM00000035365	trim66_2	Tripartite motif-containing protein 66	Q924W6	ENSG00000166436	TRIM66	RPHIG00000033808	-1.3662	3.38922	14.0104	0.000181799	0.00955865
RPHIG00000005695	RPHIM00000005991	ifi44l_57	Interferon-induced protein 44-like	Q53G44	ENSG00000137959	IFI44L	RPHIG00000005695	-1.59025	2.40139	13.9985	0.000182957	0.00955865
RPHIG00000008963	RPHIM00000009395	llgl1_2	Lethal(2) giant larvae protein homolog 1	Q8K4K5	ENSG00000131899	LLGL1	K06094	-0.723867	4.47776	13.997	0.000183103	0.00955865
RPHIG00000003121	RPHIM00000003279	ergic2	Endoplasmic reticulum-Golgi intermediate compartment protein 2	Q7T2D4	ENSG00000087502	ERGIC2	K20366	-1.26884	1.87139	13.9884	0.000183942	0.00955916
RPHIG00000012761	RPHIM00000013413	sptbn1	Spectrin beta chain, non-erythrocytic 1	Q62261	ENSG00000115306	SPTBN1	K06115	-0.908748	3.1472	13.9615	0.000186591	0.00965335
RPHIG00000021963	RPHIM00000023018	slc25a25_2	Calcium-binding mitochondrial carrier protein SCaMC-2	Q7ZYD5	ENSG00000085491	SLC25A24	K14684	-0.899159	2.39706	13.9358	0.000189163	0.00974274
RPHIG00000020995	RPHIM00000022015	.	hypothetical protein	.	RPHIG00000020995	RPHIG00000020995	K12021	-1.813	1.76221	13.9048	0.000192306	0.0098606
RPHIG00000000689	RPHIM00000000722	.	hypothetical protein	.	RPHIG00000000689	RPHIG00000000689	RPHIG00000000689	0.895258	5.71085	13.8826	0.000194587	0.00993342
RPHIG00000027324	RPHIM00000028664	ggt1_4	Glutathione hydrolase 1 proenzyme	P07314	ENSG00000100031	GGT1	K18592	1.28331	3.033	13.8299	0.000200129	0.0101713
RPHIG00000000393	RPHIM00000000408	prkra-b	Interferon-inducible double-stranded RNA-dependent protein kinase activator A homolog B	Q91836	ENSG00000180228	PRKRA	K18420	-1.29644	2.14782	13.8206	0.00020112	0.0101768
RPHIG00000011915	RPHIM00000012527	.	hypothetical protein	.	RPHIG00000011915	RPHIG00000011915	K02899	0.645151	4.98828	13.8124	0.000202002	0.0101768
RPHIG00000008310	RPHIM00000008721	.	hypothetical protein	.	RPHIG00000008310	RPHIG00000008310	K19607	0.75974	5.07056	13.7829	0.000205196	0.0102784
RPHIG00000028524	RPHIM00000029897	pla2g12b	Group XIIB secretory phospholipase A2-like protein	Q9BX93	ENSG00000138308	PLA2G12B	K01047	1.52984	1.99514	13.7774	0.000205801	0.0102784
RPHIG00000007120	RPHIM00000007484	gna12	Guanine nucleotide-binding protein subunit alpha-12	P27600	ENSG00000146535	GNA12	K04346	-0.957239	3.85259	13.7556	0.000208202	0.0103366
RPHIG00000024205	RPHIM00000025394	dcxr_7	L-xylulose reductase	Q920P0	ENSG00000169738	DCXR	K03331	1.20738	5.39632	13.7275	0.000211339	0.0103366
RPHIG00000010842	RPHIM00000011384	at3g21360	Clavaminate synthase-like protein At3g21360	Q9LIG0	RPHIG00000010842	RPHIG00000010842	RPHIG00000010842	-1.6618	2.70881	13.7269	0.0002114	0.0103366
RPHIG00000019696	RPHIM00000020654	naga_8	Alpha-N-acetylgalactosaminidase	Q90744	ENSG00000198951	NAGA	K01204	1.31478	5.27464	13.7262	0.000211482	0.0103366
RPHIG00000013438	RPHIM00000014130	max_iso2	Protein max	P52164	ENSG00000125952	MAX	K04453	-1.06061	2.94548	13.7224	0.00021191	0.0103366
RPHIG00000006023	RPHIM00000006329	bmp2	Bone morphogenetic protein 2	P21274	ENSG00000125845	BMP2	K21283	0.893063	4.06117	13.7149	0.000212758	0.0103366
RPHIG00000028113	RPHIM00000029476	necap1	Adaptin ear-binding coat-associated protein 1	Q5R630	ENSG00000089818	NECAP1	K20069	-1.27958	3.74343	13.7107	0.000213237	0.0103366
RPHIG00000005424	RPHIM00000005706	eca	Transmembrane emp24 domain-containing protein eca	B4LYB8	ENSG00000184840	TMED9	K20346	-0.742123	4.19044	13.697	0.000214797	0.0103687
RPHIG00000018216	RPHIM00000019103	mtrex	Exosome RNA helicase MTR4	P42285	ENSG00000039123	MTREX	K12598	-0.988248	2.86423	13.6809	0.000216651	0.0104015
RPHIG00000000753	RPHIM00000000786	ten-m	Teneurin-m	O61307	ENSG00000218336	TENM3	K24473	-0.784624	4.35244	13.6754	0.00021728	0.0104015
RPHIG00000029464	RPHIM00000030875	.	hypothetical protein	.	RPHIG00000029464	RPHIG00000029464	RPHIG00000029464	-0.960204	3.04234	13.6355	0.000221951	0.0105812
RPHIG00000023899	RPHIM00000025071	prss3p2	Putative trypsin-6	Q8NHM4	ENSG00000282049	PRSS2	K20111	1.32563	2.4679	13.6023	0.000225903	0.0107253
RPHIG00000014452	RPHIM00000015181	gtpbp4	Nucleolar GTP-binding protein 1	Q9BZE4	ENSG00000107937	GTPBP4	K06943	-0.91948	5.17137	13.5769	0.000228984	0.0108239
RPHIG00000010319	RPHIM00000010821	ddb_g0274831_2	Probable T4-type lysozyme 1	Q556F2	RPHIG00000010319	RPHIG00000010319	RPHIG00000010319	1.96475	9.17285	13.5659	0.000230334	0.0108239
RPHIG00000031938	RPHIM00000033431	birc7-a_21	Baculoviral IAP repeat-containing protein 7-A	Q8JHV9	ENSG00000101966	XIAP	K16060	-1.14616	5.72238	13.5552	0.000231645	0.0108239
RPHIG00000005162	RPHIM00000005432	.	hypothetical protein	.	RPHIG00000005162	RPHIG00000005162	RPHIG00000005162	1.51096	2.83248	13.5543	0.000231764	0.0108239
RPHIG00000002584	RPHIM00000002715	spryd7	SPRY domain-containing protein 7	Q2T9X3	ENSG00000123178	SPRYD7	RPHIG00000002584	-1.47296	3.06405	13.5432	0.000233135	0.0108239
RPHIG00000016368	RPHIM00000017181	hmg20a_2	High mobility group protein 20A	Q9DC33	ENSG00000140382	HMG20A	K24660	-1.17971	2.18264	13.5394	0.000233609	0.0108239
RPHIG00000012988	RPHIM00000013651	atpsynd	ATP synthase subunit d, mitochondrial	Q24251	ENSG00000167863	ATP5PD	K02138	0.643281	9.15682	13.5301	0.000234768	0.0108341
RPHIG00000018822	RPHIM00000019749	.	hypothetical protein	.	RPHIG00000018822	RPHIG00000018822	RPHIG00000018822	3.33374	4.71968	13.4869	0.000240238	0.0109813
RPHIG00000002247	RPHIM00000002355	scube3	Signal peptide, CUB and EGF-like domain-containing protein 3	Q8IX30	ENSG00000146197	SCUBE3	K19636	1.3168	1.95378	13.4863	0.000240313	0.0109813
RPHIG00000003586	RPHIM00000003767	pabpn1	Polyadenylate-binding protein 2	Q28165	ENSG00000100836	PABPN1	K14396	-0.710925	3.61402	13.4824	0.000240813	0.0109813
RPHIG00000022157	RPHIM00000023230	zdhhc6	Palmitoyltransferase ZDHHC6	Q5REH2	ENSG00000023041	ZDHHC6	K20031	-1.14192	2.27881	13.4541	0.000244472	0.0111042
RPHIG00000023356	RPHIM00000024501	lrp1_6	Low-density lipoprotein receptor-related protein 1	P98157	ENSG00000162337	LRP5	K03068	1.35349	4.58561	13.4285	0.000247836	0.0112129
RPHIG00000025857	RPHIM00000027130	lman2	Vesicular integral-membrane protein VIP36	P49256	ENSG00000169223	LMAN2	K10082	-1.39919	2.57102	13.404	0.000251089	0.0113157
RPHIG00000019491	RPHIM00000020443	tmbim6	Probable Bax inhibitor 1	Q9IA79	ENSG00000139644	TMBIM6	K21889	-1.51238	5.5352	13.3783	0.000254546	0.0114268
RPHIG00000010171	RPHIM00000010662	.	hypothetical protein	.	RPHIG00000010171	RPHIG00000010171	RPHIG00000010171	-1.94092	2.99801	13.3539	0.00025788	0.0115268
RPHIG00000020105	RPHIM00000021089	klf15	Krueppel-like factor 15	Q9EPW2	ENSG00000163884	KLF15	K09210	-1.26899	1.11335	13.3401	0.000259785	0.0115268
RPHIG00000002910	RPHIM00000003053	atp6v1c1a	V-type proton ATPase subunit C 1-A	Q7T385	ENSG00000155097	ATP6V1C1	K02148	-1.11308	3.06095	13.3281	0.000261465	0.0115268
RPHIG00000022039	RPHIM00000023099	ncl1	Nicalin-1	Q6NZ07	ENSG00000125912	NCLN	RPHIG00000022039	-1.94688	1.61917	13.3185	0.000262797	0.0115268
RPHIG00000011493	RPHIM00000012074	birc7-a_22	Baculoviral IAP repeat-containing protein 7-A	Q8JHV9	ENSG00000110330	BIRC2	K16060	0.748236	6.26056	13.3109	0.000263867	0.0115268
RPHIG00000012721	RPHIM00000013372	.	hypothetical protein	.	RPHIG00000012721	RPHIG00000012721	RPHIG00000012721	0.855733	5.01836	13.3059	0.000264566	0.0115268
RPHIG00000029128	RPHIM00000030523	apolpp_2	Apolipophorins	Q9V496	ENSG00000188897	LOC400499	RPHIG00000029128	-0.982767	4.15122	13.3034	0.000264928	0.0115268
RPHIG00000002674	RPHIM00000002809	matn2_4	Matrilin-2	O00339	ENSG00000132561	MATN2	K19467	0.559488	11.2999	13.2924	0.000266478	0.0115268
RPHIG00000002668	RPHIM00000002800	dnm1	Dynamin-1	Q08DF4	ENSG00000106976	DNM1	K01528	-0.878437	4.64828	13.2913	0.000266643	0.0115268
RPHIG00000003523	RPHIM00000003701	pglyrp1_5	Peptidoglycan recognition protein 1	B5T255	ENSG00000008438	PGLYRP1	K01446	1.17222	1.87995	13.2904	0.000266763	0.0115268
RPHIG00000013266	RPHIM00000013945	malrd1_12	MAM and LDL-receptor class A domain-containing protein 1	Q5VYJ5	ENSG00000204740	MALRD1	RPHIG00000013266	-1.09223	3.24029	13.2817	0.000268015	0.0115376
RPHIG00000015829	RPHIM00000016618	.	hypothetical protein	.	RPHIG00000015829	RPHIG00000015829	K12654	-1.12305	2.07433	13.2591	0.000271257	0.0116338
RPHIG00000001973	RPHIM00000002063	par-5	14-3-3-like protein 1	P41932	ENSG00000166913	YWHAB	K16197	-0.915026	4.63364	13.1587	0.000286193	0.0122289
RPHIG00000031435	RPHIM00000032913	vtg1	Vitellogenin-1	Q90508	ENSG00000188897	LOC400499	RPHIG00000031435	-1.03336	4.8766	13.1432	0.000288558	0.0122845
RPHIG00000012334	RPHIM00000012977	fbxw7_3	F-box/WD repeat-containing protein 7	Q969H0	ENSG00000109670	FBXW7	K10260	-0.877949	2.36568	13.1175	0.000292554	0.0124088
RPHIG00000012862	RPHIM00000013521	.	hypothetical protein	.	RPHIG00000012862	RPHIG00000012862	RPHIG00000012862	1.54426	2.18078	13.0568	0.00030219	0.0127706
RPHIG00000016837	RPHIM00000017661	nkd	Protein naked cuticle	Q9VVV9	ENSG00000140807	NKD1	K03213	-1.05966	2.90365	13.0338	0.000305921	0.0128739
RPHIG00000006854	RPHIM00000007208	col6a5_6	Collagen alpha-5(VI) chain	A6H584	ENSG00000172752	COL6A5	K06238	0.762567	10.4987	13.028	0.000306867	0.0128739
RPHIG00000004128	RPHIM00000004341	ablim1	Actin-binding LIM protein 1	O14639	ENSG00000099204	ABLIM1	K07520	-0.863689	2.46915	13.0106	0.000309727	0.0129468
RPHIG00000011500	RPHIM00000012081	acsl4	Long-chain-fatty-acid--CoA ligase 4	Q9QUJ7	ENSG00000068366	ACSL4	K01897	-0.943363	3.72111	12.9794	0.000314935	0.013117
RPHIG00000027814	RPHIM00000029166	kpna6	Importin subunit alpha-7	O35345	ENSG00000025800	KPNA6	K15042	-0.734083	4.08053	12.9601	0.000318198	0.0132052
RPHIG00000025154	RPHIM00000026385	slc2a13_3	Proton myo-inositol cotransporter	Q3UHK1	ENSG00000151229	SLC2A13	K08150	-1.3621	1.81127	12.9425	0.000321209	0.0132824
RPHIG00000028698	RPHIM00000030079	.	hypothetical protein	.	RPHIG00000028698	RPHIG00000028698	RPHIG00000028698	-1.36599	2.83624	12.9301	0.000323333	0.0133183
RPHIG00000032014	RPHIM00000033509	tnk2_2	Activated CDC42 kinase 1	Q07912	ENSG00000061938	TNK2	K08886	-1.40949	1.50305	12.915	0.000325962	0.0133183
RPHIG00000024380	RPHIM00000025582	npl	N-acetylneuraminate lyase	Q66H59	ENSG00000135838	NPL	K01639	-1.20442	3.22374	12.9113	0.000326599	0.0133183
RPHIG00000003390	RPHIM00000003560	.	hypothetical protein	.	RPHIG00000003390	RPHIG00000003390	RPHIG00000003390	-1.96425	1.59266	12.9073	0.000327302	0.0133183
RPHIG00000004009	RPHIM00000004212	tuba1a_4	Tubulin alpha-1A chain	P68370	ENSG00000167552	TUBA1A	K07374	0.875278	9.31231	12.9042	0.00032785	0.0133183
RPHIG00000023895	RPHIM00000025067	atp11b	Probable phospholipid-transporting ATPase IF	Q9Y2G3	ENSG00000058063	ATP11B	K01530	-0.924751	3.08599	12.8863	0.00033099	0.0133987
RPHIG00000015197	RPHIM00000015958	.	hypothetical protein	.	RPHIG00000015197	RPHIG00000015197	RPHIG00000015197	3.16348	2.54881	12.8669	0.000334453	0.0134916
RPHIG00000021134	RPHIM00000022162	.	hypothetical protein	.	RPHIG00000021134	RPHIG00000021134	K17551	-1.09469	2.52204	12.8399	0.000339297	0.0136393
RPHIG00000003951	RPHIM00000004153	egal-1	Egalitarian protein homolog	Q17902	RPHIG00000003951	RPHIG00000003951	K18740	-0.916698	4.2621	12.8136	0.000344109	0.0137847
RPHIG00000021265	RPHIM00000022297	.	hypothetical protein	.	RPHIG00000021265	RPHIG00000021265	RPHIG00000021265	-1.01678	3.90002	12.7995	0.000346718	0.0138411
RPHIG00000003473	RPHIM00000003647	slc15a4_2	Solute carrier family 15 member 4	A6QQL0	ENSG00000139370	SLC15A4	K14638	-1.07546	3.14713	12.7589	0.000354323	0.0140959
RPHIG00000015522	RPHIM00000016293	.	hypothetical protein	.	RPHIG00000015522	RPHIG00000015522	RPHIG00000015522	0.944899	4.14406	12.7139	0.000362941	0.0143892
RPHIG00000010409	RPHIM00000010919	ankef1	Ankyrin repeat and EF-hand domain-containing protein 1	Q9D2J7	ENSG00000132623	ANKEF1	RPHIG00000010409	0.721608	3.86855	12.7067	0.000364342	0.0143953
RPHIG00000008758	RPHIM00000009185	calub	Calumenin-B	Q7SXV9	ENSG00000128595	CALU	K23901	-0.822995	4.92472	12.6719	0.00037119	0.014567
RPHIG00000007279	RPHIM00000007646	lhfpl3	LHFPL tetraspan subfamily member 3 protein	Q86UP9	ENSG00000187416	LHFPL3	K23893	-1.39145	1.78628	12.6718	0.000371215	0.014567
RPHIG00000002497	RPHIM00000002624	.	hypothetical protein	.	RPHIG00000002497	RPHIG00000002497	K10888	-1.16832	2.33389	12.6372	0.000378144	0.0147886
RPHIG00000009557	RPHIM00000010021	ctbp_iso1	C-terminal-binding protein	O46036	ENSG00000175029	CTBP2	K04496	-1.18605	2.76596	12.5872	0.0003884	0.0151384
RPHIG00000028355	RPHIM00000029726	hsd17b14_12	17-beta-hydroxysteroid dehydrogenase 14	Q9MYP6	ENSG00000087076	HSD17B14	RPHIG00000028355	-2.26272	1.53489	12.5792	0.000390067	0.0151522
RPHIG00000018997	RPHIM00000019927	wasf3	Wiskott-Aldrich syndrome protein family member 3	Q9UPY6	ENSG00000132970	WASF3	K06083	-0.807612	3.99702	12.5548	0.000395183	0.0152994
RPHIG00000022151	RPHIM00000023224	zfand4	AN1-type zinc finger protein 4	D3Z3C6	ENSG00000172671	ZFAND4	K12163	-1.12569	2.94977	12.5347	0.000399456	0.0154131
RPHIG00000004057	RPHIM00000004266	.	hypothetical protein	.	ENSG00000185753	CXorf38	RPHIG00000004057	-1.0239	3.60553	12.5072	0.000405395	0.0155585
RPHIG00000000595	RPHIM00000000623	.	hypothetical protein	.	RPHIG00000000595	RPHIG00000000595	RPHIG00000000595	-0.958622	2.07565	12.4989	0.000407185	0.0155585
RPHIG00000016317	RPHIM00000017130	.	hypothetical protein	.	RPHIG00000016317	RPHIG00000016317	RPHIG00000016317	-0.796928	3.94808	12.4974	0.000407509	0.0155585
RPHIG00000019550	RPHIM00000020504	carns1_5	Carnosine synthase 1	A5YM72	ENSG00000172508	CARNS1	K14755	-1.12807	3.27304	12.4896	0.00040923	0.0155585
RPHIG00000008226	RPHIM00000008632	hecd-1_2	E3 ubiquitin-protein ligase hecd-1	V6CLA2	ENSG00000092148	HECTD1	K12231	-0.869768	4.97181	12.4862	0.000409967	0.0155585
RPHIG00000014561	RPHIM00000015293	eci3_2	Enoyl-CoA delta isomerase 3	O23300	ENSG00000167969	ECI1	K07517	1.36047	3.48161	12.4614	0.000415447	0.0157148
RPHIG00000004439	RPHIM00000004666	.	hypothetical protein	.	RPHIG00000004439	RPHIG00000004439	RPHIG00000004439	-0.998132	3.23367	12.4549	0.000416894	0.015718
RPHIG00000006381	RPHIM00000006711	.	hypothetical protein	.	RPHIG00000006381	RPHIG00000006381	RPHIG00000006381	-1.00507	2.04651	12.4368	0.000420966	0.0158198
RPHIG00000002940	RPHIM00000003084	.	hypothetical protein	.	RPHIG00000002940	RPHIG00000002940	RPHIG00000002940	-1.12548	1.86624	12.4206	0.000424615	0.0159051
RPHIG00000017054	RPHIM00000017881	.	hypothetical protein	.	RPHIG00000017054	RPHIG00000017054	K11307	-0.865263	2.60729	12.381	0.000433722	0.0161937
RPHIG00000011547	RPHIM00000012132	otud4	OTU domain-containing protein 4	Q01804	ENSG00000164164	OTUD4	K13717	-1.33511	3.35652	12.3656	0.000437316	0.0162752
RPHIG00000014386	RPHIM00000015115	.	hypothetical protein	.	ENSG00000080561	MID2	K12021	-0.871543	2.83402	12.3519	0.000440531	0.0163181
RPHIG00000018889	RPHIM00000019818	gripap1_2	GRIP1-associated protein 1	Q8VD04	ENSG00000068400	GRIPAP1	RPHIG00000018889	-1.01194	3.66148	12.3455	0.000442052	0.0163181
RPHIG00000000129	RPHIM00000000131	rsph9	Radial spoke head protein 9 homolog	Q9H1X1	ENSG00000172426	RSPH9	K19757	0.902368	4.04822	12.3427	0.000442712	0.0163181
RPHIG00000007245	RPHIM00000007612	mp20	Muscle-specific protein 20	P14318	ENSG00000117519	CNN3	K20526	1.04488	1.77029	12.3283	0.000446154	0.0163926
RPHIG00000023367	RPHIM00000024513	egf1_notch3_iso1	Fibropellin-1	P10079	ENSG00000165124	SVEP1	K02599	-2.2049	4.27557	12.3162	0.000449051	0.0164467
RPHIG00000020994	RPHIM00000022014	.	hypothetical protein	.	RPHIG00000020994	RPHIG00000020994	RPHIG00000020994	-0.624411	4.80746	12.3069	0.000451294	0.0164765
RPHIG00000024344	RPHIM00000025546	coro7	Coronin-7	Q0V8F1	ENSG00000262246	CORO7	K18619	-1.02187	3.57243	12.2979	0.00045346	0.0164768
RPHIG00000027061	RPHIM00000028394	.	hypothetical protein	.	RPHIG00000027061	RPHIG00000027061	K12484	-1.06225	1.73971	12.2951	0.000454158	0.0164768
RPHIG00000004800	RPHIM00000005050	znf836_2	Zinc finger protein 836	Q6ZNA1	ENSG00000196267	ZNF836	K09228	-0.745685	3.54329	12.2862	0.000456325	0.0165035
RPHIG00000006959	RPHIM00000007315	tnks2	Poly [ADP-ribose] polymerase tankyrase-2	Q3UES3	ENSG00000203499	IQANK1	RPHIG00000006959	0.861826	3.69396	12.1845	0.000481881	0.0173733
RPHIG00000015234	RPHIM00000015995	.	hypothetical protein	.	RPHIG00000015234	RPHIG00000015234	RPHIG00000015234	-1.00078	4.13225	12.1761	0.000484055	0.0173973
RPHIG00000013300	RPHIM00000013980	klhl24_5	Kelch-like protein 24	Q6TFL4	ENSG00000114796	KLHL24	K10461	-1.4986	1.46297	12.1392	0.000493743	0.0176904
RPHIG00000006388	RPHIM00000006719	rab14_2	Ras-related protein Rab-14	Q5R8Z8	ENSG00000119396	RAB14	K07881	-1.11025	4.48252	12.1221	0.000498278	0.0177976
RPHIG00000003243	RPHIM00000003405	gem_2	GTP-binding protein GEM	P55041	ENSG00000164949	GEM	K07846	1.46485	1.51753	12.0844	0.000508468	0.0180255
RPHIG00000006347	RPHIM00000006675	.	hypothetical protein	.	ENSG00000213085	CFAP45	RPHIG00000006347	2.53975	4.29638	12.0769	0.000510493	0.0180255
RPHIG00000021598	RPHIM00000022644	disp1_3	Protein dispatched homolog 1	Q6R5J2	ENSG00000154309	DISP1	K24680	-1.16945	1.35741	12.0707	0.00051221	0.0180255
RPHIG00000027191	RPHIM00000028527	cact_6	NF-kappa-B inhibitor cactus	Q03017	ENSG00000100906	NFKBIA	K04734	-1.33251	2.13521	12.0689	0.000512713	0.0180255
RPHIG00000018909	RPHIM00000019839	.	hypothetical protein	.	RPHIG00000018909	RPHIG00000018909	K02956	0.618285	5.88368	12.0597	0.000515241	0.0180255
RPHIG00000003516	RPHIM00000003693	.	hypothetical protein	.	RPHIG00000003516	RPHIG00000003516	RPHIG00000003516	1.45578	6.15626	12.044	0.000519584	0.0180255
RPHIG00000029652	RPHIM00000031070	utp6_2	U3 small nucleolar RNA-associated protein 6 homolog	Q8VCY6	ENSG00000108651	UTP6	RPHIG00000029652	0.902832	3.86562	12.0416	0.000520265	0.0180255
RPHIG00000007770	RPHIM00000008157	vezt	Vezatin	Q9HBM0	ENSG00000028203	VEZT	K25703	1.03139	2.63622	12.0413	0.000520337	0.0180255
RPHIG00000005365	RPHIM00000005645	nars_2	Asparagine--tRNA ligase, cytoplasmic	Q2KJG3	ENSG00000134440	NARS1	K01893	-2.51053	6.86927	12.0409	0.000520449	0.0180255
RPHIG00000016166	RPHIM00000016971	dnajb9	DnaJ homolog subfamily B member 9	G3H0N9	ENSG00000128590	DNAJB9	K09515	-1.0316	1.78232	12.0331	0.000522638	0.0180255
RPHIG00000024777	RPHIM00000025989	asah1_2	Acid ceramidase	A0A0P6JG37	ENSG00000104763	ASAH1	K12348	1.77556	2.64276	12.0305	0.000523378	0.0180255
RPHIG00000017871	RPHIM00000018748	ctdspl2	CTD small phosphatase-like protein 2	Q5F3Z7	ENSG00000137770	CTDSPL2	K17616	-1.13979	2.40272	12.0304	0.000523406	0.0180255
RPHIG00000000788	RPHIM00000000822	esrp2	Epithelial splicing regulatory protein 2	Q7ZVR8	ENSG00000104413	ESRP1	K14947	-0.755753	3.30812	12.018	0.00052688	0.0180507
RPHIG00000028955	RPHIM00000030340	rest-a	RE1-silencing transcription factor A	Q2EI21	ENSG00000084093	REST	K24853	-1.31871	2.39496	12.0167	0.000527267	0.0180507
RPHIG00000010884	RPHIM00000011432	.	hypothetical protein	.	RPHIG00000010884	RPHIG00000010884	RPHIG00000010884	-0.69358	3.89096	11.9914	0.000534459	0.0182428
RPHIG00000017773	RPHIM00000018644	nars_3	Asparagine--tRNA ligase, cytoplasmic	Q2KJG3	ENSG00000134440	NARS1	K01893	-0.866343	4.05736	11.9804	0.000537628	0.0182434
RPHIG00000028054	RPHIM00000029417	cetn2	Centrin-2	Q9R1K9	ENSG00000177143	CETN1	K16465	-0.738366	4.32838	11.9804	0.000537639	0.0182434
RPHIG00000022804	RPHIM00000023911	.	hypothetical protein	.	RPHIG00000022804	RPHIG00000022804	RPHIG00000022804	-1.56358	1.74436	11.9613	0.000543172	0.0183771
RPHIG00000014994	RPHIM00000015740	ccdc153	Coiled-coil domain-containing protein 153	A8KB59	ENSG00000248712	CCDC153	RPHIG00000014994	0.685166	6.03704	11.9298	0.000552442	0.018636
RPHIG00000018474	RPHIM00000019384	srsf4_5	Serine/arginine-rich splicing factor 4	Q8VE97	ENSG00000116350	SRSF4	K12893	-1.00952	3.49688	11.9211	0.000555002	0.0186559
RPHIG00000021302	RPHIM00000022334	znf271_2	Zinc finger protein 271	Q5R5U3	ENSG00000198040	ZNF84	K09228	-0.95186	1.78746	11.9169	0.000556266	0.0186559
RPHIG00000016669	RPHIM00000017489	hmcn1	Hemicentin-1	Q96RW7	ENSG00000143341	HMCN1	K17341	-2.97205	4.90613	11.9068	0.000559296	0.0186638
RPHIG00000027043	RPHIM00000028375	eif4g3	Eukaryotic translation initiation factor 4 gamma 3	O43432	ENSG00000075151	EIF4G3	K03260	-0.700946	5.44294	11.9053	0.000559737	0.0186638
RPHIG00000029016	RPHIM00000030407	eif2d_2	Eukaryotic translation initiation factor 2D	P0CL18	ENSG00000143486	EIF2D	K15027	0.847104	2.75932	11.8949	0.000562869	0.0187142
RPHIG00000016792	RPHIM00000017616	.	hypothetical protein	.	RPHIG00000016792	RPHIG00000016792	RPHIG00000016792	-3.55102	6.45338	11.8668	0.000571432	0.0189443
RPHIG00000025656	RPHIM00000026921	pgk-1_2	Probable phosphoglycerate kinase	P91427	ENSG00000102144	PGK1	K00927	1.00219	4.71967	11.8319	0.000582259	0.0191233
RPHIG00000007032	RPHIM00000007390	helz2_4	Helicase with zinc finger domain 2	Q9BYK8	ENSG00000130589	HELZ2	K25165	-0.846861	5.3365	11.8308	0.000582583	0.0191233
RPHIG00000014041	RPHIM00000014750	farsa-b	Phenylalanine--tRNA ligase alpha subunit B	Q7SYV0	ENSG00000179115	FARSA	K01889	-0.791568	4.18076	11.8306	0.000582646	0.0191233
RPHIG00000029127	RPHIM00000030522	.	hypothetical protein	.	ENSG00000188897	LOC400499	RPHIG00000029127	-1.00923	5.6031	11.828	0.000583463	0.0191233
RPHIG00000015229	RPHIM00000015990	.	hypothetical protein	.	RPHIG00000015229	RPHIG00000015229	RPHIG00000015229	-2.29562	7.51856	11.8197	0.000586076	0.0191546
RPHIG00000020952	RPHIM00000021971	.	hypothetical protein	.	RPHIG00000020952	RPHIG00000020952	RPHIG00000020952	-1.00695	3.31901	11.8114	0.000588691	0.0191857
RPHIG00000000364	RPHIM00000000376	.	hypothetical protein	.	ENSG00000163501	IHH	RPHIG00000000364	1.18829	3.67197	11.8035	0.000591201	0.0192132
RPHIG00000029887	RPHIM00000031310	.	hypothetical protein	.	RPHIG00000029887	RPHIG00000029887	RPHIG00000029887	0.805784	9.478	11.7886	0.000595942	0.0193129
RPHIG00000021866	RPHIM00000022918	slc4a1ap	Kanadaptin	Q9BWU0	ENSG00000163798	SLC4A1AP	RPHIG00000021866	-0.790204	2.78444	11.781	0.000598392	0.019338
RPHIG00000011469	RPHIM00000012048	ech1	Delta(3,5)-Delta(2,4)-dienoyl-CoA isomerase, mitochondrial	Q5RFG0	ENSG00000104823	ECH1	K12663	-1.01447	3.02641	11.7667	0.000602987	0.019432
RPHIG00000030165	RPHIM00000031594	.	hypothetical protein	.	RPHIG00000030165	RPHIG00000030165	RPHIG00000030165	1.73661	1.46769	11.7395	0.000611874	0.0196413
RPHIG00000017828	RPHIM00000018702	pum3	Pumilio homolog 3	Q562C7	ENSG00000080608	PUM3	K14844	-0.860382	3.35646	11.7364	0.000612886	0.0196413
RPHIG00000008481	RPHIM00000008901	.	hypothetical protein	.	RPHIG00000008481	RPHIG00000008481	RPHIG00000008481	1.02783	6.12336	11.6877	0.000629152	0.0201067
RPHIG00000021932	RPHIM00000022987	hmu	Halomucin	Q18DN4	RPHIG00000021932	RPHIG00000021932	RPHIG00000021932	2.50952	2.91814	11.6816	0.000631212	0.0201168
RPHIG00000023454	RPHIM00000024604	cbfb	Core-binding factor subunit beta	Q13951	ENSG00000067955	CBFB	RPHIG00000023454	-1.02278	4.14163	11.6733	0.000634039	0.0201513
RPHIG00000010273	RPHIM00000010769	.	hypothetical protein	.	RPHIG00000010273	RPHIG00000010273	RPHIG00000010273	1.89189	3.9013	11.6423	0.000644693	0.0204125
RPHIG00000017669	RPHIM00000018535	iqub	IQ and ubiquitin-like domain-containing protein	Q4R6T7	ENSG00000164675	IQUB	K24838	0.609726	6.32011	11.6391	0.000645799	0.0204125
RPHIG00000033291	RPHIM00000034830	xiap_4	E3 ubiquitin-protein ligase XIAP	Q9R0I6	ENSG00000101966	XIAP	K16061	-1.09942	3.14597	11.6121	0.000655248	0.0205951
RPHIG00000023025	RPHIM00000024148	ift20-a	Intraflagellar transport protein 20 homolog A	Q90WZ0	ENSG00000109083	IFT20	K16473	-1.38231	3.16535	11.5981	0.000660204	0.0205951
RPHIG00000032208	RPHIM00000033717	idh3b_2	Isocitrate dehydrogenase [NAD] subunit beta, mitochondrial	O43837	ENSG00000101365	IDH3B	K00030	-1.61566	2.29454	11.5963	0.000660844	0.0205951
RPHIG00000012741	RPHIM00000013393	nrg1	Pro-neuregulin-1, membrane-bound isoform	Q05199	ENSG00000157168	NRG1	K05456	-0.682665	3.46346	11.5923	0.000662245	0.0205951
RPHIG00000015636	RPHIM00000016417	sh2d4a	SH2 domain-containing protein 4A	Q9H788	ENSG00000104611	SH2D4A	K17577	0.68114	6.67407	11.5905	0.000662892	0.0205951
RPHIG00000009507	RPHIM00000009967	lrriq1_2	Leucine-rich repeat and IQ domain-containing protein 1	Q0P5X1	ENSG00000133640	LRRIQ1	RPHIG00000009507	0.934547	4.98865	11.5893	0.000663332	0.0205951
RPHIG00000004387	RPHIM00000004614	tg_4	Thyroglobulin	P01267	ENSG00000152377	SPOCK1	RPHIG00000004387	-1.33423	1.26257	11.5872	0.00066407	0.0205951
RPHIG00000019364	RPHIM00000020313	mospd2	Motile sperm domain-containing protein 2	Q9CWP6	ENSG00000130150	MOSPD2	RPHIG00000019364	-1.25006	1.15622	11.5784	0.00066723	0.0206376
RPHIG00000003468	RPHIM00000003642	.	hypothetical protein	.	RPHIG00000003468	RPHIG00000003468	RPHIG00000003468	-1.3989	1.71863	11.5723	0.000669406	0.0206496
RPHIG00000008784	RPHIM00000009211	rnf213_10	E3 ubiquitin-protein ligase RNF213	Q63HN8	ENSG00000173821	RNF213	K22754	-1.03094	3.5821	11.5659	0.000671726	0.0206659
RPHIG00000008198	RPHIM00000008604	mrpl58	Peptidyl-tRNA hydrolase ICT1, mitochondrial	Q8R035	ENSG00000167862	MRPL58	K15033	0.642947	4.88832	11.5391	0.000681474	0.0208276
RPHIG00000006891	RPHIM00000007246	cg31559	Glutaredoxin domain-containing cysteine-rich protein CG31559	Q9VNL4	ENSG00000215203	GRXCR1	K17479	-1.21154	2.56195	11.5385	0.00068169	0.0208276
RPHIG00000024623	RPHIM00000025833	fbln5_2	Fibulin-5	Q9WVH9	ENSG00000140092	FBLN5	K17307	1.80781	3.86753	11.5305	0.000684652	0.0208276
RPHIG00000000964	RPHIM00000001012	dhx29_2	ATP-dependent RNA helicase DHX29	Q6PGC1	ENSG00000067248	DHX29	K18995	-1.71221	1.35083	11.522	0.000687762	0.0208276
RPHIG00000009099	RPHIM00000009533	.	hypothetical protein	.	RPHIG00000009099	RPHIG00000009099	RPHIG00000009099	0.817852	4.9261	11.5171	0.000689588	0.0208276
RPHIG00000017580	RPHIM00000018440	hspa12a_30	Heat shock 70 kDa protein 12A	O43301	ENSG00000165868	HSPA12A	RPHIG00000017580	-1.32479	1.64652	11.5158	0.000690082	0.0208276
RPHIG00000019175	RPHIM00000020117	ifrd1	Interferon-related developmental regulator 1	Q5S1U6	ENSG00000288640	RPHIG00000019175	RPHIG00000019175	-0.928694	3.04119	11.5093	0.000692502	0.0208276
RPHIG00000019830	RPHIM00000020797	.	hypothetical protein	.	RPHIG00000019830	RPHIG00000019830	RPHIG00000019830	1.86001	3.09642	11.5039	0.000694512	0.0208276
RPHIG00000014106	RPHIM00000014819	ubc4	Ubiquitin-conjugating enzyme E2-22 kDa	P52486	ENSG00000078140	UBE2K	K04649	-1.17283	1.38138	11.5029	0.000694877	0.0208276
RPHIG00000014631	RPHIM00000015366	ppm-1.g	Protein phosphatase ppm-1.G	P49595	ENSG00000138032	PPM1B	K17499	-1.31112	1.3855	11.5025	0.000695036	0.0208276
RPHIG00000014030	RPHIM00000014739	pkdcc_2	Extracellular tyrosine-protein kinase PKDCC	Q504Y2	ENSG00000162878	PKDCC	K17548	-0.756767	3.23924	11.4892	0.000700006	0.0209222
RPHIG00000007334	RPHIM00000007704	lzic	Protein LZIC	Q5PQN7	ENSG00000162441	LZIC	RPHIG00000007334	-0.846399	2.98635	11.465	0.000709176	0.0211415
RPHIG00000022698	RPHIM00000023800	.	hypothetical protein	.	RPHIG00000022698	RPHIG00000022698	RPHIG00000022698	-0.57576	5.44794	11.437	0.000719945	0.0213769
RPHIG00000003882	RPHIM00000004081	liga	DNA ligase	P44121	RPHIG00000003882	RPHIG00000003882	K10747	-1.16898	2.60554	11.4315	0.000722088	0.0213769
RPHIG00000011249	RPHIM00000011817	.	hypothetical protein	.	RPHIG00000011249	RPHIG00000011249	RPHIG00000011249	1.09809	7.62218	11.4246	0.000724798	0.0213769
RPHIG00000010902	RPHIM00000011451	cert1_2	Ceramide transfer protein	Q6VVX2	ENSG00000113163	CERT1	K08283	-0.720119	3.62516	11.4239	0.000725041	0.0213769
RPHIG00000007432	RPHIM00000007804	scamp1_iso2	Secretory carrier-associated membrane protein 1	P56603	ENSG00000085365	SCAMP1	K19995	-0.63852	6.15659	11.4185	0.000727183	0.0213769
RPHIG00000007550	RPHIM00000007924	.	hypothetical protein	.	RPHIG00000007550	RPHIG00000007550	RPHIG00000007550	-1.29387	2.00654	11.4116	0.00072986	0.0213769
RPHIG00000006830	RPHIM00000007183	sash3	SAM and SH3 domain-containing protein 3	A0JN71	ENSG00000122122	SASH3	K23705	-1.25124	1.70673	11.4112	0.000730043	0.0213769
RPHIG00000004498	RPHIM00000004730	.	hypothetical protein	.	RPHIG00000004498	RPHIG00000004498	RPHIG00000004498	-1.16275	3.39295	11.3865	0.00073981	0.0215754
RPHIG00000005049	RPHIM00000005315	mef2b	Myocyte-specific enhancer factor 2B	Q02080	ENSG00000213999	BORCS8-MEF2B	K09260	-0.756282	2.33051	11.3808	0.000742052	0.0215754
RPHIG00000000504	RPHIM00000000531	arf6_2	ADP-ribosylation factor 6	P26990	ENSG00000165527	ARF6	K07941	-1.21885	1.24789	11.3794	0.000742647	0.0215754
RPHIG00000003721	RPHIM00000003904	shha_2	Sonic hedgehog protein A	Q92008	ENSG00000164690	SHH	K11988	2.05386	2.75012	11.3752	0.000744303	0.0215754
RPHIG00000005435	RPHIM00000005717	sh3bgr	SH3 domain-binding glutamic acid-rich protein	Q9WUZ7	ENSG00000131171	SH3BGRL	K23740	0.652257	6.57507	11.3698	0.000746472	0.0215841
RPHIG00000021067	RPHIM00000022089	.	hypothetical protein	.	RPHIG00000021067	RPHIG00000021067	RPHIG00000021067	-1.23579	3.09561	11.3579	0.000751267	0.0216684
RPHIG00000019625	RPHIM00000020582	col6a4_2	Collagen alpha-4(VI) chain	A2AX52	ENSG00000172752	COL6A5	K06238	0.936938	5.03038	11.3512	0.000754002	0.0216931
RPHIG00000021091	RPHIM00000022116	ubxn6_iso1	UBX domain-containing protein 6	Q9BZV1	ENSG00000167671	UBXN6	K14011	-1.02786	1.9919	11.3367	0.000759897	0.0218083
RPHIG00000028157	RPHIM00000029520	osbpl8	Oxysterol-binding protein-related protein 8	B9EJ86	ENSG00000091039	OSBPL8	K22285	-1.05956	2.11361	11.277	0.000784734	0.0224271
RPHIG00000002440	RPHIM00000002566	gbp1_16	Guanylate-binding protein 1	Q5D1D6	ENSG00000117228	GBP1	K20899	-1.38555	6.62008	11.2712	0.000787178	0.0224271
RPHIG00000013711	RPHIM00000014411	sacs_10	Sacsin	Q9NZJ4	ENSG00000151835	SACS	K17592	-1.66211	3.66714	11.271	0.00078729	0.0224271
RPHIG00000011010	RPHIM00000011562	tcp1_2	T-complex protein 1 subunit alpha	Q4R5G2	ENSG00000120438	TCP1	K09493	-0.956108	3.15231	11.2489	0.000796708	0.0226266
RPHIG00000023259	RPHIM00000024396	cnr11	Cell number regulator 11	D9HP27	RPHIG00000023259	RPHIG00000023259	RPHIG00000023259	1.59887	4.37238	11.2454	0.000798215	0.0226266
RPHIG00000022047	RPHIM00000023107	mrc1_13	Macrophage mannose receptor 1	P22897	ENSG00000260314	MRC1	K06560	-0.738263	6.5701	11.237	0.000801828	0.0226733
RPHIG00000000262	RPHIM00000000272	mcfd2	Multiple coagulation factor deficiency protein 2 homolog	Q5R8Z6	ENSG00000180398	MCFD2	K20364	-0.890388	2.78678	11.2169	0.000810551	0.0228131
RPHIG00000027206	RPHIM00000028542	gpma_2	Probable phosphoglycerate mutase	Q54NE6	ENSG00000164708	PGAM2	K01834	1.41293	2.76573	11.2165	0.000810728	0.0228131
RPHIG00000010594	RPHIM00000011125	mvp_2	Major vault protein	Q5EAJ7	ENSG00000013364	MVP	K17266	-1.49309	3.94631	11.2102	0.000813489	0.0228351
RPHIG00000009957	RPHIM00000010439	fcer2_10	Low affinity immunoglobulin epsilon Fc receptor	P20693	ENSG00000158270	COLEC12	K06563	2.12306	6.0087	11.1964	0.000819581	0.0229503
RPHIG00000025542	RPHIM00000026803	ndufs6	NADH dehydrogenase [ubiquinone] iron-sulfur protein 6, mitochondrial	Q0MQH7	ENSG00000145494	NDUFS6	K03939	0.665714	6.95214	11.167	0.000832652	0.0232266
RPHIG00000034492	RPHIM00000036063	atpsynbeta	ATP synthase subunit beta, mitochondrial	Q05825	ENSG00000110955	ATP5F1B	K02133	0.935908	5.7716	11.1652	0.000833475	0.0232266
RPHIG00000022891	RPHIM00000024009	.	hypothetical protein	.	ENSG00000162620	LRRIQ3	RPHIG00000022891	0.804517	3.0165	11.1333	0.000847901	0.0235716
RPHIG00000021816	RPHIM00000022868	.	hypothetical protein	.	RPHIG00000021816	RPHIG00000021816	RPHIG00000021816	0.800211	6.62112	11.1247	0.000851865	0.0235872
RPHIG00000003260	RPHIM00000003422	ascc3	Activating signal cointegrator 1 complex subunit 3	F1NTD6	ENSG00000112249	ASCC3	K18663	-0.662582	3.43456	11.1232	0.00085255	0.0235872
RPHIG00000013065	RPHIM00000013731	ccdc6	Coiled-coil domain-containing protein 6	Q16204	ENSG00000108091	CCDC6	K09288	-0.891674	4.50439	11.1107	0.000858334	0.0236904
RPHIG00000028233	RPHIM00000029601	ptprk_7	Receptor-type tyrosine-protein phosphatase kappa	Q15262	ENSG00000152894	PTPRK	K05693	-1.64878	2.75997	11.072	0.000876435	0.0241286
RPHIG00000016263	RPHIM00000017073	ddx46	Probable ATP-dependent RNA helicase DDX46	Q569Z5	ENSG00000145833	DDX46	K12811	0.714206	6.91213	11.0678	0.000878391	0.0241286
RPHIG00000012842	RPHIM00000013499	rab1a	Ras-related protein Rab-1A	Q05974	ENSG00000138069	RAB1A	K07874	-1.49043	6.57292	11.0631	0.000880608	0.024132
RPHIG00000027579	RPHIM00000028925	grdp2_2	Glycine-rich domain-containing protein 2	Q9SZJ2	RPHIG00000027579	RPHIG00000027579	RPHIG00000027579	-0.846218	3.57976	11.0415	0.000890945	0.0242073
RPHIG00000028722	RPHIM00000030103	helz2_7	Helicase with zinc finger domain 2	E9QAM5	ENSG00000198265	HELZ	K25165	-0.990842	1.87195	11.0405	0.000891421	0.0242073
RPHIG00000031943	RPHIM00000033437	kcp	Kielin/chordin-like protein	Q3U492	ENSG00000135253	KCP	K24522	-1.07257	1.8519	11.0357	0.000893721	0.0242073
RPHIG00000007499	RPHIM00000007872	rsph4a_2	Radial spoke head protein 4 homolog A	Q5TD94	ENSG00000111834	RSPH4A	K19756	0.798839	5.81357	11.0269	0.000897996	0.0242073
RPHIG00000015733	RPHIM00000016514	.	hypothetical protein	.	RPHIG00000015733	RPHIG00000015733	RPHIG00000015733	1.81083	7.18736	11.024	0.000899415	0.0242073
RPHIG00000004840	RPHIM00000005096	msl1l1	Male-specific lethal 1-like 1	A9JRX0	ENSG00000188895	MSL1	K13163	0.666957	4.51354	11.018	0.000902317	0.0242073
RPHIG00000010136	RPHIM00000010625	.	hypothetical protein	.	RPHIG00000010136	RPHIG00000010136	RPHIG00000010136	1.11735	6.7811	11.016	0.000903272	0.0242073
RPHIG00000028650	RPHIM00000030029	tmem179	Transmembrane protein 179	Q8BHH9	ENSG00000258986	TMEM179	RPHIG00000028650	1.61805	2.12411	11.0128	0.000904848	0.0242073
RPHIG00000022370	RPHIM00000023455	.	hypothetical protein	.	RPHIG00000022370	RPHIG00000022370	K23573	0.844267	2.61081	11.0102	0.00090613	0.0242073
RPHIG00000020974	RPHIM00000021994	vps4a_3	Vacuolar protein sorting-associated protein 4A	Q793F9	ENSG00000132612	VPS4A	K12196	-0.829444	3.77567	11.0102	0.000906142	0.0242073
RPHIG00000003311	RPHIM00000003477	hcrtr2	Orexin receptor type 2	P56719	ENSG00000137252	HCRTR2	K04239	-1.43082	1.2674	11.0069	0.000907754	0.0242073
RPHIG00000002265	RPHIM00000002373	.	hypothetical protein	.	RPHIG00000002265	RPHIG00000002265	RPHIG00000002265	2.13743	2.28894	11.0053	0.000908536	0.0242073
RPHIG00000022449	RPHIM00000023539	.	hypothetical protein	.	RPHIG00000022449	RPHIG00000022449	RPHIG00000022449	-1.09721	2.43128	10.9994	0.000911399	0.0242277
RPHIG00000012457	RPHIM00000013102	mta1	Metastasis-associated protein MTA1	Q62599	ENSG00000182979	MTA1	K11660	-0.722655	4.26428	10.982	0.000920031	0.0243636
RPHIG00000005458	RPHIM00000005743	cndp2_iso2	Cytosolic non-specific dipeptidase	Q96KP4	ENSG00000133313	CNDP2	K08660	-1.20963	2.25214	10.9805	0.000920735	0.0243636
RPHIG00000000669	RPHIM00000000702	rtn3	Reticulon-3	Q08D83	ENSG00000115310	RTN4	K20721	-0.593606	5.87765	10.9677	0.000927161	0.0244592
RPHIG00000019203	RPHIM00000020146	.	hypothetical protein	.	RPHIG00000019203	RPHIG00000019203	RPHIG00000019203	1.73976	2.10501	10.9586	0.000931685	0.0244592
RPHIG00000022185	RPHIM00000023259	.	hypothetical protein	.	RPHIG00000022185	RPHIG00000022185	RPHIG00000022185	1.68348	3.28565	10.9548	0.000933609	0.0244592
RPHIG00000030584	RPHIM00000032032	ctr9	RNA polymerase-associated protein CTR9 homolog	Q4QR29	ENSG00000198730	CTR9	K15176	-0.761282	4.66223	10.9524	0.000934844	0.0244592
RPHIG00000019756	RPHIM00000020718	.	hypothetical protein	.	RPHIG00000019756	RPHIG00000019756	RPHIG00000019756	0.833628	9.08105	10.9521	0.000934951	0.0244592
RPHIG00000030507	RPHIM00000031953	.	hypothetical protein	.	RPHIG00000030507	RPHIG00000030507	K04514	-1.0626	4.80209	10.9458	0.00093816	0.0244741
RPHIG00000016016	RPHIM00000016808	faah	Fatty-acid amide hydrolase 1	O08914	ENSG00000117480	FAAH	K15528	1.77594	4.64979	10.9424	0.0009399	0.0244741
RPHIG00000023695	RPHIM00000024858	rpl36	60S ribosomal protein L36	Q5RAZ9	ENSG00000130255	RPL36	K02920	0.577138	12.4645	10.9385	0.000941881	0.0244741
RPHIG00000003353	RPHIM00000003523	.	hypothetical protein	.	RPHIG00000003353	RPHIG00000003353	RPHIG00000003353	1.54254	4.07352	10.9278	0.000947343	0.0245607
RPHIG00000032925	RPHIM00000034456	.	hypothetical protein	.	RPHIG00000032925	RPHIG00000032925	RPHIG00000032925	1.97658	6.44142	10.9175	0.000952577	0.024641
RPHIG00000025109	RPHIM00000026335	mrpl51	39S ribosomal protein L51, mitochondrial	Q9VLJ9	ENSG00000111639	MRPL51	K17432	0.622042	5.24695	10.9104	0.00095627	0.0246812
RPHIG00000005235	RPHIM00000005509	nov_10	Protein NO VEIN	F4JTS8	RPHIG00000005235	RPHIG00000005235	RPHIG00000005235	-1.32831	2.02558	10.8903	0.000966709	0.0248949
RPHIG00000033845	RPHIM00000035402	znf271	Zinc finger protein 271	Q5R5U3	ENSG00000198040	ZNF84	K09228	-0.870669	2.78266	10.8791	0.000972529	0.0249867
RPHIG00000024278	RPHIM00000025477	zbtb49_2	Zinc finger and BTB domain-containing protein 49	Q6ZSB9	ENSG00000168826	ZBTB49	K24807	-1.05644	2.30406	10.8752	0.000974605	0.0249867
RPHIG00000025444	RPHIM00000026697	grn	Progranulin	P28799	ENSG00000030582	GRN	K23879	-1.02691	2.97621	10.8683	0.000978231	0.0250002
RPHIG00000025712	RPHIM00000026979	eif4b	Eukaryotic translation initiation factor 4B	Q8BGD9	ENSG00000063046	EIF4B	K03258	-1.00274	4.22788	10.8641	0.000980446	0.0250002
RPHIG00000002791	RPHIM00000002932	tbk1_7	Serine/threonine-protein kinase TBK1	Q9UHD2	ENSG00000183735	TBK1	K05410	-1.78444	1.63019	10.857	0.000984231	0.0250002
RPHIG00000007418	RPHIM00000007790	pepck_3	Phosphoenolpyruvate carboxykinase [GTP]	P20007	ENSG00000124253	PCK1	K01596	-1.06774	4.27899	10.8549	0.000985351	0.0250002
RPHIG00000008074	RPHIM00000008476	.	hypothetical protein	.	RPHIG00000008074	RPHIG00000008074	RPHIG00000008074	2.25351	2.48005	10.8537	0.000985966	0.0250002
RPHIG00000003033	RPHIM00000003180	.	hypothetical protein	.	RPHIG00000003033	RPHIG00000003033	RPHIG00000003033	-2.84663	5.00398	10.8423	0.000992069	0.0250179
RPHIG00000031585	RPHIM00000033065	p38b	Mitogen-activated protein kinase p38b	O61443	ENSG00000112062	MAPK14	K04441	-1.02248	2.41344	10.8378	0.000994498	0.0250179
RPHIG00000005833	RPHIM00000006134	cel_7	Bile salt-activated lipase (Fragment)	P30122	ENSG00000087085	ACHE	K01050	1.28165	4.66826	10.8367	0.000995066	0.0250179
RPHIG00000012286	RPHIM00000012928	ehf	ETS homologous factor	Q32LN0	ENSG00000135373	EHF	K17102	-1.35037	1.97236	10.8362	0.000995339	0.0250179
RPHIG00000023213	RPHIM00000024348	tuba1a_iso2	Tubulin alpha-1A chain	P68370	ENSG00000167552	TUBA1A	K07374	0.94892	9.56805	10.8264	0.00100065	0.0250968
RPHIG00000008531	RPHIM00000008953	wos2	Protein wos2	Q11118	ENSG00000110958	PTGES3	K15730	-0.900346	3.44039	10.8126	0.00100813	0.0251903
RPHIG00000000742	RPHIM00000000775	.	hypothetical protein	.	RPHIG00000000742	RPHIG00000000742	RPHIG00000000742	-0.816831	3.48931	10.8114	0.00100875	0.0251903
RPHIG00000031464	RPHIM00000032942	hspa12b_72	Heat shock 70 kDa protein 12B	Q96MM6	ENSG00000132622	HSPA12B	RPHIG00000031464	-1.31676	2.65371	10.7888	0.00102117	0.0253927
RPHIG00000002785	RPHIM00000002926	rfc1	Replication factor C subunit 1	P35251	ENSG00000035928	RFC1	K10754	0.611565	5.31171	10.7886	0.00102125	0.0253927
RPHIG00000006583	RPHIM00000006926	.	hypothetical protein	.	RPHIG00000006583	RPHIG00000006583	RPHIG00000006583	1.14033	5.06917	10.7688	0.00103225	0.0256109
RPHIG00000017307	RPHIM00000018150	.	hypothetical protein	.	RPHIG00000017307	RPHIG00000017307	RPHIG00000017307	0.746836	4.51737	10.7627	0.00103565	0.0256401
RPHIG00000012933	RPHIM00000013593	acan_10	Aggrecan core protein	P07898	ENSG00000130287	NCAN	K06468	2.40336	1.93488	10.7417	0.00104748	0.0258141
RPHIG00000030715	RPHIM00000032172	dnph1	2'-deoxynucleoside 5'-phosphate N-hydrolase 1	Q4S2L4	ENSG00000112667	DNPH1	K22928	-1.24931	1.61483	10.7397	0.00104862	0.0258141
RPHIG00000004452	RPHIM00000004679	coro1b	Coronin-1B	Q9WUM3	ENSG00000172725	CORO1B	K13886	-0.836533	4.66094	10.7383	0.00104939	0.0258141
RPHIG00000007212	RPHIM00000007579	ugcg-b_2	Ceramide glucosyltransferase-B	Q5U4S8	ENSG00000148154	UGCG	K00720	-0.953508	3.93956	10.7197	0.00105998	0.0260192
RPHIG00000003422	RPHIM00000003595	.	hypothetical protein	.	RPHIG00000003422	RPHIG00000003422	RPHIG00000003422	2.70035	3.52984	10.6925	0.00107573	0.0263496
RPHIG00000012946	RPHIM00000013609	rab8a	Ras-related protein Rab-8A	P35280	ENSG00000167461	RAB8A	K07901	-0.773611	3.81479	10.6758	0.00108549	0.0265324
RPHIG00000018942	RPHIM00000019872	neil1	Endonuclease 8-like 1	Q8K4Q6	ENSG00000140398	NEIL1	K10567	1.69137	1.84005	10.6708	0.00108838	0.0265468
RPHIG00000009225	RPHIM00000009662	tbc1d15_2	TBC1 domain family member 15	Q9CXF4	RPHIG00000009225	RPHIG00000009225	K20168	-1.32283	1.71774	10.6637	0.0010926	0.0265935
RPHIG00000016395	RPHIM00000017209	ddb2_2	DNA damage-binding protein 2	Q5ZJL7	ENSG00000134574	DDB2	K10140	1.22872	1.89646	10.6221	0.00111745	0.027141
RPHIG00000004027	RPHIM00000004233	atf6b	Cyclic AMP-dependent transcription factor ATF-6 beta	Q99941	ENSG00000213676	ATF6B	K09049	-0.56317	5.67613	10.6163	0.00112093	0.0271685
RPHIG00000006252	RPHIM00000006571	itih3_4	Inter-alpha-trypsin inhibitor heavy chain H3	Q63416	ENSG00000162267	ITIH3	K24513	-0.944816	3.60714	10.6112	0.00112406	0.0271871
RPHIG00000015319	RPHIM00000016083	.	hypothetical protein	.	RPHIG00000015319	RPHIG00000015319	RPHIG00000015319	0.791815	2.94342	10.5974	0.00113247	0.027238
RPHIG00000004511	RPHIM00000004743	.	hypothetical protein	.	RPHIG00000004511	RPHIG00000004511	RPHIG00000004511	0.981949	3.4059	10.5969	0.00113278	0.027238
RPHIG00000025869	RPHIM00000027142	.	hypothetical protein	.	RPHIG00000025869	RPHIG00000025869	RPHIG00000025869	-1.0571	3.73621	10.5961	0.00113324	0.027238
RPHIG00000012763	RPHIM00000013415	wars1	Tryptophan--tRNA ligase, cytoplasmic	P17248	ENSG00000140105	WARS1	K01867	-1.1383	5.2231	10.5901	0.00113694	0.0272701
RPHIG00000019015	RPHIM00000019945	slt-1	Slit homolog 1 protein	G5EFX6	ENSG00000198719	DLL1	K20994	-1.2335	2.42125	10.5743	0.00114671	0.0274473
RPHIG00000004502	RPHIM00000004734	cyld	Ubiquitin carboxyl-terminal hydrolase CYLD	Q1RMU2	ENSG00000083799	CYLD	K08601	-0.653314	3.32202	10.5616	0.00115464	0.0275799
RPHIG00000009668	RPHIM00000010138	cog3	Conserved oligomeric Golgi complex subunit 3	Q8CI04	ENSG00000136152	COG3	K20290	-0.791477	3.33422	10.5445	0.00116535	0.0276987
RPHIG00000029268	RPHIM00000030671	.	hypothetical protein	.	RPHIG00000029268	RPHIG00000029268	RPHIG00000029268	1.09059	5.65242	10.5425	0.0011666	0.0276987
RPHIG00000015854	RPHIM00000016643	yes1	Tyrosine-protein kinase Yes	P09324	ENSG00000101336	HCK	K05705	-1.08434	1.43503	10.5422	0.00116682	0.0276987
RPHIG00000001235	RPHIM00000001292	sptbn5	Spectrin beta chain, non-erythrocytic 5	Q9NRC6	ENSG00000137877	SPTBN5	K06115	-0.531251	7.30085	10.5281	0.0011757	0.0278522
RPHIG00000006276	RPHIM00000006598	diap2	Death-associated inhibitor of apoptosis 2	Q24307	ENSG00000101966	XIAP	K16060	-1.74577	3.1691	10.503	0.00119184	0.0281641
RPHIG00000006542	RPHIM00000006881	aldh1a2	Retinal dehydrogenase 2	O94788	ENSG00000128918	ALDH1A2	K00128	0.982051	4.61876	10.5	0.00119375	0.0281641
RPHIG00000013727	RPHIM00000014427	.	hypothetical protein	.	RPHIG00000013727	RPHIG00000013727	RPHIG00000013727	0.910551	6.63206	10.4853	0.0012033	0.0283068
RPHIG00000000973	RPHIM00000001021	birc7-a_18	Baculoviral IAP repeat-containing protein 7-A	Q8JHV9	ENSG00000101966	XIAP	K16060	-1.22186	1.975	10.4831	0.0012047	0.0283068
RPHIG00000022239	RPHIM00000023319	.	hypothetical protein	.	RPHIG00000022239	RPHIG00000022239	RPHIG00000022239	-1.10502	2.59897	10.4695	0.00121364	0.0284568
RPHIG00000019718	RPHIM00000020676	syap1	Synapse-associated protein 1	Q9D5V6	ENSG00000169895	SYAP1	RPHIG00000019718	-0.76851	4.55961	10.4648	0.0012167	0.0284568
RPHIG00000019483	RPHIM00000020435	.	hypothetical protein	.	RPHIG00000019483	RPHIG00000019483	K24734	1.03883	3.46593	10.4611	0.00121914	0.0284568
RPHIG00000004799	RPHIM00000005049	copz1	Coatomer subunit zeta-1	P35604	ENSG00000111481	COPZ1	K20472	-0.796267	3.25551	10.4576	0.00122145	0.0284568
RPHIG00000003430	RPHIM00000003604	arhgap21	Rho GTPase-activating protein 21	Q6DFV3	ENSG00000107863	ARHGAP21	K20315	-0.657088	4.34709	10.451	0.00122582	0.0284568
RPHIG00000026415	RPHIM00000027714	srpra	Signal recognition particle receptor subunit alpha	Q9DBG7	ENSG00000182934	SRPRA	K13431	-0.876354	4.64864	10.4501	0.00122642	0.0284568
RPHIG00000012710	RPHIM00000013361	.	hypothetical protein	.	RPHIG00000012710	RPHIG00000012710	RPHIG00000012710	-1.42512	2.13411	10.4458	0.00122929	0.0284568
RPHIG00000011045	RPHIM00000011598	phldb2	Pleckstrin homology-like domain family B member 2	Q86SQ0	ENSG00000144824	PHLDB2	K23794	-0.844736	3.03605	10.4435	0.00123082	0.0284568
RPHIG00000029841	RPHIM00000031263	sars1_iso2	Serine--tRNA ligase, cytoplasmic	Q6P799	ENSG00000031698	SARS1	K01875	-0.684326	3.74228	10.4252	0.00124308	0.0286827
RPHIG00000021504	RPHIM00000022543	usp47_4	Ubiquitin carboxyl-terminal hydrolase 47	Q5U252	ENSG00000170242	USP47	K11857	-0.754685	2.98049	10.4147	0.00125017	0.0287889
RPHIG00000007128	RPHIM00000007492	.	hypothetical protein	.	RPHIG00000007128	RPHIG00000007128	RPHIG00000007128	-0.968097	3.02217	10.4068	0.0012555	0.028854
RPHIG00000004678	RPHIM00000004918	mrc1_bcan_colec12_iso1	Macrophage mannose receptor 1	P22897	ENSG00000260314	MRC1	K10062	0.89271	8.4993	10.3909	0.0012664	0.0290465
RPHIG00000010687	RPHIM00000011222	ndufa6	NADH dehydrogenase [ubiquinone] 1 alpha subcomplex subunit 6	Q0MQA3	ENSG00000184983	NDUFA6	K03950	0.69369	7.04762	10.355	0.00129125	0.0295134
RPHIG00000012976	RPHIM00000013639	sts_2	Steryl-sulfatase	P08842	ENSG00000101846	STS	K01131	1.06382	3.56718	10.3541	0.00129187	0.0295134
RPHIG00000004404	RPHIM00000004631	tle3b	Transducin-like enhancer protein 3-B	O13168	ENSG00000196781	TLE1	K04497	-0.950804	3.0469	10.3395	0.00130214	0.0296893
RPHIG00000032311	RPHIM00000033823	angptl2_7	Angiopoietin-related protein 2	Q9R045	ENSG00000136859	ANGPTL2	K10104	1.35688	3.43031	10.3307	0.00130835	0.029772
RPHIG00000027421	RPHIM00000028765	atp8a1	Phospholipid-transporting ATPase IA	P70704	ENSG00000124406	ATP8A1	K14802	-0.907718	3.40246	10.319	0.00131669	0.0299028
RPHIG00000006588	RPHIM00000006932	birc6_6	Baculoviral IAP repeat-containing protein 6	O88738	ENSG00000115760	BIRC6	K10586	-1.17603	1.78105	10.2702	0.00135197	0.0306439
RPHIG00000030928	RPHIM00000032389	dnajc13	DnaJ homolog subfamily C member 13	O75165	ENSG00000138246	DNAJC13	K09533	-1.11785	3.15552	10.2634	0.00135698	0.0306853
RPHIG00000033358	RPHIM00000034899	ahsa2	Activator of 90 kDa heat shock protein ATPase homolog 2	Q8N9S3	ENSG00000100591	AHSA1	RPHIG00000033358	-0.741253	2.73366	10.2605	0.00135912	0.0306853
RPHIG00000010357	RPHIM00000010862	atpsyncf6_iso1	ATP synthase-coupling factor 6, mitochondrial	Q24407	ENSG00000154723	ATP5PF	K02131	0.53617	7.99119	10.2506	0.00136643	0.0307272
RPHIG00000028118	RPHIM00000029481	fbxo4	F-box only protein 4	Q3T0J1	ENSG00000151876	FBXO4	K10291	-1.04914	1.63407	10.2473	0.00136883	0.0307272
RPHIG00000008247	RPHIM00000008653	fuctc_4	Alpha-(1,3)-fucosyltransferase C	P83088	ENSG00000180549	FUT7	K14464	-1.00077	1.46562	10.2471	0.00136897	0.0307272
RPHIG00000004988	RPHIM00000005248	mylip	E3 ubiquitin-protein ligase MYLIP	D3ZDI6	ENSG00000007944	MYLIP	K10637	-0.960151	3.63757	10.2276	0.00138354	0.0309941
RPHIG00000009735	RPHIM00000010211	duoxa1	Dual oxidase maturation factor 1	Q6DDK3	ENSG00000140254	DUOXA1	K17233	-1.18741	1.7487	10.2189	0.00139008	0.0310801
RPHIG00000021448	RPHIM00000022484	cwf19l1	CWF19-like protein 1	Q5R8R4	ENSG00000095485	CWF19L1	K24939	0.85756	2.50783	10.2065	0.00139948	0.0312297
RPHIG00000009863	RPHIM00000010342	zswim8	Zinc finger SWIM domain-containing protein 8	Q3UHH1	ENSG00000214655	ZSWIM8	K25207	-0.578934	5.00395	10.1927	0.00141	0.0313727
RPHIG00000001544	RPHIM00000001608	sema-2a_iso2	Semaphorin-2A	Q9XZC8	ENSG00000112902	SEMA5A	K06840	-0.574271	3.80816	10.1909	0.00141132	0.0313727
RPHIG00000028074	RPHIM00000029437	rrp15	RRP15-like protein	Q5M947	ENSG00000067533	RRP15	RPHIG00000028074	-1.28057	1.30479	10.1641	0.00143204	0.0317719
RPHIG00000028736	RPHIM00000030117	.	hypothetical protein	.	RPHIG00000028736	RPHIG00000028736	RPHIG00000028736	2.64925	5.72234	10.1514	0.00144195	0.0319081
RPHIG00000002812	RPHIM00000002953	.	hypothetical protein	.	RPHIG00000002812	RPHIG00000002812	RPHIG00000002812	1.7408	2.01915	10.1491	0.00144371	0.0319081
RPHIG00000010603	RPHIM00000011135	tmtc3	Protein O-mannosyl-transferase TMTC3	Q6ZXV5	ENSG00000139324	TMTC3	K23424	-1.05547	1.9033	10.1379	0.00145249	0.0320409
RPHIG00000025333	RPHIM00000026575	.	hypothetical protein	.	RPHIG00000025333	RPHIG00000025333	RPHIG00000025333	2.22821	2.93807	10.1238	0.00146368	0.0322261
RPHIG00000001542	RPHIM00000001606	plin2	Perilipin-2	P43883	ENSG00000147872	PLIN2	K17284	-0.780735	3.39002	10.1025	0.00148072	0.032502
RPHIG00000010575	RPHIM00000011104	.	hypothetical protein	.	RPHIG00000010575	RPHIG00000010575	K18743	-0.956951	1.86729	10.1011	0.00148185	0.032502
RPHIG00000017481	RPHIM00000018333	ndufa2	NADH dehydrogenase [ubiquinone] 1 alpha subcomplex subunit 2	Q4R5E2	ENSG00000131495	NDUFA2	K03946	0.795072	6.53152	10.0865	0.00149362	0.032698
RPHIG00000031096	RPHIM00000032563	atp8a1_2	Probable phospholipid-transporting ATPase IA	Q29449	ENSG00000124406	ATP8A1	K14802	-1.27916	1.25822	10.0765	0.00150169	0.0328125
RPHIG00000021202	RPHIM00000022231	creb3l3_2	Cyclic AMP-responsive element-binding protein 3-like protein 3	Q68CJ9	ENSG00000060566	CREB3L3	K09048	-0.74588	3.44813	10.0627	0.001513	0.0329582
RPHIG00000034462	RPHIM00000036033	atrx	Transcriptional regulator ATRX	Q7YQM3	ENSG00000085224	ATRX	K10779	-0.670254	2.88962	10.0582	0.00151671	0.0329582
RPHIG00000033446	RPHIM00000034990	.	hypothetical protein	.	RPHIG00000033446	RPHIG00000033446	RPHIG00000033446	-2.81405	4.87815	10.0579	0.00151693	0.0329582
RPHIG00000017998	RPHIM00000018877	unc5cl	UNC5C-like protein	Q8IV45	ENSG00000124602	UNC5CL	RPHIG00000017998	-1.30242	1.99852	10.0395	0.0015322	0.0332275
RPHIG00000022171	RPHIM00000023244	sos1	Son of sevenless homolog 1	Q07889	ENSG00000115904	SOS1	K03099	-0.723425	3.43094	10.0335	0.00153716	0.033232
RPHIG00000005648	RPHIM00000005942	cav1_iso1	Caveolin-1	Q2IBC1	ENSG00000105974	CAV1	K12959	2.11077	2.19523	10.0323	0.00153817	0.033232
RPHIG00000006507	RPHIM00000006843	ctsa	Lysosomal protective protein	P10619	ENSG00000064601	CTSA	K13289	-1.57174	1.54061	10.014	0.00155351	0.0334778
RPHIG00000000621	RPHIM00000000654	fam13a	Protein FAM13A	Q8HYW0	ENSG00000138640	FAM13A	RPHIG00000000621	-1.16966	1.57155	10.0119	0.00155535	0.0334778
RPHIG00000031586	RPHIM00000033066	mapk14	Mitogen-activated protein kinase 14	P70618	ENSG00000112062	MAPK14	K04441	-0.828198	1.95503	10.0079	0.00155873	0.0334881
RPHIG00000004512	RPHIM00000004744	aars1	Alanine--tRNA ligase, cytoplasmic	Q8BGQ7	ENSG00000090861	AARS1	K01872	-1.13005	3.90115	9.98663	0.00157681	0.0337934
RPHIG00000006153	RPHIM00000006464	.	hypothetical protein	.	RPHIG00000006153	RPHIG00000006153	RPHIG00000006153	-1.67744	3.01547	9.98074	0.00158186	0.0337934
RPHIG00000007715	RPHIM00000008097	.	hypothetical protein	.	RPHIG00000007715	RPHIG00000007715	RPHIG00000007715	-1.04543	1.59138	9.97733	0.0015848	0.0337934
RPHIG00000028363	RPHIM00000029734	bag4	BAG family molecular chaperone regulator 4	O95429	ENSG00000156735	BAG4	K09557	-1.02916	3.46665	9.97581	0.0015861	0.0337934
RPHIG00000010772	RPHIM00000011312	.	hypothetical protein	.	RPHIG00000010772	RPHIG00000010772	RPHIG00000010772	-0.663524	6.38917	9.97409	0.00158759	0.0337934
RPHIG00000017739	RPHIM00000018609	stx8	Syntaxin-8	Q3T075	ENSG00000170310	STX8	K08501	-0.805714	2.20349	9.94095	0.00161642	0.0342346
RPHIG00000032302	RPHIM00000033814	tmem259	Membralin	Q4ZIN3	ENSG00000182087	TMEM259	RPHIG00000032302	-0.85276	3.23954	9.93881	0.0016183	0.0342346
RPHIG00000015743	RPHIM00000016524	.	hypothetical protein	.	RPHIG00000015743	RPHIG00000015743	RPHIG00000015743	2.85409	6.01396	9.93827	0.00161878	0.0342346
RPHIG00000025861	RPHIM00000027134	alms1	Alstrom syndrome protein 1	Q8TCU4	ENSG00000116127	ALMS1	RPHIG00000025861	0.546138	6.20231	9.93667	0.00162019	0.0342346
RPHIG00000007067	RPHIM00000007430	.	hypothetical protein	.	RPHIG00000007067	RPHIG00000007067	K16454	-0.816954	3.06666	9.91232	0.00164176	0.0345169
RPHIG00000033627	RPHIM00000035179	.	hypothetical protein	.	RPHIG00000033627	RPHIG00000033627	RPHIG00000033627	0.689464	2.1397	9.91187	0.00164216	0.0345169
RPHIG00000023806	RPHIM00000024971	snx8	Sorting nexin-8	Q9Y5X2	ENSG00000106266	SNX8	K17922	-0.878552	3.33144	9.91079	0.00164312	0.0345169
RPHIG00000015632	RPHIM00000016413	ire-1	Serine/threonine-protein kinase/endoribonuclease ire-1	Q09499	ENSG00000134398	ERN2	K08852	-0.781005	2.91832	9.90811	0.00164552	0.0345169
RPHIG00000014766	RPHIM00000015503	cyp4f22_5	Cytochrome P450 4F22	Q6NT55	ENSG00000171954	CYP4F22	K07426	0.928142	2.18846	9.90002	0.00165277	0.0345461
RPHIG00000022757	RPHIM00000023860	.	hypothetical protein	.	RPHIG00000022757	RPHIG00000022757	RPHIG00000022757	-3.28695	4.46171	9.89988	0.0016529	0.0345461
RPHIG00000006102	RPHIM00000006409	rn	Zinc finger protein rotund	Q9VI93	ENSG00000160094	ZNF362	K23480	-0.748432	2.59443	9.88082	0.00167011	0.0347839
RPHIG00000001688	RPHIM00000001762	cul4a_cul4b_iso1	Cullin-4A	Q13619	ENSG00000139842	CUL4A	K10609	-0.684871	3.74625	9.88035	0.00167053	0.0347839
RPHIG00000005781	RPHIM00000006079	eip74ef	Ecdysone-induced protein 74EF isoform A	P20105	ENSG00000109381	ELF2	K09428	-0.716511	4.23513	9.87729	0.00167332	0.0347839
RPHIG00000013227	RPHIM00000013900	vps13_2	Vacuolar protein sorting-associated protein 13	A1Z713	ENSG00000129003	VPS13C	K19525	-0.978936	2.24512	9.8671	0.0016826	0.034914
RPHIG00000030388	RPHIM00000031829	pglyrp1_iso2	Peptidoglycan recognition protein 1	Q9GK12	ENSG00000008438	PGLYRP1	K01446	1.42249	6.714	9.8565	0.00169233	0.0350527
RPHIG00000019231	RPHIM00000020175	dync1li2	Cytoplasmic dynein 1 light intermediate chain 2	Q6PDL0	ENSG00000144635	DYNC1LI1	K10416	-0.944358	3.65781	9.84209	0.00170563	0.0352651
RPHIG00000018869	RPHIM00000019798	hgsnat	Heparan-alpha-glucosaminide N-acetyltransferase	Q68CP4	ENSG00000165102	HGSNAT	K10532	-1.0376	3.21991	9.83602	0.00171127	0.0353023
RPHIG00000022110	RPHIM00000023171	rps4_rps4b_iso2	40S ribosomal protein S4-B	P0CX36	ENSG00000198034	RPS4X	K02987	-0.701499	8.62029	9.83215	0.00171488	0.0353023
RPHIG00000005664	RPHIM00000005960	cacna2d1	Voltage-dependent calcium channel subunit alpha-2/delta-1	P54289	ENSG00000153956	CACNA2D1	K04859	-0.939917	1.51485	9.82718	0.00171952	0.0353023
RPHIG00000027319	RPHIM00000028658	fucta_4_iso1	Glycoprotein 3-alpha-L-fucosyltransferase A	Q9VUL9	ENSG00000156413	FUT6	K00753	-0.863403	3.84301	9.82701	0.00171967	0.0353023
RPHIG00000027726	RPHIM00000029078	acan_8_iso2	Aggrecan core protein	P16112	ENSG00000104921	FCER2	K22244	1.38052	6.27288	9.81853	0.00172762	0.0354024
RPHIG00000021038	RPHIM00000022058	cox5a	Cytochrome c oxidase subunit 5A, mitochondrial	Q94514	ENSG00000178741	COX5A	K02264	0.738708	8.26814	9.81469	0.00173123	0.0354135
RPHIG00000022006	RPHIM00000023065	.	hypothetical protein	.	RPHIG00000022006	RPHIG00000022006	RPHIG00000022006	1.08092	3.37024	9.79541	0.00174948	0.0357214
RPHIG00000000591	RPHIM00000000619	prkg1	cGMP-dependent protein kinase 1	P00516	ENSG00000185532	PRKG1	K07376	-0.779408	2.3354	9.78619	0.00175827	0.0357214
RPHIG00000005991	RPHIM00000006294	ptx	Pituitary homeobox x	Q9U637	ENSG00000164093	PITX2	K04686	-0.737421	2.65787	9.78244	0.00176186	0.0357214
RPHIG00000031553	RPHIM00000033032	aagab	Alpha- and gamma-adaptin-binding protein p34	Q8R2R3	ENSG00000103591	AAGAB	K23878	-0.807492	3.00692	9.78163	0.00176264	0.0357214
RPHIG00000003060	RPHIM00000003213	itsn1_2	Intersectin-1	Q9WVE9	ENSG00000205726	ITSN1	K20045	-1.27582	1.17733	9.77736	0.00176674	0.0357214
RPHIG00000005083	RPHIM00000005350	ahi1	Jouberin	Q8N157	ENSG00000135541	AHI1	K16740	0.604411	6.25784	9.77354	0.00177041	0.0357214
RPHIG00000023320	RPHIM00000024462	.	hypothetical protein	.	RPHIG00000023320	RPHIG00000023320	RPHIG00000023320	2.48941	2.1857	9.77186	0.00177203	0.0357214
RPHIG00000024907	RPHIM00000026127	pino	Protein pinocchio	Q9VPW8	RPHIG00000024907	RPHIG00000024907	RPHIG00000024907	-0.953632	1.31192	9.76766	0.00177608	0.0357214
RPHIG00000013892	RPHIM00000014597	sdad1	Protein SDA1 homolog	Q9NVU7	ENSG00000198301	SDAD1	K14856	0.5849	5.73573	9.76618	0.00177751	0.0357214
RPHIG00000030954	RPHIM00000032417	.	hypothetical protein	.	RPHIG00000030954	RPHIG00000030954	RPHIG00000030954	1.60254	3.18506	9.76522	0.00177844	0.0357214
RPHIG00000011856	RPHIM00000012465	mpg	DNA-3-methyladenine glycosylase	Q04841	ENSG00000103152	MPG	K03652	0.892281	1.7316	9.76326	0.00178034	0.0357214
RPHIG00000017129	RPHIM00000017961	ppip5k2	Inositol hexakisphosphate and diphosphoinositol-pentakisphosphate kinase 2	Q5XHF8	ENSG00000145725	PPIP5K2	K13024	-1.02064	1.33255	9.75395	0.00178938	0.0358403
RPHIG00000024661	RPHIM00000025872	hmcn1_56	Hemicentin-1	Q96RW7	ENSG00000143341	HMCN1	K17341	0.970207	3.70024	9.73337	0.00180952	0.036181
RPHIG00000003046	RPHIM00000003195	pars2	Probable proline--tRNA ligase, mitochondrial	Q5M7W7	ENSG00000162396	PARS2	K01881	-1.24701	1.58655	9.72598	0.00181682	0.036264
RPHIG00000033123	RPHIM00000034655	sec14l1	SEC14-like protein 1	Q92503	ENSG00000129657	SEC14L1	RPHIG00000033123	-0.9966	1.99062	9.72115	0.00182159	0.0362701
RPHIG00000014010	RPHIM00000014718	lhx9_2	LIM/homeobox protein Lhx9	A2PZF9	ENSG00000143355	LHX9	K09373	-1.88242	1.49712	9.71571	0.00182699	0.0362701
RPHIG00000009313	RPHIM00000009759	frem1	FRAS1-related extracellular matrix protein 1	Q684R7	ENSG00000164946	FREM1	K23380	0.686762	6.42147	9.71571	0.001827	0.0362701
RPHIG00000016125	RPHIM00000016928	ifi44_6_iso1	Interferon-induced protein 44	Q8BV66	ENSG00000137965	IFI44	RPHIG00000016125	-1.08449	5.23062	9.71299	0.0018297	0.0362701
RPHIG00000014443	RPHIM00000015172	clta_2	Clathrin light chain A	P04973	ENSG00000122705	CLTA	K04644	-0.627662	6.07329	9.69989	0.00184279	0.0364669
RPHIG00000011555	RPHIM00000012141	cfap97d1_2_iso2	Uncharacterized protein CFAP97D1	Q9DAN9	ENSG00000231256	CFAP97D1	K25531	1.02494	4.01593	9.69067	0.00185206	0.0365876
RPHIG00000016034	RPHIM00000016827	cyp2j6_6	Cytochrome P450 2J6	O54750	ENSG00000134716	CYP2J2	K17854	0.759481	2.88364	9.67985	0.001863	0.0367409
RPHIG00000018988	RPHIM00000019918	.	hypothetical protein	.	RPHIG00000018988	RPHIG00000018988	RPHIG00000018988	-1.08543	2.26342	9.6711	0.0018719	0.0368471
RPHIG00000006890	RPHIM00000007245	.	hypothetical protein	.	RPHIG00000006890	RPHIG00000006890	RPHIG00000006890	-1.10613	4.69206	9.66828	0.00187477	0.0368471
RPHIG00000010025	RPHIM00000010510	mpr1	N-acetyltransferase MPR1	E9P8D2	RPHIG00000010025	RPHIG00000010025	RPHIG00000010025	0.851608	2.8006	9.6473	0.0018963	0.0372069
RPHIG00000013027	RPHIM00000013691	.	hypothetical protein	.	RPHIG00000013027	RPHIG00000013027	RPHIG00000013027	-1.43386	1.79762	9.62926	0.00191501	0.0375102
RPHIG00000009937	RPHIM00000010419	tymp_2	Thymidine phosphorylase	P19971	ENSG00000025708	TYMP	K00758	-1.57057	2.79017	9.62563	0.0019188	0.0375155
RPHIG00000008258	RPHIM00000008665	.	hypothetical protein	.	RPHIG00000008258	RPHIG00000008258	K20051	1.50441	2.26914	9.62278	0.00192179	0.0375155
RPHIG00000011665	RPHIM00000012262	ptpn11	Tyrosine-protein phosphatase non-receptor type 11	P35235	ENSG00000179295	PTPN11	K07293	-0.644857	5.28002	9.61863	0.00192613	0.03752
RPHIG00000001614	RPHIM00000001682	.	hypothetical protein	.	RPHIG00000001614	RPHIG00000001614	RPHIG00000001614	-0.769153	3.08037	9.61635	0.00192852	0.03752
RPHIG00000029764	RPHIM00000031186	ptpn1	Tyrosine-protein phosphatase non-receptor type 1	O13016	ENSG00000196396	PTPN1	K05696	-0.602902	5.10129	9.60924	0.00193601	0.0376023
RPHIG00000024388	RPHIM00000025591	ifi44_19	Interferon-induced protein 44	Q8BV66	ENSG00000137959	IFI44L	RPHIG00000024388	-1.12721	1.91909	9.59651	0.00194948	0.0377685
RPHIG00000003170	RPHIM00000003330	rad21	Double-strand-break repair protein rad21 homolog	O93310	ENSG00000164754	RAD21	K06670	-0.568303	4.11257	9.59234	0.00195391	0.0377685
RPHIG00000031378	RPHIM00000032854	spdef	SAM pointed domain-containing Ets transcription factor	Q9WTP3	ENSG00000124664	SPDEF	K09442	-1.15	2.50418	9.59189	0.00195439	0.0377685
RPHIG00000020090	RPHIM00000021074	.	hypothetical protein	.	RPHIG00000020090	RPHIG00000020090	RPHIG00000020090	0.622129	4.34029	9.58844	0.00195806	0.0377762
RPHIG00000000349	RPHIM00000000361	dok7	Protein Dok-7	Q18PD9	ENSG00000175920	DOK7	K24038	-0.953439	1.92175	9.58285	0.00196404	0.0378282
RPHIG00000005159	RPHIM00000005429	.	hypothetical protein	.	RPHIG00000005159	RPHIG00000005159	RPHIG00000005159	-1.26742	1.20952	9.57877	0.0019684	0.037849
RPHIG00000010829	RPHIM00000011371	efhc2	EF-hand domain-containing family member C2	Q32TF8	ENSG00000183690	EFHC2	RPHIG00000010829	0.943608	4.23455	9.57244	0.0019752	0.0379166
RPHIG00000005016	RPHIM00000005276	adam10_9	Disintegrin and metalloproteinase domain-containing protein 10	O77633	ENSG00000137845	ADAM10	K06704	-0.733574	4.54607	9.55987	0.00198877	0.0381137
RPHIG00000027166	RPHIM00000028501	nmt1	Phosphoethanolamine N-methyltransferase 1	Q9FR44	RPHIG00000027166	RPHIG00000027166	K05929	-1.34092	2.04013	9.54173	0.00200853	0.0384194
RPHIG00000012452	RPHIM00000013097	prkrip1	PRKR-interacting protein 1 homolog	Q568A0	ENSG00000128563	PRKRIP1	RPHIG00000012452	0.624634	4.69653	9.53582	0.002015	0.0384194
RPHIG00000013491	RPHIM00000014187	pon1_2	Serum paraoxonase/arylesterase 1	P27169	ENSG00000005421	PON1	K01045	0.956137	4.25663	9.53405	0.00201695	0.0384194
RPHIG00000011372	RPHIM00000011944	relch_3	RAB11-binding protein RELCH	Q148V7	ENSG00000134444	RELCH	RPHIG00000011372	-0.7975	3.54036	9.5325	0.00201865	0.0384194
RPHIG00000019611	RPHIM00000020568	vacwr025	Complement control protein C3	P68638	ENSG00000143278	F13B	K04004	1.1545	3.49799	9.52857	0.00202298	0.0384194
RPHIG00000000038	RPHIM00000000039	sec31a	Protein transport protein Sec31A	Q5F3X8	ENSG00000138674	SEC31A	K14005	-1.40359	2.21535	9.52701	0.0020247	0.0384194
RPHIG00000033171	RPHIM00000034704	rnf213_2	E3 ubiquitin-protein ligase RNF213	E9Q555	ENSG00000173821	RNF213	K22754	-0.940816	3.79077	9.51164	0.00204173	0.0386789
RPHIG00000024284	RPHIM00000025483	.	hypothetical protein	.	ENSG00000122367	LDB3	RPHIG00000024284	2.40078	3.47503	9.50816	0.0020456	0.0386887
RPHIG00000030783	RPHIM00000032240	.	hypothetical protein	.	RPHIG00000030783	RPHIG00000030783	RPHIG00000030783	-1.07392	2.36071	9.49989	0.00205484	0.0387421
RPHIG00000005402	RPHIM00000005683	tbl2	Transducin beta-like protein 2	Q9Y4P3	ENSG00000106638	TBL2	K23325	-0.794659	3.69956	9.49962	0.00205514	0.0387421
RPHIG00000033520	RPHIM00000035068	vha14	V-type proton ATPase subunit F	P31478	ENSG00000128524	ATP6V1F	K02151	-0.750406	4.14415	9.49625	0.00205892	0.03875
RPHIG00000008476	RPHIM00000008896	slc28a2	Sodium/nucleoside cotransporter 2	O88627	ENSG00000197506	SLC28A3	K11536	1.95723	1.33341	9.48423	0.00207245	0.0389087
RPHIG00000008195	RPHIM00000008601	.	hypothetical protein	.	RPHIG00000008195	RPHIG00000008195	RPHIG00000008195	0.736957	3.49241	9.48278	0.0020741	0.0389087
RPHIG00000025554	RPHIM00000026815	tuba3a	Tubulin alpha-3 chain	Q68FR8	ENSG00000075886	TUBA3D	K07374	0.807786	5.65231	9.4691	0.00208962	0.0391363
RPHIG00000019979	RPHIM00000020955	usp38	Ubiquitin carboxyl-terminal hydrolase 38	Q8NB14	ENSG00000170185	USP38	K11854	-1.06187	2.83125	9.46138	0.00209843	0.0392376
RPHIG00000020330	RPHIM00000021323	mob3b	MOB kinase activator 3B	Q86TA1	ENSG00000120162	MOB3B	RPHIG00000020330	-1.00275	2.22664	9.45058	0.00211082	0.0393445
RPHIG00000003886	RPHIM00000004085	.	hypothetical protein	.	RPHIG00000003886	RPHIG00000003886	RPHIG00000003886	-1.11478	2.17977	9.45045	0.00211097	0.0393445
RPHIG00000019435	RPHIM00000020387	.	hypothetical protein	.	RPHIG00000019435	RPHIG00000019435	K15044	-1.38345	2.46425	9.44653	0.00211549	0.0393652
RPHIG00000011197	RPHIM00000011763	unc-9	Innexin unc-9	O01393	RPHIG00000011197	RPHIG00000011197	K22037	-1.16876	1.27289	9.43468	0.0021292	0.0394657
RPHIG00000026338	RPHIM00000027637	cnot4_iso1	CCR4-NOT transcription complex subunit 4	O95628	ENSG00000080802	CNOT4	K10643	-0.756397	5.35044	9.43172	0.00213264	0.0394657
RPHIG00000017876	RPHIM00000018753	.	hypothetical protein	.	RPHIG00000017876	RPHIG00000017876	K05701	-0.783197	2.91323	9.42985	0.00213482	0.0394657
RPHIG00000027785	RPHIM00000029137	atp5mg_2	ATP synthase subunit g, mitochondrial	O75964	ENSG00000167283	ATP5MG	K02140	0.703257	7.53211	9.42885	0.00213598	0.0394657
RPHIG00000016318	RPHIM00000017131	ipo8	Importin-8	O15397	ENSG00000133704	IPO8	K20223	-0.913487	2.26435	9.42571	0.00213965	0.0394657
RPHIG00000007151	RPHIM00000007516	prkd3	Serine/threonine-protein kinase D3	Q8K1Y2	ENSG00000115825	PRKD3	K06070	-1.14619	1.88339	9.42248	0.00214341	0.0394657
RPHIG00000029248	RPHIM00000030651	sirt1	NAD-dependent protein deacetylase sirtuin-1	Q96EB6	ENSG00000096717	SIRT1	K11411	-0.755753	4.03915	9.42126	0.00214484	0.0394657
RPHIG00000011257	RPHIM00000011825	prpf6	Pre-mRNA-processing factor 6	Q91YR7	ENSG00000101161	PRPF6	K12855	-1.24465	3.5314	9.40409	0.00216502	0.0396759
RPHIG00000012856	RPHIM00000013514	exosc4	Exosome complex component RRP41	Q7YRA3	ENSG00000178896	EXOSC4	K11600	0.703352	4.0381	9.40248	0.00216692	0.0396759
RPHIG00000025501	RPHIM00000026760	ngr_a02510	Uncharacterized protein y4mH	P55567	RPHIG00000025501	RPHIG00000025501	RPHIG00000025501	0.912429	4.38645	9.40029	0.00216951	0.0396759
RPHIG00000002666	RPHIM00000002798	slc39a7	Zinc transporter SLC39A7	Q31125	ENSG00000112473	SLC39A7	K14713	-0.953068	3.31748	9.39056	0.00218106	0.0396759
RPHIG00000001412	RPHIM00000001471	celf	Endoglucanase F	P26224	RPHIG00000001412	RPHIG00000001412	K01179	-1.02739	5.66561	9.38877	0.00218318	0.0396759
RPHIG00000030292	RPHIM00000031724	reptor	Protein CREBRF homolog	Q9VC61	ENSG00000164463	CREBRF	K21554	-0.755555	4.78914	9.38794	0.00218417	0.0396759
RPHIG00000020632	RPHIM00000021640	.	hypothetical protein	.	RPHIG00000020632	RPHIG00000020632	RPHIG00000020632	-0.966824	2.63288	9.38774	0.00218442	0.0396759
RPHIG00000004238	RPHIM00000004453	pde12	2',5'-phosphodiesterase 12	Q3TIU4	ENSG00000174840	PDE12	K19612	-0.853099	1.9277	9.3861	0.00218637	0.0396759
RPHIG00000023917	RPHIM00000025090	gpda	Glyceraldehyde-3-phosphate dehydrogenase	P20445	ENSG00000111640	GAPDH	K00134	0.86586	8.78583	9.38539	0.00218721	0.0396759
RPHIG00000000487	RPHIM00000000513	l(2)gd1	Coiled-coil and C2 domain-containing protein 1-like	Q9VKJ9	ENSG00000132024	CC2D1A	K18260	-0.971118	1.98239	9.37946	0.0021943	0.0397419
RPHIG00000019031	RPHIM00000019961	mbnl1	Muscleblind-like protein 1	Q5ZKW9	ENSG00000152601	MBNL1	K14943	-1.71191	3.97525	9.36524	0.00221139	0.0399317
RPHIG00000013783	RPHIM00000014485	acox3	Peroxisomal acyl-coenzyme A oxidase 3	O15254	ENSG00000087008	ACOX3	K00232	-0.903305	3.12138	9.36498	0.0022117	0.0399317
RPHIG00000003302	RPHIM00000003468	usp6nl	USP6 N-terminal-like protein	Q92738	ENSG00000148429	USP6NL	K20133	-0.803909	3.26089	9.34707	0.00223342	0.0402609
RPHIG00000002390	RPHIM00000002512	clec4m_7	C-type lectin domain family 4 member M	Q9H2X3	ENSG00000104938	CLEC4M	RPHIG00000002390	0.86488	5.56299	9.3321	0.00225174	0.0404759
RPHIG00000014156	RPHIM00000014875	.	hypothetical protein	.	RPHIG00000014156	RPHIG00000014156	RPHIG00000014156	-1.08604	1.33867	9.33159	0.00225236	0.0404759
RPHIG00000007506	RPHIM00000007879	galnt2_iso2	Polypeptide N-acetylgalactosaminyltransferase 2	Q10471	ENSG00000143641	GALNT2	K00710	-0.978343	2.39461	9.32203	0.00226415	0.0406123
RPHIG00000012297	RPHIM00000012939	kalrn_2	Kalirin	O60229	ENSG00000160145	KALRN	K08810	-1.09331	2.51343	9.31973	0.00226699	0.0406123
RPHIG00000010265	RPHIM00000010758	.	hypothetical protein	.	RPHIG00000010265	RPHIG00000010265	RPHIG00000010265	-1.93378	2.04149	9.31456	0.0022734	0.0406638
RPHIG00000032876	RPHIM00000034406	sec24c	Protein transport protein Sec24C	P53992	ENSG00000176986	SEC24C	K14007	-1.03343	2.96012	9.30221	0.00228877	0.0408755
RPHIG00000001546	RPHIM00000001611	mrps11	28S ribosomal protein S11, mitochondrial	P82911	ENSG00000181991	MRPS11	K02948	0.831138	4.84144	9.28953	0.00230467	0.0410959
RPHIG00000004586	RPHIM00000004822	.	hypothetical protein	.	RPHIG00000004586	RPHIG00000004586	RPHIG00000004586	1.05785	10.7385	9.28405	0.00231158	0.0411153
RPHIG00000007708	RPHIM00000008088	fzo	Transmembrane GTPase fzo	O18412	ENSG00000171109	MFN1	K06030	-0.683177	4.1283	9.28301	0.00231289	0.0411153
RPHIG00000015812	RPHIM00000016600	lsm7	U6 snRNA-associated Sm-like protein LSm7	Q9CQQ8	ENSG00000130332	LSM7	K12626	-0.875278	2.11894	9.27077	0.0023284	0.0413273
RPHIG00000030636	RPHIM00000032084	sodc_2_iso1	Superoxide dismutase [Cu-Zn]	Q877B5	ENSG00000142168	SOD1	RPHIG00000030636	1.41096	6.08687	9.2628	0.00233855	0.0413948
RPHIG00000004356	RPHIM00000004579	acat2	Acetyl-CoA acetyltransferase, cytosolic	Q9BWD1	ENSG00000120437	ACAT2	K00626	1.01315	2.3483	9.26215	0.00233938	0.0413948
RPHIG00000001930	RPHIM00000002019	faf1	FAS-associated factor 1	Q9UNN5	ENSG00000185104	FAF1	K20703	0.55789	6.43815	9.25033	0.00235453	0.041599
RPHIG00000006561	RPHIM00000006901	yajo_3_iso1	1-deoxyxylulose-5-phosphate synthase YajO	P77735	ENSG00000069424	KCNAB2	K23107	0.95936	6.73037	9.23778	0.00237072	0.0418032
RPHIG00000007624	RPHIM00000008001	atp5f1b	ATP synthase subunit beta, mitochondrial	Q9PTY0	ENSG00000110955	ATP5F1B	K02133	0.583244	8.81615	9.23577	0.00237333	0.0418032
RPHIG00000013171	RPHIM00000013843	rab7a	Ras-related protein Rab-7a	P18067	ENSG00000075785	RAB7A	K07897	-0.88094	2.70025	9.22626	0.00238568	0.0418091
RPHIG00000031457	RPHIM00000032935	.	hypothetical protein	.	RPHIG00000031457	RPHIG00000031457	RPHIG00000031457	1.58813	2.0851	9.2257	0.00238641	0.0418091
RPHIG00000020588	RPHIM00000021594	hmmr	Hyaluronan-mediated motility receptor	P97779	ENSG00000072571	HMMR	K06267	-0.879091	3.65573	9.22247	0.00239062	0.0418091
RPHIG00000031555	RPHIM00000033034	abcg8_2	ATP-binding cassette sub-family G member 8	Q9H221	ENSG00000143921	ABCG8	K05684	-0.812944	2.23699	9.21832	0.00239605	0.0418091
RPHIG00000008200	RPHIM00000008606	mrps34	28S ribosomal protein S34, mitochondrial	Q9JIK9	ENSG00000074071	MRPS34	K17412	0.73935	4.13517	9.2169	0.00239792	0.0418091
RPHIG00000019436	RPHIM00000020388	agfg1	Arf-GAP domain and FG repeat-containing protein 1	Q4KLH5	ENSG00000173744	AGFG1	K15044	-0.975755	2.67176	9.21676	0.0023981	0.0418091
RPHIG00000028918	RPHIM00000030303	gopc	Golgi-associated PDZ and coiled-coil motif-containing protein	Q8BH60	ENSG00000047932	GOPC	K24054	-1.08226	1.92031	9.21605	0.00239903	0.0418091
RPHIG00000003563	RPHIM00000003742	.	hypothetical protein	.	RPHIG00000003563	RPHIG00000003563	RPHIG00000003563	1.02456	4.35784	9.21198	0.00240436	0.0418388
RPHIG00000022880	RPHIM00000023998	hspa9	Stress-70 protein, mitochondrial	O35501	ENSG00000113013	HSPA9	K04043	-0.765874	5.93994	9.19803	0.00242275	0.0420953
RPHIG00000025762	RPHIM00000027031	.	hypothetical protein	.	RPHIG00000025762	RPHIG00000025762	K00698	1.75957	2.1923	9.18852	0.00243538	0.0422279
RPHIG00000009314	RPHIM00000009760	.	hypothetical protein	.	RPHIG00000009314	RPHIG00000009314	RPHIG00000009314	1.34573	7.63701	9.1864	0.0024382	0.0422279
RPHIG00000001872	RPHIM00000001957	ugcg	Ceramide glucosyltransferase	Q16739	ENSG00000148154	UGCG	K00720	-0.8791	2.11177	9.18374	0.00244174	0.0422279
RPHIG00000030269	RPHIM00000031700	.	hypothetical protein	.	RPHIG00000030269	RPHIG00000030269	RPHIG00000030269	1.14637	4.3289	9.18129	0.00244502	0.0422279
RPHIG00000033984	RPHIM00000035546	rpl22	60S ribosomal protein L22	P67985	ENSG00000116251	RPL22	K02891	0.630376	10.7259	9.17255	0.00245672	0.0423115
RPHIG00000016636	RPHIM00000017454	tcte1	Dynein regulatory complex subunit 5	Q4R642	ENSG00000146221	TCTE1	K25450	0.806476	3.29814	9.17156	0.00245805	0.0423115
RPHIG00000009537	RPHIM00000009999	ripk1	Receptor-interacting serine/threonine-protein kinase 1	Q13546	ENSG00000137275	RIPK1	K16289	-0.606428	4.2822	9.16946	0.00246087	0.0423115
RPHIG00000022621	RPHIM00000023717	hil_18	Hillarin	Q0E908	ENSG00000174611	KY	RPHIG00000022621	0.560643	4.02806	9.16361	0.00246875	0.0423838
RPHIG00000015022	RPHIM00000015769	crnkl1	Crooked neck-like protein 1	P63155	ENSG00000101343	CRNKL1	K12869	-0.995083	1.97463	9.15782	0.00247658	0.0424551
RPHIG00000011821	RPHIM00000012426	malrd1	MAM and LDL-receptor class A domain-containing protein 1	A2AJX4	ENSG00000204740	MALRD1	K06237	0.580193	8.61705	9.15226	0.00248412	0.0425211
RPHIG00000015240	RPHIM00000016001	bdh1_9	D-beta-hydroxybutyrate dehydrogenase, mitochondrial	Q02338	ENSG00000161267	BDH1	K00019	1.67559	2.36162	9.13989	0.00250097	0.0427462
RPHIG00000016042	RPHIM00000016839	bmpr2	Bone morphogenetic protein receptor type-2	Q13873	ENSG00000204217	BMPR2	K04671	-1.00475	2.39765	9.12942	0.00251532	0.0429059
RPHIG00000002529	RPHIM00000002659	ct	Homeobox protein cut	P10180	ENSG00000257923	CUX1	K09313	-0.586208	3.66546	9.12765	0.00251775	0.0429059
RPHIG00000019654	RPHIM00000020611	crim1	Cysteine-rich motor neuron 1 protein	Q9NZV1	ENSG00000150938	CRIM1	K24518	-0.92037	2.52197	9.11413	0.00253642	0.0431123
RPHIG00000017151	RPHIM00000017988	wdfy2	WD repeat and FYVE domain-containing protein 2	Q96P53	ENSG00000139668	WDFY2	K23532	-0.749774	3.58572	9.11347	0.00253733	0.0431123
RPHIG00000000879	RPHIM00000000922	bnc1	Zinc finger protein basonuclin-1	Q01954	ENSG00000169594	BNC1	K24146	-1.00095	2.34886	9.10336	0.00255141	0.0432877
RPHIG00000032795	RPHIM00000034322	tank-1	Poly [ADP-ribose] polymerase tankyrase	Q9TXQ1	ENSG00000143799	PARP1	K16460	-0.868015	2.52939	9.09683	0.00256053	0.0433484
RPHIG00000008809	RPHIM00000009236	ncapg	Condensin complex subunit 3	Q9BPX3	ENSG00000109805	NCAPG	K06678	-0.984322	2.38466	9.09345	0.00256526	0.0433484
RPHIG00000027592	RPHIM00000028939	.	hypothetical protein	.	RPHIG00000027592	RPHIG00000027592	RPHIG00000027592	-1.11749	2.45339	9.09236	0.00256679	0.0433484
RPHIG00000003079	RPHIM00000003232	cdc14a	Dual specificity protein phosphatase CDC14A	Q9UNH5	ENSG00000079335	CDC14A	K06639	-0.799076	3.71009	9.09006	0.00257002	0.0433484
RPHIG00000010411	RPHIM00000010921	vps39	Vam6/Vps39-like protein	Q96JC1	ENSG00000166887	VPS39	K20183	-1.17813	1.72992	9.08402	0.00257852	0.0433926
RPHIG00000019521	RPHIM00000020474	gld_27	Glucose dehydrogenase [FAD, quinone]	P18172	ENSG00000016391	CHDH	RPHIG00000019521	-1.37909	1.86218	9.08286	0.00258016	0.0433926
RPHIG00000000530	RPHIM00000000557	afg3l2	AFG3-like protein 2	Q9Y4W6	ENSG00000141385	AFG3L2	K08956	-0.840145	4.11297	9.07768	0.00258749	0.0434524
RPHIG00000000294	RPHIM00000000305	.	hypothetical protein	.	RPHIG00000000294	RPHIG00000000294	RPHIG00000000294	0.528304	9.25186	9.06883	0.00260004	0.0435997
RPHIG00000020229	RPHIM00000021215	k12h4.7_f56f10.1_iso3	Putative serine protease K12H4.7	P34528	ENSG00000112812	PRSS16	RPHIG00000020229	1.03644	6.15067	9.06272	0.00260873	0.0436821
RPHIG00000024850	RPHIM00000026067	ints12	Integrator complex subunit 12	Q32LL5	ENSG00000138785	INTS12	K13149	0.817284	5.78386	9.05957	0.00261323	0.0436939
RPHIG00000028798	RPHIM00000030181	kif13a_2	Kinesin-like protein KIF13A	Q9H1H9	ENSG00000137177	KIF13A	K17914	-0.884255	1.48528	9.05047	0.00262628	0.0438486
RPHIG00000000427	RPHIM00000000444	adk1	Adenylate kinase	A4RD93	ENSG00000004455	AK2	K00939	-1.09779	2.07743	9.04541	0.00263354	0.0438507
RPHIG00000007782	RPHIM00000008170	w	Protein white	P10090	ENSG00000118777	ABCG2	K21396	-1.49029	2.44288	9.0451	0.002634	0.0438507
RPHIG00000007541	RPHIM00000007915	yajo_4	1-deoxyxylulose-5-phosphate synthase YajO	P77735	ENSG00000169282	KCNAB1	RPHIG00000007541	0.90276	4.3841	9.04124	0.00263956	0.0438599
RPHIG00000017564	RPHIM00000018422	.	hypothetical protein	.	RPHIG00000017564	RPHIG00000017564	RPHIG00000017564	-1.28887	4.78692	9.03944	0.00264217	0.0438599
RPHIG00000023663	RPHIM00000024825	pnpla2	Patatin-like phospholipase domain-containing protein 2	Q8BJ56	ENSG00000177666	PNPLA2	K16816	-1.05452	3.149	9.03547	0.00264791	0.0438922
RPHIG00000008939	RPHIM00000009371	asap1	Arf-GAP with SH3 domain, ANK repeat and PH domain-containing protein 1	O97902	ENSG00000153317	ASAP1	K12488	-0.7853	2.78211	9.01325	0.0026803	0.0443317
RPHIG00000012752	RPHIM00000013404	.	hypothetical protein	.	RPHIG00000012752	RPHIG00000012752	RPHIG00000012752	0.838451	3.36773	9.01013	0.00268487	0.0443317
RPHIG00000001852	RPHIM00000001937	bcl2	Apoptosis regulator Bcl-2	P49950	ENSG00000143384	MCL1	K02539	-0.79119	3.00429	9.00939	0.00268596	0.0443317
RPHIG00000012614	RPHIM00000013264	rcc2	Protein RCC2	Q8BK67	ENSG00000179051	RCC2	RPHIG00000012614	-1.20781	3.12855	9.00505	0.00269234	0.0443737
RPHIG00000016012	RPHIM00000016804	cg9801	PP2C-like domain-containing protein CG9801	Q0KIA2	RPHIG00000016012	RPHIG00000016012	RPHIG00000016012	-1.00691	1.53217	9.00057	0.00269896	0.0443967
RPHIG00000028652	RPHIM00000030031	nemf_2	Nuclear export mediator factor Nemf	Q8CCP0	ENSG00000165525	NEMF	K24971	0.582525	4.20136	8.99889	0.00270144	0.0443967
RPHIG00000013260	RPHIM00000013938	malrd1_17	MAM and LDL-receptor class A domain-containing protein 1	Q5VYJ5	ENSG00000204740	MALRD1	RPHIG00000013260	-0.645718	4.77313	8.99542	0.00270657	0.0444178
RPHIG00000001655	RPHIM00000001728	znf862_3	Zinc finger protein 862	O60290	ENSG00000106479	ZNF862	RPHIG00000001655	0.848976	5.44023	8.97925	0.00273062	0.0447489
RPHIG00000000961	RPHIM00000001009	asgr1_4	Asialoglycoprotein receptor 1	P34927	ENSG00000161944	ASGR2	K06468	1.01925	2.94113	8.97043	0.00274384	0.0449016
RPHIG00000002299	RPHIM00000002413	mlc-4	Myosin regulatory light chain	Q09510	ENSG00000118680	MYL12B	K12757	-0.9724	1.8685	8.94583	0.00278103	0.0454458
RPHIG00000003960	RPHIM00000004162	ttf2	Transcription termination factor 2	Q5NC05	ENSG00000116830	TTF2	K15173	-1.46472	1.5954	8.93573	0.00279646	0.0456333
RPHIG00000008783	RPHIM00000009210	rnf213a_17	E3 ubiquitin-protein ligase rnf213-alpha	A0A0R4IBK5	ENSG00000173821	RNF213	K22754	-0.891658	2.84086	8.93071	0.00280416	0.0456943
RPHIG00000008877	RPHIM00000009308	egtd	Histidine N-alpha-methyltransferase	P9WN47	RPHIG00000008877	RPHIG00000008877	RPHIG00000008877	1.48822	2.19152	8.92409	0.00281434	0.0457955
RPHIG00000020044	RPHIM00000021023	dzip3_4	E3 ubiquitin-protein ligase DZIP3	Q86Y13	ENSG00000198919	DZIP3	RPHIG00000020044	-1.07259	1.91911	8.91456	0.00282906	0.0459703
RPHIG00000008211	RPHIM00000008617	cd109_9	CD109 antigen	Q6YHK3	ENSG00000156535	CD109	K06530	-1.52173	7.71817	8.90446	0.00284475	0.0461457
RPHIG00000017057	RPHIM00000017884	.	hypothetical protein	.	RPHIG00000017057	RPHIG00000017057	K17963	-0.983057	1.8193	8.90247	0.00284786	0.0461457
RPHIG00000011536	RPHIM00000012121	rbmx2	RNA-binding motif protein, X-linked 2	Q8R0F5	ENSG00000134597	RBMX2	K13107	0.671739	4.33641	8.89824	0.00285446	0.0461879
RPHIG00000029470	RPHIM00000030881	nbn_3	Nibrin	O60934	ENSG00000104320	NBN	K10867	0.966829	1.68919	8.8851	0.00287507	0.0463884
RPHIG00000025654	RPHIM00000026917	dmbt1_16_iso3	Deleted in malignant brain tumors 1 protein	Q9UGM3	ENSG00000187908	DMBT1	K06545	1.63804	2.11209	8.88346	0.00287766	0.0463884
RPHIG00000019160	RPHIM00000020098	gst1_3	Glutathione S-transferase 1	P46436	ENSG00000163106	HPGDS	K04097	1.1814	4.01634	8.88266	0.00287892	0.0463884
RPHIG00000025618	RPHIM00000026879	act-4_2	Actin-4	P10986	ENSG00000075624	ACTB	K05692	0.893638	7.3145	8.87583	0.0028897	0.0464972
RPHIG00000017006	RPHIM00000017833	lamtor1	Ragulator complex protein LAMTOR1	Q9CQ22	ENSG00000149357	LAMTOR1	K20397	-1.21115	1.77396	8.8639	0.00290865	0.046737
RPHIG00000004826	RPHIM00000005081	nrf-6_11	Nose resistant to fluoxetine protein 6	Q09225	RPHIG00000004826	RPHIG00000004826	RPHIG00000004826	1.31301	1.70222	8.85618	0.00292098	0.0468697
RPHIG00000015881	RPHIM00000016671	eif3c_5	Eukaryotic translation initiation factor 3 subunit C	Q6PFQ2	ENSG00000184110	EIF3C	K03252	-1.22179	2.33411	8.85095	0.00292936	0.0468706
RPHIG00000006971	RPHIM00000007327	ankrd13c-b	Ankyrin repeat domain-containing protein 13C-B	Q7ZYD9	ENSG00000118454	ANKRD13C	K21437	-0.882384	2.22859	8.8492	0.00293217	0.0468706
RPHIG00000006403	RPHIM00000006737	frrs1_2	Ferric-chelate reductase 1	Q6ZNA5	ENSG00000156869	FRRS1	RPHIG00000006403	1.69399	2.44552	8.84855	0.00293322	0.0468706
RPHIG00000032627	RPHIM00000034145	ddx58_12	Antiviral innate immune response receptor RIG-I	Q6Q899	ENSG00000288684	RPHIG00000032627	K12646	-0.956757	1.91621	8.84247	0.00294301	0.046962
RPHIG00000022136	RPHIM00000023209	acaa2_2	3-ketoacyl-CoA thiolase, mitochondrial	Q3T0R7	ENSG00000167315	ACAA2	K07508	-0.981128	3.41648	8.82854	0.00296555	0.0471961
RPHIG00000013611	RPHIM00000014311	dhc10	Dynein-1-beta heavy chain, flagellar inner arm I1 complex	Q9MBF8	ENSG00000183914	DNAH2	K10408	-1.17565	1.21785	8.82535	0.00297074	0.0471961
RPHIG00000002479	RPHIM00000002605	denr	Density-regulated protein homolog	Q9VX98	ENSG00000139726	DENR	K24272	0.783753	5.34553	8.8243	0.00297245	0.0471961
RPHIG00000012560	RPHIM00000013209	.	hypothetical protein	.	RPHIG00000012560	RPHIG00000012560	K10369	-0.907186	2.79988	8.82332	0.00297405	0.0471961
RPHIG00000000475	RPHIM00000000501	.	hypothetical protein	.	RPHIG00000000475	RPHIG00000000475	RPHIG00000000475	0.986478	8.00753	8.8146	0.0029883	0.0473071
RPHIG00000010784	RPHIM00000011324	hspa12b_4	Heat shock 70 kDa protein 12B	Q96MM6	ENSG00000132622	HSPA12B	RPHIG00000010784	-1.51564	3.60765	8.81159	0.00299323	0.0473071
RPHIG00000014742	RPHIM00000015479	y94h6a.8	Probable NADH dehydrogenase [ubiquinone] 1 alpha subcomplex subunit 12	Q9N2W7	ENSG00000184752	NDUFA12	K11352	0.653284	6.26721	8.81152	0.00299334	0.0473071
RPHIG00000010828	RPHIM00000011370	lgr6_4	Leucine-rich repeat-containing G-protein coupled receptor 6	Q9HBX8	ENSG00000133067	LGR6	K23533	0.749911	7.09447	8.80062	0.00301129	0.0475256
RPHIG00000009424	RPHIM00000009875	treh	Trehalase	Q9JLT2	ENSG00000118094	TREH	K01194	0.64379	3.78525	8.79253	0.00302466	0.0476048
RPHIG00000000157	RPHIM00000000160	macf1_dst_iso1	Microtubule-actin cross-linking factor 1, isoforms 1/2/3/5	Q9UPN3	ENSG00000151914	DST	K10382	-0.642611	5.90227	8.79064	0.0030278	0.0476048
RPHIG00000030358	RPHIM00000031798	nd-75	NADH-ubiquinone oxidoreductase 75 kDa subunit, mitochondrial	Q94511	ENSG00000023228	NDUFS1	K03934	1.44231	4.92303	8.78973	0.00302932	0.0476048
RPHIG00000006370	RPHIM00000006698	slc3a1	Neutral and basic amino acid transport protein rBAT	Q91WV7	ENSG00000138079	SLC3A1	K14210	0.94558	4.8967	8.78737	0.00303324	0.0476048
RPHIG00000008679	RPHIM00000009105	nkapd1	Uncharacterized protein NKAPD1	Q6ZUT1	ENSG00000150776	NKAPD1	RPHIG00000008679	0.770588	3.12129	8.78514	0.00303694	0.0476048
RPHIG00000016272	RPHIM00000017082	rexo1l1p	Putative exonuclease GOR	Q8IX06	ENSG00000079313	REXO1	K14570	-0.88335	3.72401	8.77648	0.00305139	0.0477665
RPHIG00000003631	RPHIM00000003813	nmt2	Glycylpeptide N-tetradecanoyltransferase 2	O60551	ENSG00000152465	NMT2	K00671	-0.692883	4.50035	8.76762	0.00306625	0.047934
RPHIG00000012361	RPHIM00000013004	os05g0155601	Importin subunit alpha-1b	Q9SLX0	ENSG00000186432	KPNA4	K15042	0.674057	3.41347	8.76489	0.00307084	0.0479401
RPHIG00000005305	RPHIM00000005584	ccdc148	Coiled-coil domain-containing protein 148	Q8HZY8	ENSG00000153237	CCDC148	RPHIG00000005305	0.761478	3.85218	8.76117	0.00307712	0.0479401
RPHIG00000017010	RPHIM00000017837	zfp26_4	Zinc finger protein 26	P10076	ENSG00000196670	ZFP62	K09228	-0.975889	1.98209	8.75999	0.0030791	0.0479401
RPHIG00000005624	RPHIM00000005915	ppm-2	Probable protein phosphatase 2C T23F11.1	P49596	ENSG00000115241	PPM1G	K14803	-0.818866	3.31101	8.73891	0.0031149	0.0484321
RPHIG00000011104	RPHIM00000011665	.	hypothetical protein	.	RPHIG00000011104	RPHIG00000011104	RPHIG00000011104	-1.19253	1.18288	8.73534	0.00312101	0.0484617
RPHIG00000016585	RPHIM00000017403	pld3	5'-3' exonuclease PLD3	Q6PB03	ENSG00000105223	PLD3	K16860	-0.994247	1.88109	8.71553	0.00315511	0.0489254
RPHIG00000019037	RPHIM00000019967	.	hypothetical protein	.	RPHIG00000019037	RPHIG00000019037	RPHIG00000019037	1.17879	5.13388	8.71258	0.00316021	0.0489388
RPHIG00000014457	RPHIM00000015186	.	hypothetical protein	.	RPHIG00000014457	RPHIG00000014457	K22016	-0.833196	3.06801	8.70656	0.00317066	0.0490348
RPHIG00000025147	RPHIM00000026377	.	hypothetical protein	.	RPHIG00000025147	RPHIG00000025147	RPHIG00000025147	1.53649	5.05104	8.68855	0.00320216	0.0494555
RPHIG00000010746	RPHIM00000011284	slc35f6_3	Solute carrier family 35 member F6	Q8N357	ENSG00000213699	SLC35F6	RPHIG00000010746	-0.820274	2.64322	8.6842	0.00320981	0.0495074
RPHIG00000015598	RPHIM00000016377	cabcoco1_iso2	Ciliary-associated calcium-binding coiled-coil protein 1	Q8CDT7	ENSG00000183346	CABCOCO1	K25644	0.839833	2.73289	8.66629	0.00324151	0.0498647
RPHIG00000028196	RPHIM00000029560	caprin2_39	Caprin-2	Q05A80	ENSG00000110888	CAPRIN2	K24236	-1.06778	5.04773	8.66623	0.00324161	0.0498647
RPHIG00000021717	RPHIM00000022764	dnajc13_3	DnaJ homolog subfamily C member 13	O75165	ENSG00000138246	DNAJC13	K09533	-0.866935	2.63133	8.65335	0.0032646	0.0501514
RPHIG00000009910	RPHIM00000010389	eps8_iso2	Epidermal growth factor receptor kinase substrate 8	Q08509	ENSG00000151491	EPS8	K17277	-0.555705	5.01391	8.65079	0.0032692	0.0501538
RPHIG00000000155	RPHIM00000000158	plec_2	Plectin	P30427	ENSG00000178209	PLEC	K10382	-0.632435	4.05311	8.64842	0.00327345	0.0501538
RPHIG00000001821	RPHIM00000001905	rhou	Rho-related GTP-binding protein RhoU	Q9EQT3	ENSG00000116574	RHOU	K07865	-0.626114	3.93897	8.64572	0.00327831	0.0501616
RPHIG00000000181	RPHIM00000000186	.	hypothetical protein	.	ENSG00000186897	C1QL4	K23284	2.06108	3.15263	8.64069	0.00328737	0.0502336
RPHIG00000004221	RPHIM00000004435	.	hypothetical protein	.	RPHIG00000004221	RPHIG00000004221	K12896	-0.668403	5.26451	8.63827	0.00329173	0.0502337
RPHIG00000026218	RPHIM00000027512	sord_3	Sorbitol dehydrogenase	Q58D31	ENSG00000140263	SORD	K00008	2.1199	1.65205	8.63184	0.00330338	0.0502489
RPHIG00000010387	RPHIM00000010897	fmrfa	FMRFamide-related neuropeptides	P91889	RPHIG00000010387	RPHIG00000010387	RPHIG00000010387	0.736311	2.67178	8.62908	0.00330838	0.0502489
RPHIG00000032243	RPHIM00000033754	washc1_2	WASH complex subunit 1	Q28DN4	ENSG00000181404	WASHC1	K18461	-0.826638	4.68534	8.62873	0.00330902	0.0502489
RPHIG00000022005	RPHIM00000023063	.	hypothetical protein	.	RPHIG00000022005	RPHIG00000022005	RPHIG00000022005	1.54176	2.72797	8.62811	0.00331015	0.0502489
RPHIG00000012225	RPHIM00000012859	acp5_7	Tartrate-resistant acid phosphatase type 5	Q05117	ENSG00000102575	ACP5	K14379	-0.717753	4.58132	8.62268	0.00332004	0.0503328
RPHIG00000016155	RPHIM00000016960	dar1	Dendritic arbor reduction protein 1	Q9VZN4	ENSG00000067082	KLF6	K09206	-0.68334	7.81737	8.61762	0.00332926	0.0504064
RPHIG00000029085	RPHIM00000030477	.	hypothetical protein	.	RPHIG00000029085	RPHIG00000029085	RPHIG00000029085	1.60365	1.66535	8.61282	0.00333806	0.0504219
RPHIG00000004303	RPHIM00000004523	ptcd2	Pentatricopeptide repeat-containing protein 2, mitochondrial	Q3SZ55	ENSG00000049883	PTCD2	K17711	1.09852	2.66589	8.60828	0.00334638	0.0504219
RPHIG00000029067	RPHIM00000030459	taok1	Serine/threonine-protein kinase TAO1	O88664	ENSG00000160551	TAOK1	K04429	-1.04931	1.58847	8.6017	0.00335849	0.0504219
RPHIG00000003027	RPHIM00000003174	ctnnbl1	Beta-catenin-like protein 1	O62703	ENSG00000132792	CTNNBL1	K12864	-0.85041	3.07826	8.60105	0.00335969	0.0504219
RPHIG00000019134	RPHIM00000020071	.	hypothetical protein	.	RPHIG00000019134	RPHIG00000019134	K04721	-0.7799	7.70521	8.60077	0.00336021	0.0504219
RPHIG00000013651	RPHIM00000014351	gnao1	Guanine nucleotide-binding protein G(o) subunit alpha	P08239	ENSG00000087258	GNAO1	K04534	-0.862759	1.81219	8.59948	0.0033626	0.0504219
RPHIG00000008707	RPHIM00000009133	cact_10	NF-kappa-B inhibitor cactus	P83757	ENSG00000146232	NFKBIE	K04734	-0.794742	3.77438	8.59912	0.00336325	0.0504219
RPHIG00000015866	RPHIM00000016655	cdyl	Chromodomain Y-like protein	Q6AYK9	ENSG00000166446	CDYL2	RPHIG00000015866	-1.01118	1.61467	8.59656	0.00336798	0.0504219
RPHIG00000013505	RPHIM00000014201	.	hypothetical protein	.	RPHIG00000013505	RPHIG00000013505	K16498	-1.01948	2.57094	8.59473	0.00337138	0.0504219
RPHIG00000032112	RPHIM00000033614	.	hypothetical protein	.	RPHIG00000032112	RPHIG00000032112	RPHIG00000032112	-2.15069	2.51907	8.59308	0.00337444	0.0504219
RPHIG00000006335	RPHIM00000006663	.	hypothetical protein	.	RPHIG00000006335	RPHIG00000006335	RPHIG00000006335	2.70744	2.48081	8.58959	0.00338091	0.0504219
RPHIG00000034013	RPHIM00000035575	.	hypothetical protein	.	RPHIG00000034013	RPHIG00000034013	RPHIG00000034013	3.27218	3.56446	8.58861	0.00338273	0.0504219
RPHIG00000020954	RPHIM00000021974	cisd3_2_iso1	CDGSH iron-sulfur domain-containing protein 3, mitochondrial	P0C7P0	ENSG00000277972	CISD3	K23886	1.36576	1.38967	8.58058	0.00339768	0.0505793
RPHIG00000033985	RPHIM00000035547	ap2m1	AP-2 complex subunit mu	Q5ZMP6	ENSG00000161203	AP2M1	K11826	-0.932809	3.33093	8.57201	0.00341371	0.0507525
RPHIG00000005808	RPHIM00000006109	.	hypothetical protein	.	RPHIG00000005808	RPHIG00000005808	RPHIG00000005808	2.00989	2.01965	8.56364	0.00342942	0.0508946
RPHIG00000008257	RPHIM00000008664	slc16a12_8	Monocarboxylate transporter 12	Q6P2X9	ENSG00000152779	SLC16A12	RPHIG00000008257	-0.602955	5.37776	8.56223	0.00343209	0.0508946
RPHIG00000032199	RPHIM00000033708	nfat5_2	Nuclear factor of activated T-cells 5	Q9WV30	ENSG00000102908	NFAT5	K17335	-0.889553	2.4224	8.54721	0.00346052	0.0512504
RPHIG00000012889	RPHIM00000013548	.	hypothetical protein	.	RPHIG00000012889	RPHIG00000012889	K18173	0.855135	4.06046	8.52254	0.00350775	0.0518832
RPHIG00000015720	RPHIM00000016501	.	hypothetical protein	.	RPHIG00000015720	RPHIG00000015720	RPHIG00000015720	0.97249	6.04304	8.51725	0.00351795	0.0519675
RPHIG00000006983	RPHIM00000007339	txndc9	Thioredoxin domain-containing protein 9	O18883	ENSG00000115514	TXNDC9	RPHIG00000006983	-1.00644	1.68367	8.51312	0.00352594	0.0519928
RPHIG00000020950	RPHIM00000021969	.	hypothetical protein	.	RPHIG00000020950	RPHIG00000020950	RPHIG00000020950	-1.31136	1.88963	8.50856	0.0035348	0.0519928
RPHIG00000013837	RPHIM00000014540	rcn11_3	Beta-1,2-xylosyltransferase RCN11	Q6ZFH6	ENSG00000163378	EOGT	K03714	0.681014	3.84116	8.5061	0.00353958	0.0519928
RPHIG00000016380	RPHIM00000017193	dhx8	ATP-dependent RNA helicase DHX8	A2A4P0	ENSG00000067596	DHX8	K12818	-0.618272	3.60158	8.50555	0.00354065	0.0519928
RPHIG00000006885	RPHIM00000007240	.	hypothetical protein	.	RPHIG00000006885	RPHIG00000006885	RPHIG00000006885	2.58618	4.05283	8.50475	0.0035422	0.0519928
RPHIG00000018590	RPHIM00000019507	4cl1_2	4-coumarate--CoA ligase 1	O24145	ENSG00000167107	ACSF2	K01904	0.781399	3.99124	8.50173	0.0035481	0.0520132
RPHIG00000016023	RPHIM00000016815	gtpbp10	GTP-binding protein 10	A4D1E9	ENSG00000105793	GTPBP10	K03979	0.672347	3.6761	8.49565	0.00355996	0.0521209
RPHIG00000013345	RPHIM00000014030	.	hypothetical protein	.	RPHIG00000013345	RPHIG00000013345	RPHIG00000013345	-1.16384	7.5501	8.49043	0.0035702	0.0522045
RPHIG00000006066	RPHIM00000006372	zfand6	AN1-type zinc finger protein 6	Q3SZY7	ENSG00000086666	ZFAND6	K24687	-0.541965	5.13102	8.48766	0.00357563	0.0522177
RPHIG00000022044	RPHIM00000023104	epb41l5	Band 4.1-like protein 5	Q58CU2	ENSG00000115109	EPB41L5	K23963	-0.591917	5.08063	8.48163	0.0035875	0.0522893
RPHIG00000016105	RPHIM00000016907	.	hypothetical protein	.	RPHIG00000016105	RPHIG00000016105	RPHIG00000016105	1.90093	2.86032	8.47736	0.00359594	0.0522893
RPHIG00000025903	RPHIM00000027178	.	hypothetical protein	.	RPHIG00000025903	RPHIG00000025903	RPHIG00000025903	-0.815633	2.42378	8.47673	0.00359718	0.0522893
RPHIG00000000281	RPHIM00000000292	disp1_2	Protein dispatched homolog 1	Q6R5J2	ENSG00000154309	DISP1	K24680	2.21758	1.58051	8.47372	0.00360314	0.0522893
RPHIG00000018644	RPHIM00000019562	nlgn4y_2	Neuroligin-4, Y-linked	Q8NFZ3	ENSG00000146938	NLGN4X	K07378	0.72685	4.33356	8.47202	0.0036065	0.0522893
RPHIG00000034088	RPHIM00000035651	.	hypothetical protein	.	RPHIG00000034088	RPHIG00000034088	RPHIG00000034088	1.73156	3.56453	8.47141	0.00360772	0.0522893
RPHIG00000032041	RPHIM00000033537	.	hypothetical protein	.	ENSG00000171812	COL8A2	K23284	-2.04977	2.17965	8.46433	0.00362178	0.052401
RPHIG00000006491	RPHIM00000006826	.	hypothetical protein	.	RPHIG00000006491	RPHIG00000006491	RPHIG00000006491	1.80643	2.15052	8.46296	0.00362452	0.052401
RPHIG00000002411	RPHIM00000002533	.	hypothetical protein	.	RPHIG00000002411	RPHIG00000002411	RPHIG00000002411	-1.21048	2.91861	8.44008	0.0036704	0.0529827
RPHIG00000021178	RPHIM00000022206	manba_2	Beta-mannosidase	O00462	ENSG00000109323	MANBA	K01192	0.814539	2.66053	8.43833	0.00367393	0.0529827
RPHIG00000002443	RPHIM00000002569	ak7	Adenylate kinase 7	Q96M32	ENSG00000140057	AK7	K00939	0.680075	5.98939	8.42104	0.00370903	0.0533757
RPHIG00000007126	RPHIM00000007490	maoa	Probable flavin-containing monoamine oxidase A	Q54IT3	ENSG00000189221	MAOA	K00274	0.747855	3.70071	8.42035	0.00371043	0.0533757
RPHIG00000014956	RPHIM00000015701	eip78c	Ecdysone-induced protein 78C	P45447	ENSG00000174738	NR1D2	K08533	-0.903342	2.63775	8.40607	0.0037397	0.0537297
RPHIG00000007038	RPHIM00000007396	helz2_9	Helicase with zinc finger domain 2	E9QAM5	ENSG00000130589	HELZ2	K25165	-0.780993	4.00701	8.40035	0.00375148	0.0538319
RPHIG00000010860	RPHIM00000011408	fbxo11	F-box only protein 11	Q86XK2	ENSG00000138081	FBXO11	K10297	-0.670286	3.57193	8.39565	0.0037612	0.0538623
RPHIG00000010299	RPHIM00000010796	.	hypothetical protein	.	RPHIG00000010299	RPHIG00000010299	K22909	0.508934	5.76277	8.39481	0.00376293	0.0538623
RPHIG00000010126	RPHIM00000010615	abl	Tyrosine-protein kinase Abl	P00522	ENSG00000097007	ABL1	K06619	-0.53231	3.94103	8.38258	0.00378834	0.0541374
RPHIG00000022421	RPHIM00000023507	fcn3_4_iso3	Ficolin-3	O75636	ENSG00000142748	FCN3	K25409	1.22067	3.13827	8.38105	0.00379154	0.0541374
RPHIG00000014122	RPHIM00000014837	psmd10_2	26S proteasome non-ATPase regulatory subunit 10	O75832	ENSG00000101843	PSMD10	K06694	-0.937356	2.41272	8.37088	0.0038128	0.0542583
RPHIG00000018053	RPHIM00000018933	hlf	Hepatic leukemia factor	Q16534	ENSG00000108924	HLF	K09057	-1.17719	3.15417	8.36974	0.00381521	0.0542583
RPHIG00000034417	RPHIM00000035987	.	hypothetical protein	.	RPHIG00000034417	RPHIG00000034417	RPHIG00000034417	-1.103	1.58215	8.36863	0.00381754	0.0542583
RPHIG00000014966	RPHIM00000015711	.	hypothetical protein	.	RPHIG00000014966	RPHIG00000014966	RPHIG00000014966	-1.57047	5.90082	8.36802	0.00381882	0.0542583
RPHIG00000021234	RPHIM00000022266	.	hypothetical protein	.	RPHIG00000021234	RPHIG00000021234	RPHIG00000021234	1.44651	2.2817	8.36354	0.00382825	0.0542837
RPHIG00000003038	RPHIM00000003185	washc5_2	WASH complex subunit 5	Q5R5P0	ENSG00000164961	WASHC5	K18464	-1.1855	1.52232	8.361	0.00383359	0.0542837
RPHIG00000029843	RPHIM00000031266	tubgcp6_2	Gamma-tubulin complex component 6	Q96RT7	ENSG00000128159	TUBGCP6	K16573	-0.990498	1.32118	8.36047	0.00383472	0.0542837
RPHIG00000005674	RPHIM00000005970	p4hb	Protein disulfide-isomerase	Q5R5B6	ENSG00000185624	P4HB	K09580	0.470727	9.78262	8.35209	0.00385244	0.0543981
RPHIG00000014750	RPHIM00000015487	sub1	Activated RNA polymerase II transcriptional coactivator p15	P11031	ENSG00000113387	SUB1	RPHIG00000014750	-0.663193	5.47585	8.352	0.00385264	0.0543981
RPHIG00000032717	RPHIM00000034238	stx16	Syntaxin-16	O14662	ENSG00000124222	STX16	K08489	-0.997163	1.62147	8.34996	0.00385695	0.0543981
RPHIG00000010396	RPHIM00000010906	src42a	Tyrosine-protein kinase Src42A	Q9V9J3	ENSG00000111816	FRK	K08892	-0.849983	1.69072	8.33905	0.0038802	0.0546591
RPHIG00000000463	RPHIM00000000489	eng1	Endo-1,3(4)-beta-glucanase 1	Q9UT45	RPHIG00000000463	RPHIG00000000463	K01180	0.868247	5.37889	8.33417	0.00389062	0.0547392
RPHIG00000007346	RPHIM00000007716	iws1	Protein IWS1 homolog	Q8C1D8	ENSG00000163166	IWS1	K17498	-0.719196	4.32162	8.31241	0.00393751	0.0553061
RPHIG00000015903	RPHIM00000016693	wdr11	WD repeat-containing protein 11	Q9BZH6	ENSG00000120008	WDR11	K24260	-0.670864	3.1394	8.31103	0.00394051	0.0553061
RPHIG00000010894	RPHIM00000011443	ccdc112	Coiled-coil domain-containing protein 112	Q8NEF3	ENSG00000164221	CCDC112	RPHIG00000010894	0.823705	3.57234	8.30867	0.00394563	0.0553108
RPHIG00000021783	RPHIM00000022834	surf1	Surfeit locus protein 1	Q9QXU2	ENSG00000148290	SURF1	K14998	-1.36437	2.32172	8.30542	0.0039527	0.0553155
RPHIG00000000939	RPHIM00000000985	h6pd_2	GDH/6PGL endoplasmic bifunctional protein	O95479	ENSG00000049239	H6PD	K13937	-1.66193	1.77471	8.30381	0.0039562	0.0553155
RPHIG00000021569	RPHIM00000022612	.	hypothetical protein	.	RPHIG00000021569	RPHIG00000021569	RPHIG00000021569	0.607654	5.40652	8.29882	0.00396709	0.0553155
RPHIG00000033575	RPHIM00000035124	ddx23	Probable ATP-dependent RNA helicase DDX23	Q9BUQ8	ENSG00000174243	DDX23	K12858	-0.658033	3.11096	8.29821	0.00396843	0.0553155
RPHIG00000025878	RPHIM00000027151	nkrf	NF-kappa-B-repressing factor	Q8BY02	ENSG00000186416	NKRF	RPHIG00000025878	-0.728064	3.18869	8.2966	0.00397194	0.0553155
RPHIG00000020571	RPHIM00000021577	at5g10370_4	ATP-dependent RNA helicase DEAH12, chloroplastic	F4KGU4	ENSG00000109606	DHX15	K12818	-0.771395	4.14168	8.29532	0.00397474	0.0553155
RPHIG00000019169	RPHIM00000020110	b3galt1_22	Beta-1,3-galactosyltransferase 1	Q9MYM7	ENSG00000172318	B3GALT1	K07819	-0.97225	3.07179	8.27592	0.00401743	0.0558423
RPHIG00000015831	RPHIM00000016620	casp7_7	Caspase-7	P97864	ENSG00000165806	CASP7	K04397	-1.11014	1.92058	8.26455	0.00404267	0.0561255
RPHIG00000012067	RPHIM00000012690	ppp1cb	Serine/threonine-protein phosphatase PP1-beta catalytic subunit	Q5I085	ENSG00000213639	PPP1CB	K06269	-0.55148	4.34179	8.25092	0.00407313	0.0563814
RPHIG00000002656	RPHIM00000002788	.	hypothetical protein	.	RPHIG00000002656	RPHIG00000002656	RPHIG00000002656	0.751497	2.86995	8.25009	0.00407499	0.0563814
RPHIG00000028471	RPHIM00000029842	srpra_2	Signal recognition particle receptor subunit alpha	Q9DBG7	ENSG00000182934	SRPRA	K13431	-0.854914	4.05159	8.24975	0.00407577	0.0563814
RPHIG00000029329	RPHIM00000030735	psmd7	26S proteasome non-ATPase regulatory subunit 7	Q3ZBD0	ENSG00000103035	PSMD7	K03038	0.906183	5.27844	8.24717	0.00408155	0.0563938
RPHIG00000002502	RPHIM00000002629	suco	SUN domain-containing ossification factor	Q9UBS9	ENSG00000094975	SUCO	RPHIG00000002502	-1.04228	3.68174	8.24264	0.00409175	0.0564671
RPHIG00000000618	RPHIM00000000651	slc26a5_6	Prestin	Q9JKQ2	ENSG00000170615	SLC26A5	K14707	0.859778	1.61972	8.22725	0.00412659	0.0568011
RPHIG00000027731	RPHIM00000029083	.	hypothetical protein	.	ENSG00000104921	FCER2	K22244	1.04259	8.35996	8.22139	0.00413995	0.0568011
RPHIG00000014972	RPHIM00000015717	piwil1	Piwi-like protein 1	Q96J94	ENSG00000125207	PIWIL1	K02156	-0.937209	1.57751	8.21964	0.00414394	0.0568011
RPHIG00000005673	RPHIM00000005969	gpx3	Glutathione peroxidase 3	Q4AEH5	ENSG00000211445	GPX3	K00432	1.31674	4.11934	8.2193	0.00414471	0.0568011
RPHIG00000007394	RPHIM00000007766	arf_2	ADP-ribosylation factor	P0CM16	ENSG00000134287	ARF3	K07937	-2.02621	2.40344	8.2178	0.00414816	0.0568011
RPHIG00000013962	RPHIM00000014667	.	hypothetical protein	.	RPHIG00000013962	RPHIG00000013962	RPHIG00000013962	-0.734943	9.03384	8.21768	0.00414843	0.0568011
RPHIG00000033518	RPHIM00000035066	.	hypothetical protein	.	RPHIG00000033518	RPHIG00000033518	RPHIG00000033518	-1.79125	3.68497	8.2167	0.00415065	0.0568011
RPHIG00000025626	RPHIM00000026887	.	hypothetical protein	.	RPHIG00000025626	RPHIG00000025626	RPHIG00000025626	-0.828941	2.08443	8.21339	0.00415825	0.0568011
RPHIG00000014468	RPHIM00000015197	pik3ca	Phosphatidylinositol 4,5-bisphosphate 3-kinase catalytic subunit alpha isoform	P42337	ENSG00000121879	PIK3CA	K00922	1.10072	1.43789	8.21251	0.00416026	0.0568011
RPHIG00000014560	RPHIM00000015292	eci3	Enoyl-CoA delta isomerase 3	O23300	ENSG00000134463	ECHDC3	K07517	0.826047	4.02819	8.20765	0.00417142	0.0568606
RPHIG00000007272	RPHIM00000007639	poglut1	Protein O-glucosyltransferase 1	G3V9D0	ENSG00000163389	POGLUT1	K13667	-1.28576	1.29206	8.20632	0.00417448	0.0568606
RPHIG00000002102	RPHIM00000002198	egf1_4	Fibropellin-1	P10079	ENSG00000134250	NOTCH2	RPHIG00000002102	0.92833	3.09628	8.20296	0.00418222	0.0568946
RPHIG00000000822	RPHIM00000000865	lrba	Lipopolysaccharide-responsive and beige-like anchor protein	P50851	ENSG00000198589	LRBA	K24183	0.55144	7.07891	8.20043	0.00418805	0.0568946
RPHIG00000011620	RPHIM00000012211	ibtk	Inhibitor of Bruton tyrosine kinase	Q6NRS1	ENSG00000005700	IBTK	K24810	-0.933652	2.16854	8.19882	0.00419177	0.0568946
RPHIG00000004133	RPHIM00000004346	ddx41	Probable ATP-dependent RNA helicase DDX41	Q91VN6	ENSG00000183258	DDX41	K13116	-0.633426	3.92356	8.17122	0.00425604	0.0576991
RPHIG00000011360	RPHIM00000011932	.	hypothetical protein	.	RPHIG00000011360	RPHIG00000011360	RPHIG00000011360	-0.91976	3.06783	8.16662	0.00426683	0.0577775
RPHIG00000009235	RPHIM00000009673	.	hypothetical protein	.	RPHIG00000009235	RPHIG00000009235	K00227	-1.00566	4.36887	8.15698	0.00428958	0.0580175
RPHIG00000006926	RPHIM00000007281	cyp3a2	Cytochrome P450 3A2	P05183	ENSG00000106258	CYP3A5	K07424	-1.08346	2.51444	8.14823	0.00431033	0.0582298
RPHIG00000028620	RPHIM00000029999	chchd3	MICOS complex subunit Mic19	Q9CRB9	ENSG00000159685	CHCHD6	K17563	0.752441	3.03042	8.13713	0.0043368	0.0584545
RPHIG00000001733	RPHIM00000001812	zbtb24_2	Zinc finger and BTB domain-containing protein 24	Q52KB5	ENSG00000197608	ZNF841	K09228	-0.617648	2.52847	8.137	0.00433709	0.0584545
RPHIG00000027610	RPHIM00000028958	dennd3	DENN domain-containing protein 3	A2RT67	ENSG00000105339	DENND3	K20162	-0.766921	4.83681	8.12126	0.00437492	0.0588955
RPHIG00000008092	RPHIM00000008494	spac17g8.11c_2	Inositol phosphoceramide mannosyltransferase 3	Q10323	RPHIG00000008092	RPHIG00000008092	K22721	0.87992	2.27836	8.10832	0.00440626	0.0592483
RPHIG00000010191	RPHIM00000010682	dlc1	Rho GTPase-activating protein 7	A7E300	ENSG00000288673	DLC1	K20632	-0.619399	3.40068	8.10032	0.00442574	0.059441
RPHIG00000019774	RPHIM00000020739	ranbp2	E3 SUMO-protein ligase RanBP2	P49792	ENSG00000153201	RANBP2	K12172	-0.651971	3.62743	8.09192	0.00444629	0.0596475
RPHIG00000029526	RPHIM00000030937	ap2m1_2	AP-2 complex subunit mu	Q5ZMP6	ENSG00000161203	AP2M1	K11826	-0.702552	4.985	8.08712	0.00445811	0.0597366
RPHIG00000019697	RPHIM00000020655	tubb4b_14	Tubulin beta-4B chain	P68372	ENSG00000188229	TUBB4B	K07375	0.637482	7.36714	8.08285	0.0044686	0.0597991
RPHIG00000023081	RPHIM00000024206	spint2	Kunitz-type protease inhibitor 2	Q9WU03	ENSG00000167642	SPINT2	K23624	1.38037	3.33094	8.08101	0.00447314	0.0597991
RPHIG00000000344	RPHIM00000000356	ap1ar	AP-1 complex-associated regulatory protein	Q63HQ0	ENSG00000138660	AP1AR	RPHIG00000000344	-0.803379	2.09618	8.07709	0.00448283	0.0598593
RPHIG00000005001	RPHIM00000005261	loxhd1_12	Lipoxygenase homology domain-containing protein 1	C8YR32	ENSG00000167210	LOXHD1	K24822	1.08689	1.76796	8.07116	0.00449752	0.059986
RPHIG00000003957	RPHIM00000004159	ppil1	Peptidyl-prolyl cis-trans isomerase-like 1	Q9Y3C6	ENSG00000137168	PPIL1	K12733	0.896285	5.02274	8.06839	0.0045044	0.0600084
RPHIG00000022040	RPHIM00000023100	csk	Tyrosine-protein kinase CSK	Q0VBZ0	ENSG00000103653	CSK	K05728	-0.640782	3.63062	8.06338	0.00451689	0.0600616
RPHIG00000018537	RPHIM00000019452	kif7	Kinesin-like protein kif7	Q58G59	ENSG00000166813	KIF7	K24186	-0.652151	2.85252	8.06261	0.00451881	0.0600616
RPHIG00000014959	RPHIM00000015704	ctr9_2	RNA polymerase-associated protein CTR9 homolog	Q4QR29	ENSG00000198730	CTR9	K15176	-0.561234	5.68975	8.05676	0.00453341	0.0601864
RPHIG00000006039	RPHIM00000006345	.	hypothetical protein	.	RPHIG00000006039	RPHIG00000006039	K15261	-0.587278	3.25845	8.05287	0.00454316	0.0602464
RPHIG00000005689	RPHIM00000005985	dgkb	Diacylglycerol kinase beta	Q9Y6T7	ENSG00000136267	DGKB	K00901	-1.02237	1.3119	8.04401	0.00456544	0.0604724
RPHIG00000003710	RPHIM00000003893	.	hypothetical protein	.	RPHIG00000003710	RPHIG00000003710	RPHIG00000003710	-0.597818	5.06961	8.02987	0.00460122	0.0607861
RPHIG00000031251	RPHIM00000032721	.	hypothetical protein	.	ENSG00000148357	HMCN2	RPHIG00000031251	-1.31673	4.10915	8.02871	0.00460416	0.0607861
RPHIG00000018617	RPHIM00000019534	chia_4	Acidic mammalian chitinase	Q91XA9	ENSG00000133063	CHIT1	K01183	-0.950052	1.96824	8.02835	0.00460507	0.0607861
RPHIG00000020033	RPHIM00000021012	sars1_2	Serine--tRNA ligase, cytoplasmic	Q6P799	ENSG00000031698	SARS1	K01875	-0.526318	5.10541	8.02634	0.0046102	0.0607861
RPHIG00000007666	RPHIM00000008045	.	hypothetical protein	.	ENSG00000135052	GOLM1	RPHIG00000007666	-0.717645	3.46782	8.02152	0.00462247	0.0608496
RPHIG00000016156	RPHIM00000016961	uch	Ubiquitin carboxyl-terminal hydrolase	O01391	ENSG00000118939	UCHL3	K05609	-1.04364	1.54465	8.01887	0.00462924	0.0608496
RPHIG00000001879	RPHIM00000001964	pik3ap1_2	Phosphoinositide 3-kinase adapter protein 1	Q6ZUJ8	ENSG00000155629	PIK3AP1	K12230	-0.651133	4.1671	8.01825	0.00463083	0.0608496
RPHIG00000024834	RPHIM00000026048	ppp4c	Serine/threonine-protein phosphatase 4 catalytic subunit	Q6P861	ENSG00000149923	PPP4C	K15423	-0.874764	2.16946	8.01314	0.0046439	0.0609519
RPHIG00000008503	RPHIM00000008925	.	hypothetical protein	.	RPHIG00000008503	RPHIG00000008503	RPHIG00000008503	-0.944488	2.33952	8.00724	0.00465908	0.0610816
RPHIG00000009712	RPHIM00000010186	armc4	Armadillo repeat-containing protein 4	B2RY50	ENSG00000169126	ODAD2	K24125	0.550783	4.77197	8.00262	0.00467097	0.0611025
RPHIG00000029129	RPHIM00000030525	.	hypothetical protein	.	RPHIG00000029129	RPHIG00000029129	RPHIG00000029129	-1.26381	2.65671	8.0025	0.00467127	0.0611025
RPHIG00000005302	RPHIM00000005581	rpl27	60S ribosomal protein L27	P61354	ENSG00000131469	RPL27	K02901	0.587331	11.4735	7.99288	0.00469615	0.0613012
RPHIG00000030152	RPHIM00000031581	.	hypothetical protein	.	RPHIG00000030152	RPHIG00000030152	RPHIG00000030152	-0.887009	3.62151	7.99253	0.00469708	0.0613012
RPHIG00000025258	RPHIM00000026496	tnrc6a	Trinucleotide repeat-containing gene 6A protein	Q3UHK8	ENSG00000090905	TNRC6A	K18412	-0.663087	7.02763	7.97047	0.00475466	0.0619366
RPHIG00000007568	RPHIM00000007942	znf112_5	Zinc finger protein 112	Q9UJU3	ENSG00000158691	ZSCAN12	K09228	1.05806	2.69263	7.96977	0.00475651	0.0619366
RPHIG00000010248	RPHIM00000010741	ndufa8	NADH dehydrogenase [ubiquinone] 1 alpha subcomplex subunit 8	Q0MQB1	ENSG00000119421	NDUFA8	K03952	0.827348	5.55846	7.96695	0.00476391	0.0619631
RPHIG00000010521	RPHIM00000011044	pdk2	[Pyruvate dehydrogenase (acetyl-transferring)] kinase isozyme 2, mitochondrial	Q64536	ENSG00000005882	PDK2	K00898	0.94733	4.29383	7.96249	0.00477567	0.0620429
RPHIG00000024143	RPHIM00000025328	mfge8_2	Lactadherin	Q08431	ENSG00000140545	MFGE8	K17253	3.09796	4.25488	7.96054	0.0047808	0.0620429
RPHIG00000005160	RPHIM00000005430	pigz	GPI mannosyltransferase 4	Q86VD9	ENSG00000119227	PIGZ	K08098	-0.969866	1.78406	7.95427	0.00479741	0.0621885
RPHIG00000003657	RPHIM00000003839	thumpd3	THUMP domain-containing protein 3	P97770	ENSG00000134077	THUMPD3	RPHIG00000003657	-0.785199	2.5186	7.94813	0.0048137	0.0621962
RPHIG00000017853	RPHIM00000018730	ndufs8_2	NADH dehydrogenase [ubiquinone] iron-sulfur protein 8, mitochondrial	P0CB97	ENSG00000110717	NDUFS8	K03941	0.544766	5.87104	7.94787	0.00481439	0.0621962
RPHIG00000002110	RPHIM00000002208	epn2_iso2	Epsin-2	O95208	ENSG00000072134	EPN2	K12471	-0.675302	2.81644	7.94784	0.00481448	0.0621962
RPHIG00000019805	RPHIM00000020771	.	hypothetical protein	.	RPHIG00000019805	RPHIG00000019805	RPHIG00000019805	1.69815	4.34798	7.94121	0.00483214	0.0621962
RPHIG00000013941	RPHIM00000014646	cfap58	Cilia- and flagella-associated protein 58	B2RW38	ENSG00000120051	CFAP58	K25554	0.523064	5.49718	7.94092	0.00483293	0.0621962
RPHIG00000026252	RPHIM00000027547	ddost	Dolichyl-diphosphooligosaccharide--protein glycosyltransferase 48 kDa subunit	P48440	ENSG00000244038	DDOST	K12670	0.946402	5.59235	7.94066	0.00483362	0.0621962
RPHIG00000010968	RPHIM00000011518	kdm1a	Lysine-specific histone demethylase 1A	O60341	ENSG00000004487	KDM1A	K11450	-0.819944	2.42831	7.93987	0.00483574	0.0621962
RPHIG00000012259	RPHIM00000012897	cpx-1	Putative complexin-1	Q9GUM7	ENSG00000168993	CPLX1	K15294	0.858453	3.24816	7.93766	0.00484164	0.0622027
RPHIG00000005229	RPHIM00000005503	plekhg7_2	Pleckstrin homology domain-containing family G member 7	Q6ZR37	ENSG00000187510	PLEKHG7	RPHIG00000005229	-0.954412	1.39967	7.92806	0.0048674	0.0624641
RPHIG00000031343	RPHIM00000032819	yngk	UPF0748 protein YngK	O35015	RPHIG00000031343	RPHIG00000031343	RPHIG00000031343	-0.765908	6.26313	7.91706	0.00489708	0.0627751
RPHIG00000008519	RPHIM00000008941	rhoc_2	Rho-related GTP-binding protein RhoC	Q9PSX7	ENSG00000067560	RHOA	K04513	-0.554187	5.61743	7.91186	0.00491118	0.062886
RPHIG00000017472	RPHIM00000018323	rab5if	Respirasome Complex Assembly Factor 1	Q9CQT9	ENSG00000259399	TGIF2-RAB5IF	RPHIG00000017472	-0.978638	2.409	7.90289	0.0049356	0.0631286
RPHIG00000005803	RPHIM00000006101	pard3_3	Partitioning defective 3 homolog	Q8TEW0	ENSG00000148498	PARD3	K04237	-0.627195	3.69593	7.89828	0.00494819	0.0631565
RPHIG00000000789	RPHIM00000000830	.	hypothetical protein	.	RPHIG00000000789	RPHIG00000000789	RPHIG00000000789	1.43437	3.23176	7.89711	0.00495137	0.0631565
RPHIG00000000205	RPHIM00000000211	parp3	Protein mono-ADP-ribosyltransferase PARP3	Q9Y6F1	ENSG00000041880	PARP3	K10798	-0.721141	3.50711	7.89608	0.00495421	0.0631565
RPHIG00000013841	RPHIM00000014544	cfap206	Cilia- and flagella-associated protein 206	Q29RL1	ENSG00000213204	RPHIG00000013841	K25471	0.715624	2.92179	7.89103	0.00496806	0.0632632
RPHIG00000015070	RPHIM00000015822	mrpl52	39S ribosomal protein L52, mitochondrial	Q7JWG9	ENSG00000172590	MRPL52	K17433	0.586373	4.78487	7.88249	0.00499156	0.0634925
RPHIG00000019026	RPHIM00000019956	.	hypothetical protein	.	RPHIG00000019026	RPHIG00000019026	RPHIG00000019026	0.750679	3.37227	7.87241	0.00501948	0.0637712
RPHIG00000027704	RPHIM00000029055	zcchc8	Zinc finger CCHC domain-containing protein 8	Q9CYA6	ENSG00000033030	ZCCHC8	K13128	-0.588351	3.88002	7.87059	0.00502453	0.0637712
RPHIG00000012112	RPHIM00000012736	diaph1	Protein diaphanous homolog 1	O60610	ENSG00000131504	DIAPH1	K05741	-0.695994	3.42667	7.86337	0.00504464	0.0638707
RPHIG00000012401	RPHIM00000013044	wdr45b	WD repeat domain phosphoinositide-interacting protein 3	Q5ZL16	ENSG00000141580	WDR45B	K22991	-1.35465	1.75074	7.86246	0.00504718	0.0638707
RPHIG00000015324	RPHIM00000016088	.	hypothetical protein	.	ENSG00000203965	EFCAB7	K23852	0.626123	4.63224	7.86181	0.00504898	0.0638707
RPHIG00000003461	RPHIM00000003635	.	hypothetical protein	.	RPHIG00000003461	RPHIG00000003461	RPHIG00000003461	2.09163	4.53043	7.85978	0.00505465	0.0638723
RPHIG00000003550	RPHIM00000003729	.	hypothetical protein	.	ENSG00000112759	SLC29A1	RPHIG00000003550	0.827464	2.90194	7.85442	0.00506965	0.0639918
RPHIG00000028075	RPHIM00000029438	mrpl11	39S ribosomal protein L11, mitochondrial	Q9VFJ2	ENSG00000174547	MRPL11	K02867	-1.81112	2.23888	7.84341	0.00510063	0.0642843
RPHIG00000008477	RPHIM00000008897	hspa12b_160	Heat shock 70 kDa protein 12B	Q96MM6	ENSG00000132622	HSPA12B	RPHIG00000008477	-1.06088	1.12999	7.84223	0.00510396	0.0642843
RPHIG00000000919	RPHIM00000000965	ppp1r15a	Protein phosphatase 1 regulatory subunit 15A	P17564	ENSG00000087074	PPP1R15A	RPHIG00000000919	-0.851414	2.63778	7.81928	0.00516917	0.0650346
RPHIG00000023142	RPHIM00000024271	xkr6	XK-related protein 6	Q5GH73	ENSG00000171044	XKR6	RPHIG00000023142	-1.94452	4.04058	7.80651	0.00520584	0.065385
RPHIG00000007116	RPHIM00000007480	ndufb9	NADH dehydrogenase [ubiquinone] 1 beta subcomplex subunit 9	Q02369	ENSG00000147684	NDUFB9	K03965	0.693961	6.9651	7.80564	0.00520835	0.065385
RPHIG00000018023	RPHIM00000018902	.	hypothetical protein	.	ENSG00000139746	RBM26	K13192	-0.827593	3.29972	7.8015	0.00522028	0.0654634
RPHIG00000025053	RPHIM00000026279	xrn1_3	5'-3' exoribonuclease 1	P97789	ENSG00000114127	XRN1	K12618	-0.86196	2.96407	7.79941	0.00522632	0.065468
RPHIG00000030623	RPHIM00000032071	dpf1	Zinc finger protein neuro-d4	P58267	ENSG00000011332	DPF1	K13196	-0.811825	3.48459	7.78009	0.00528251	0.0660089
RPHIG00000007787	RPHIM00000008175	noa1	Nitric oxide-associated protein 1	Q9JJG9	ENSG00000084092	NOA1	K19832	-0.831895	4.18156	7.77899	0.00528574	0.0660089
RPHIG00000006910	RPHIM00000007265	zbtb20	Zinc finger and BTB domain-containing protein 20	Q9HC78	ENSG00000181722	ZBTB20	K09228	-1.04629	2.17389	7.77867	0.00528666	0.0660089
RPHIG00000007494	RPHIM00000007867	.	hypothetical protein	.	RPHIG00000007494	RPHIG00000007494	RPHIG00000007494	-0.69897	3.31484	7.77522	0.00529678	0.0660637
RPHIG00000008213	RPHIM00000008619	.	hypothetical protein	.	RPHIG00000008213	RPHIG00000008213	K10089	1.09467	5.49142	7.77152	0.00530763	0.0661275
RPHIG00000011473	RPHIM00000012054	capzb_iso1	F-actin-capping protein subunit beta	Q5XI32	ENSG00000077549	CAPZB	K10365	-0.477539	4.83665	7.76545	0.00532549	0.0662785
RPHIG00000002645	RPHIM00000002777	atp13a1	Manganese-transporting ATPase 13A1	Q9HD20	ENSG00000105726	ATP13A1	K14950	-0.869358	2.47455	7.75965	0.00534262	0.06642
RPHIG00000023943	RPHIM00000025118	ppm1f	Protein phosphatase 1F	Q8CGA0	ENSG00000175175	PPM1E	K17501	-0.764961	4.32972	7.75736	0.00534941	0.0664329
RPHIG00000017824	RPHIM00000018698	btbd19	BTB/POZ domain-containing protein 19	C9JJ37	ENSG00000222009	BTBD19	RPHIG00000017824	-1.04681	1.89205	7.75382	0.0053599	0.06648
RPHIG00000004592	RPHIM00000004828	.	hypothetical protein	.	RPHIG00000004592	RPHIG00000004592	RPHIG00000004592	0.94514	8.08739	7.7522	0.00536473	0.06648
RPHIG00000027649	RPHIM00000028999	gnai3	Guanine nucleotide-binding protein G(i) subunit alpha (Fragment)	Q60397	ENSG00000127955	GNAI1	K04630	-0.684222	2.99843	7.74657	0.00538147	0.0665732
RPHIG00000021203	RPHIM00000022233	.	hypothetical protein	.	RPHIG00000021203	RPHIG00000021203	RPHIG00000021203	0.575906	3.49138	7.74546	0.00538478	0.0665732
RPHIG00000031574	RPHIM00000033054	herc2_8	Probable E3 ubiquitin-protein ligase HERC2	Q9VR91	ENSG00000128731	HERC2	RPHIG00000031574	-0.740656	4.47261	7.74366	0.00539015	0.0665732
RPHIG00000003065	RPHIM00000003218	gstp1_4	Glutathione S-transferase P	P09211	ENSG00000084207	GSTP1	K23790	1.9509	2.89406	7.74192	0.00539533	0.0665732
RPHIG00000004618	RPHIM00000004855	ppp1r12a_2	Protein phosphatase 1 regulatory subunit 12A	Q9DBR7	ENSG00000058272	PPP1R12A	K06270	-0.552286	3.88875	7.72544	0.00544482	0.067112
RPHIG00000023570	RPHIM00000024731	fcn2_6	Ficolin-2	Q29041	ENSG00000160339	FCN2	K10104	1.11561	3.07317	7.7204	0.00546004	0.0672198
RPHIG00000021801	RPHIM00000022853	.	hypothetical protein	.	RPHIG00000021801	RPHIG00000021801	RPHIG00000021801	1.27775	4.12755	7.71869	0.00546522	0.0672198
RPHIG00000031395	RPHIM00000032871	.	hypothetical protein	.	RPHIG00000031395	RPHIG00000031395	RPHIG00000031395	0.487358	9.52449	7.71418	0.00547889	0.0673162
RPHIG00000033873	RPHIM00000035432	.	hypothetical protein	.	RPHIG00000033873	RPHIG00000033873	RPHIG00000033873	-1.00747	4.03915	7.69552	0.0055358	0.0678899
RPHIG00000019291	RPHIM00000020235	sacs_19	Sacsin	Q9JLC8	ENSG00000151835	SACS	K17592	-1.10049	3.11387	7.69415	0.00554001	0.0678899
RPHIG00000005087	RPHIM00000005355	ap1m1_iso2	AP-1 complex subunit mu-1	Q9BXS5	ENSG00000072958	AP1M1	K12393	-0.937023	1.26154	7.69139	0.00554847	0.0678899
RPHIG00000006322	RPHIM00000006650	h2b-vii	Histone H2B 7	P0C1H5	ENSG00000124635	H2BC11	K11275	-1.02883	4.1107	7.69118	0.00554912	0.0678899
RPHIG00000003293	RPHIM00000003459	rps6ka1	Ribosomal protein S6 kinase alpha-1	Q15418	ENSG00000177189	RPS6KA3	K04373	-0.882463	1.43562	7.68729	0.0055611	0.0679644
RPHIG00000011388	RPHIM00000011960	adar_2	Double-stranded RNA-specific adenosine deaminase	P55265	ENSG00000160710	ADAR	K12968	-0.877321	2.09096	7.68289	0.00557469	0.0680584
RPHIG00000013025	RPHIM00000013689	gbpc	Cyclic GMP-binding protein C	Q8MVR1	ENSG00000188906	LRRK2	RPHIG00000013025	-1.09182	6.21337	7.68047	0.00558215	0.0680775
RPHIG00000014236	RPHIM00000014956	fgl1	Fibrinogen-like protein 1	Q3SZZ7	ENSG00000120332	TNN	K25359	1.42081	3.62213	7.67708	0.00559267	0.0681338
RPHIG00000020320	RPHIM00000021313	.	hypothetical protein	.	RPHIG00000020320	RPHIG00000020320	RPHIG00000020320	-0.734575	4.71387	7.66503	0.00563015	0.068518
RPHIG00000030076	RPHIM00000031503	ry_3	Xanthine dehydrogenase	P10351	ENSG00000158125	XDH	K00106	0.890518	5.73454	7.66243	0.00563826	0.0685444
RPHIG00000009873	RPHIM00000010352	arel1	Apoptosis-resistant E3 ubiquitin protein ligase 1	O15033	ENSG00000119682	AREL1	K22370	-1.01522	1.80841	7.65877	0.00564971	0.0685504
RPHIG00000013757	RPHIM00000014457	moxd1_4	DBH-like monooxygenase protein 1 homolog	Q5TZ24	ENSG00000079931	MOXD1	K00503	1.66695	2.51532	7.65847	0.00565064	0.0685504
RPHIG00000013380	RPHIM00000014068	nrf-6	Nose resistant to fluoxetine protein 6	Q09225	RPHIG00000013380	RPHIG00000013380	RPHIG00000013380	-0.748786	7.10802	7.65531	0.00566054	0.0685945
RPHIG00000018146	RPHIM00000019029	nusap1	Nucleolar and spindle-associated protein 1	A1L2F3	ENSG00000137804	NUSAP1	RPHIG00000018146	-1.20997	1.68327	7.65352	0.00566616	0.0685945
RPHIG00000016092	RPHIM00000016893	.	hypothetical protein	.	RPHIG00000016092	RPHIG00000016092	RPHIG00000016092	-0.947338	1.71267	7.64756	0.00568492	0.0686722
RPHIG00000000547	RPHIM00000000575	d2_4	cAMP-regulated D2 protein	P18142	ENSG00000172831	CES2	K03929	1.12824	3.22435	7.64741	0.00568538	0.0686722
RPHIG00000021969	RPHIM00000023024	uox	Uricase	P11645	RPHIG00000021969	RPHIG00000021969	K00365	-1.09524	1.31531	7.64581	0.00569044	0.0686722
RPHIG00000004368	RPHIM00000004591	acyp1	Acylphosphatase-1	Q28FK7	ENSG00000119640	ACYP1	K01512	1.13283	2.95035	7.64353	0.00569762	0.068687
RPHIG00000010948	RPHIM00000011498	parp14_26	Protein mono-ADP-ribosyltransferase PARP14	Q460N5	ENSG00000173193	PARP14	K15261	3.31727	3.87006	7.63914	0.00571153	0.0687764
RPHIG00000016591	RPHIM00000017409	14-3-3epsilon	14-3-3 protein epsilon	P92177	ENSG00000108953	YWHAE	K06630	-0.545976	8.14503	7.63339	0.00572974	0.0687764
RPHIG00000020140	RPHIM00000021124	srxn1	Sulfiredoxin-1	Q9BYN0	ENSG00000271303	SRXN1	K12260	1.01074	2.21027	7.62789	0.00574724	0.0687764
RPHIG00000001888	RPHIM00000001973	.	hypothetical protein	.	RPHIG00000001888	RPHIG00000001888	RPHIG00000001888	-0.907585	2.60444	7.627	0.00575008	0.0687764
RPHIG00000007756	RPHIM00000008142	phkg1	Phosphorylase b kinase gamma catalytic chain, skeletal muscle/heart isoform	P00518	ENSG00000156873	PHKG2	K00871	-0.982807	3.08949	7.62677	0.00575083	0.0687764
RPHIG00000018300	RPHIM00000019192	rab5c	Ras-related protein Rab-5C	Q58DS9	ENSG00000108774	RAB5C	K07889	-0.567603	5.25179	7.62625	0.00575249	0.0687764
RPHIG00000001204	RPHIM00000001259	.	hypothetical protein	.	RPHIG00000001204	RPHIG00000001204	RPHIG00000001204	-0.850042	5.3352	7.62613	0.00575287	0.0687764
RPHIG00000021275	RPHIM00000022307	mepce	7SK snRNA methylphosphate capping enzyme	A3KQ55	ENSG00000146834	MEPCE	K15190	-0.697195	3.13246	7.62578	0.00575397	0.0687764
RPHIG00000019074	RPHIM00000020006	mknk1	MAP kinase-interacting serine/threonine-protein kinase 1	O08605	ENSG00000079277	MKNK1	K04372	-0.51135	9.59993	7.6243	0.00575869	0.0687764
RPHIG00000001165	RPHIM00000001219	ankrd27_3	Ankyrin repeat domain-containing protein 27	Q96NW4	ENSG00000105186	ANKRD27	K20175	-0.89551	1.84326	7.62191	0.00576633	0.0687964
RPHIG00000004145	RPHIM00000004358	mrpl22	39S ribosomal protein L22, mitochondrial	Q29IK4	ENSG00000082515	MRPL22	K02890	0.682796	5.68019	7.61834	0.00577776	0.0687988
RPHIG00000000566	RPHIM00000000594	enoph1	Enolase-phosphatase E1	Q6GMI7	ENSG00000145293	ENOPH1	K09880	-0.552148	3.90314	7.61812	0.00577846	0.0687988
RPHIG00000003959	RPHIM00000004161	parp14_5	Protein mono-ADP-ribosyltransferase PARP14	Q460N5	ENSG00000173193	PARP14	K15261	-1.06573	1.33582	7.61548	0.00578694	0.0688099
RPHIG00000023037	RPHIM00000024160	hspa12b_134	Heat shock 70 kDa protein 12B	Q96MM6	ENSG00000132622	HSPA12B	RPHIG00000023037	-0.929725	2.54495	7.61411	0.00579132	0.0688099
RPHIG00000017009	RPHIM00000017836	clcn1	Chloride channel protein 1	P35523	ENSG00000188037	CLCN1	K05011	-0.824107	2.74815	7.61004	0.00580443	0.0688947
RPHIG00000029756	RPHIM00000031178	cad96ca	Tyrosine kinase receptor Cad96Ca	Q9VBW3	ENSG00000077782	FGFR1	K04362	-0.984367	1.29387	7.60217	0.0058298	0.069092
RPHIG00000002640	RPHIM00000002772	dmbt1_2	Deleted in malignant brain tumors 1 protein	Q9UGM3	ENSG00000187908	DMBT1	K13912	-0.871921	6.06455	7.60117	0.00583303	0.069092
RPHIG00000028172	RPHIM00000029536	si:ch211-233a24.2_6	Transmembrane protein KIAA1109 homolog	A0A0R4IES7	ENSG00000138688	KIAA1109	K24964	-0.563659	4.25773	7.59401	0.00585625	0.069296
RPHIG00000007044	RPHIM00000007402	.	hypothetical protein	.	RPHIG00000007044	RPHIG00000007044	RPHIG00000007044	-1.43476	1.87131	7.57961	0.00590323	0.0697445
RPHIG00000010889	RPHIM00000011437	ampd2_2	AMP deaminase 2	Q02356	ENSG00000116337	AMPD2	K01490	1.0165	4.00938	7.57869	0.00590625	0.0697445
RPHIG00000016144	RPHIM00000016948	zfyve1	Zinc finger FYVE domain-containing protein 1	Q9HBF4	ENSG00000165861	ZFYVE1	K17603	-0.56454	4.22519	7.56821	0.00594068	0.0700779
RPHIG00000017498	RPHIM00000018350	.	hypothetical protein	.	ENSG00000166188	ZNF319	RPHIG00000017498	-0.939879	2.37022	7.5664	0.00594663	0.0700779
RPHIG00000009714	RPHIM00000010188	cd63_2	CD63 antigen	P08962	ENSG00000135404	CD63	K06497	-0.576778	8.63516	7.55543	0.00598297	0.0703965
RPHIG00000016150	RPHIM00000016955	pros	Homeobox protein prospero	P29617	ENSG00000117707	PROX1	K20211	-0.976283	1.73832	7.55455	0.00598587	0.0703965
RPHIG00000017899	RPHIM00000018776	art4	Histone-arginine methyltransferase CARMER	B4NKI9	ENSG00000142453	CARM1	K05931	-0.618815	4.51049	7.5485	0.00600602	0.0705186
RPHIG00000020258	RPHIM00000021250	.	hypothetical protein	.	RPHIG00000020258	RPHIG00000020258	K06051	-0.928657	2.64646	7.54704	0.00601087	0.0705186
RPHIG00000001085	RPHIM00000001135	dhdds	Dehydrodolichyl diphosphate synthase complex subunit DHDDS	Q86SQ9	ENSG00000117682	DHDDS	K11778	-0.70878	2.85937	7.54593	0.00601459	0.0705186
RPHIG00000019532	RPHIM00000020485	.	hypothetical protein	.	RPHIG00000019532	RPHIG00000019532	RPHIG00000019532	0.812672	6.94438	7.53797	0.0060412	0.0707587
RPHIG00000020990	RPHIM00000022010	cd209a	CD209 antigen-like protein A	Q91ZX1	ENSG00000260314	MRC1	K06560	-1.14944	1.48771	7.53162	0.00606253	0.0709365
RPHIG00000001645	RPHIM00000001718	.	hypothetical protein	.	RPHIG00000001645	RPHIG00000001645	RPHIG00000001645	-1.02102	1.59888	7.52347	0.00609003	0.0711402
RPHIG00000030429	RPHIM00000031871	clca4	Calcium-activated chloride channel regulator 4	Q14CN2	ENSG00000016602	CLCA4	K05030	1.53003	2.12171	7.5218	0.00609569	0.0711402
RPHIG00000001476	RPHIM00000001539	ccdc91	Coiled-coil domain-containing protein 91	Q6AY97	ENSG00000123106	CCDC91	RPHIG00000001476	0.726025	4.65577	7.52099	0.00609843	0.0711402
RPHIG00000004770	RPHIM00000005018	nrxn3	Neurexin-3	Q9Y4C0	ENSG00000021645	NRXN3	K07377	-0.922926	1.21041	7.51447	0.00612054	0.0713259
RPHIG00000015787	RPHIM00000016575	gstcd	Glutathione S-transferase C-terminal domain-containing protein	A5PKL6	ENSG00000138780	GSTCD	RPHIG00000015787	-1.02184	1.40678	7.50997	0.00613583	0.071432
RPHIG00000023983	RPHIM00000025159	fax	Failed axon connections	Q95RI5	ENSG00000146267	FAXC	RPHIG00000023983	0.992773	2.5627	7.50405	0.00615604	0.0715483
RPHIG00000019110	RPHIM00000020044	zcchc7	Zinc finger CCHC domain-containing protein 7	A1L2T6	ENSG00000147905	ZCCHC7	K12597	0.552374	5.72925	7.50341	0.00615822	0.0715483
RPHIG00000000255	RPHIM00000000265	ugp2	UTP--glucose-1-phosphate uridylyltransferase	Q07130	ENSG00000169764	UGP2	K00963	-0.674299	3.41522	7.49759	0.00617816	0.0717077
RPHIG00000016460	RPHIM00000017274	u2af1l4	Splicing factor U2AF 26 kDa subunit	Q7TP17	ENSG00000160201	U2AF1	K12836	0.664231	5.03116	7.48914	0.00620723	0.0719726
RPHIG00000016089	RPHIM00000016890	crebl2	cAMP-responsive element-binding protein-like 2	Q32M00	ENSG00000111269	CREBL2	RPHIG00000016089	-1.10031	3.43431	7.4856	0.00621943	0.0720417
RPHIG00000022512	RPHIM00000023605	znf836_3	Zinc finger protein 836	Q6ZNA1	ENSG00000196267	ZNF836	K09228	-0.63077	3.27573	7.47928	0.00624129	0.0722224
RPHIG00000011267	RPHIM00000011835	ptprf_2	Receptor-type tyrosine-protein phosphatase F	A4IFW2	ENSG00000153707	PTPRD	K05695	-0.739816	2.87716	7.47713	0.00624875	0.0722363
RPHIG00000023023	RPHIM00000024146	.	hypothetical protein	.	RPHIG00000023023	RPHIG00000023023	RPHIG00000023023	0.819409	2.35558	7.47127	0.00626912	0.072329
RPHIG00000016402	RPHIM00000017216	ube4a_3	Ubiquitin conjugation factor E4 A	A5PKG6	ENSG00000110344	UBE4A	K10596	1.40751	1.9307	7.47122	0.00626931	0.072329
RPHIG00000027271	RPHIM00000028610	.	hypothetical protein	.	RPHIG00000027271	RPHIG00000027271	RPHIG00000027271	1.72712	2.04413	7.46801	0.00628049	0.0723563
RPHIG00000015083	RPHIM00000015835	.	hypothetical protein	.	RPHIG00000015083	RPHIG00000015083	RPHIG00000015083	1.70101	2.28839	7.46595	0.00628767	0.0723563
RPHIG00000026209	RPHIM00000027503	glul_3	Glutamine synthetase	P51121	ENSG00000135821	GLUL	K01915	-1.19019	3.32176	7.46515	0.00629049	0.0723563
RPHIG00000004514	RPHIM00000004746	napepld_2_iso1	N-acyl-phosphatidylethanolamine-hydrolyzing phospholipase D	Q58CN9	ENSG00000161048	NAPEPLD	K13985	-0.761375	3.11376	7.46196	0.00630163	0.0724123
RPHIG00000026211	RPHIM00000027505	glul	Glutamine synthetase	P16580	ENSG00000135821	GLUL	K01915	-1.43845	2.59213	7.45687	0.00631948	0.0725075
RPHIG00000028424	RPHIM00000029795	apolpp_4	Apolipophorins	Q9V496	ENSG00000188897	LOC400499	RPHIG00000028424	-0.771926	6.84798	7.45601	0.00632249	0.0725075
RPHIG00000005329	RPHIM00000005609	coprox_2	Oxygen-dependent coproporphyrinogen-III oxidase	Q9V3D2	ENSG00000080819	CPOX	K00228	-0.786868	3.1511	7.45279	0.00633381	0.0725652
RPHIG00000024321	RPHIM00000025522	cd109_8_iso1	CD109 antigen	Q6YHK3	ENSG00000156535	CD109	K06530	-0.695963	2.01685	7.44689	0.00635462	0.0726025
RPHIG00000014678	RPHIM00000015413	bloc1s5	Biogenesis of lysosome-related organelles complex 1 subunit 5	A5A777	ENSG00000188428	BLOC1S5	K20187	-0.650539	4.90675	7.4468	0.00635492	0.0726025
RPHIG00000008961	RPHIM00000009393	rpl13	60S ribosomal protein L13	Q90Z10	ENSG00000167526	RPL13	K02873	0.486472	11.0319	7.44651	0.00635595	0.0726025
RPHIG00000006074	RPHIM00000006380	tnfaip3	Tumor necrosis factor alpha-induced protein 3	P21580	ENSG00000118503	TNFAIP3	K11859	-0.929775	2.17559	7.44361	0.0063662	0.0726478
RPHIG00000020899	RPHIM00000021914	.	hypothetical protein	.	RPHIG00000020899	RPHIG00000020899	RPHIG00000020899	-0.961635	1.24371	7.43291	0.00640417	0.0729231
RPHIG00000033965	RPHIM00000035527	dnajc2	DnaJ homolog subfamily C member 2	Q6NWJ4	ENSG00000105821	DNAJC2	K09522	1.06079	3.07788	7.43164	0.0064087	0.0729231
RPHIG00000026304	RPHIM00000027602	.	hypothetical protein	.	RPHIG00000026304	RPHIG00000026304	RPHIG00000026304	0.514271	6.88833	7.43147	0.00640929	0.0729231
RPHIG00000021035	RPHIM00000022055	tup1	General transcriptional corepressor TUP1	P56094	ENSG00000135801	TAF5L	K03130	-0.847637	2.84901	7.42657	0.00642679	0.0730099
RPHIG00000026096	RPHIM00000027384	acsf3	Malonate--CoA ligase ACSF3, mitochondrial	Q58DN7	ENSG00000176715	ACSF3	K18660	-1.17964	1.53415	7.42578	0.00642958	0.0730099
RPHIG00000022928	RPHIM00000024050	ctbs_3	Di-N-acetylchitobiase	Q01459	ENSG00000117151	CTBS	K12310	1.17132	3.71744	7.42352	0.00643769	0.0730301
RPHIG00000014728	RPHIM00000015465	.	hypothetical protein	.	RPHIG00000014728	RPHIG00000014728	RPHIG00000014728	1.19502	6.23097	7.41827	0.00645649	0.0731715
RPHIG00000022724	RPHIM00000023827	csnk2a1	Casein kinase II subunit alpha	Q60737	ENSG00000101266	CSNK2A1	K03097	-0.555989	4.2166	7.41586	0.00646513	0.0731974
RPHIG00000006251	RPHIM00000006570	lrrk2	Leucine-rich repeat serine/threonine-protein kinase 2	Q5S006	ENSG00000188906	LRRK2	K08844	-0.570292	6.67193	7.4016	0.00651659	0.0736605
RPHIG00000014918	RPHIM00000015662	tgfbrap1	Transforming growth factor-beta receptor-associated protein 1	Q8WUH2	ENSG00000135966	TGFBRAP1	K20177	-1.02647	2.65958	7.40099	0.0065188	0.0736605
RPHIG00000015255	RPHIM00000016016	tasor	Protein TASOR	Q69ZR9	ENSG00000133863	TEX15	K21436	-0.495901	8.62652	7.38811	0.00656563	0.0741152
RPHIG00000011209	RPHIM00000011776	.	hypothetical protein	.	RPHIG00000011209	RPHIG00000011209	K17481	0.566839	5.12042	7.3864	0.00657188	0.0741152
RPHIG00000006964	RPHIM00000007320	pxdn_5	Peroxidasin	A4IGL7	ENSG00000130508	PXDN	K19511	0.767686	3.29229	7.37585	0.00661054	0.0744289
RPHIG00000009913	RPHIM00000010394	ro60_12_iso1	60 kDa SS-A/Ro ribonucleoprotein	P10155	ENSG00000116747	RO60	K11089	-1.01813	2.79005	7.37529	0.0066126	0.0744289
RPHIG00000016819	RPHIM00000017643	roco5_9	Probable serine/threonine-protein kinase roco5	Q1ZXD6	ENSG00000007264	MATK	RPHIG00000016819	-1.2557	1.43504	7.37272	0.00662205	0.0744626
RPHIG00000004647	RPHIM00000004884	mmab	Corrinoid adenosyltransferase	Q58D49	ENSG00000139428	MMAB	K00798	1.06939	1.62193	7.36276	0.00665886	0.0748036
RPHIG00000012327	RPHIM00000012970	rnf213a_27	E3 ubiquitin-protein ligase rnf213-alpha	A0A0R4IBK5	ENSG00000173821	RNF213	K22754	-0.879238	3.46546	7.35978	0.00666991	0.0748184
RPHIG00000016619	RPHIM00000017437	sh3d19	SH3 domain-containing protein 19	Q5HYK7	ENSG00000109686	SH3D19	K23714	-0.925522	1.68552	7.3589	0.00667315	0.0748184
RPHIG00000018843	RPHIM00000019771	cdc73	Parafibromin	Q5ZLM0	ENSG00000134371	CDC73	K15175	-0.838612	2.20498	7.35082	0.00670321	0.0750825
RPHIG00000023700	RPHIM00000024863	gpb-1	Guanine nucleotide-binding protein subunit beta-1	P17343	ENSG00000172354	GNB2	K04536	-0.60123	3.81213	7.34022	0.00674287	0.0753704
RPHIG00000028404	RPHIM00000029775	.	hypothetical protein	.	RPHIG00000028404	RPHIG00000028404	RPHIG00000028404	-1.16399	1.21903	7.33762	0.0067526	0.0753704
RPHIG00000027102	RPHIM00000028436	lanb2	Laminin subunit gamma-1	P15215	ENSG00000135862	LAMC1	K05635	-1.01246	1.40635	7.33652	0.00675675	0.0753704
RPHIG00000004735	RPHIM00000004982	g3bp2	Ras GTPase-activating protein-binding protein 2	P97379	ENSG00000138757	G3BP2	K24983	-0.548932	8.33328	7.33636	0.00675736	0.0753704
RPHIG00000023040	RPHIM00000024163	hspa12b_21	Heat shock 70 kDa protein 12B	Q96MM6	ENSG00000132622	HSPA12B	RPHIG00000023040	1.83917	1.87187	7.33524	0.00676158	0.0753704
RPHIG00000027233	RPHIM00000028571	.	hypothetical protein	.	RPHIG00000027233	RPHIG00000027233	RPHIG00000027233	-1.88031	3.29181	7.33214	0.00677322	0.0754088
RPHIG00000008673	RPHIM00000009099	kmt2c	Histone-lysine N-methyltransferase 2C	Q8NEZ4	ENSG00000055609	KMT2C	K09188	-1.10065	1.61224	7.32959	0.00678286	0.0754088
RPHIG00000031382	RPHIM00000032858	mrpl16	39S ribosomal protein L16, mitochondrial	Q3T0J3	ENSG00000166902	MRPL16	K02878	0.612366	4.67411	7.32912	0.00678464	0.0754088
RPHIG00000021959	RPHIM00000023014	v1g187067	Coiled-coil domain-containing protein 42 homolog	A7S8T5	ENSG00000161973	CCDC42	K25440	0.684011	3.09492	7.32501	0.00680017	0.0754609
RPHIG00000005436	RPHIM00000005719	lca5	Lebercilin	Q86VQ0	ENSG00000135338	LCA5	K24828	0.639795	5.15458	7.32421	0.00680319	0.0754609
RPHIG00000007660	RPHIM00000008039	.	hypothetical protein	.	RPHIG00000007660	RPHIG00000007660	RPHIG00000007660	1.2929	1.66531	7.32234	0.00681027	0.0754609
RPHIG00000015285	RPHIM00000016049	cyp4f1_3	Cytochrome P450 4F1	P33274	ENSG00000186529	CYP4F3	K17729	0.754833	4.69733	7.32096	0.00681549	0.0754609
RPHIG00000018420	RPHIM00000019328	.	hypothetical protein	.	RPHIG00000018420	RPHIG00000018420	RPHIG00000018420	2.04931	2.1135	7.31723	0.00682964	0.0755451
RPHIG00000028670	RPHIM00000030051	rebm	Demethylrebeccamycin-D-glucose O-methyltransferase	Q8KZ94	RPHIG00000028670	RPHIG00000028670	RPHIG00000028670	1.2638	2.07035	7.30831	0.00686364	0.0757132
RPHIG00000007908	RPHIM00000008299	fcgbp_4	IgGFc-binding protein	Q9Y6R7	ENSG00000275395	FCGBP	RPHIG00000007908	1.41717	3.49421	7.30829	0.00686374	0.0757132
RPHIG00000013790	RPHIM00000014492	.	hypothetical protein	.	RPHIG00000013790	RPHIG00000013790	RPHIG00000013790	-2.90548	5.72063	7.30808	0.00686452	0.0757132
RPHIG00000008598	RPHIM00000009022	ect2l	Epithelial cell-transforming sequence 2 oncogene-like	Q008S8	ENSG00000203734	ECT2L	RPHIG00000008598	-1.81395	2.22232	7.2936	0.00692008	0.0762379
RPHIG00000007551	RPHIM00000007925	chrac1	Chromatin accessibility complex protein 1	Q9JKP8	ENSG00000104472	CHRAC1	K11656	-0.687336	2.96923	7.29188	0.0069267	0.0762379
RPHIG00000029833	RPHIM00000031255	dhrs1_9	Dehydrogenase/reductase SDR family member 1	Q99L04	ENSG00000157379	DHRS1	K11163	0.792468	3.41238	7.29053	0.00693192	0.0762379
RPHIG00000010006	RPHIM00000010490	smchd1	Structural maintenance of chromosomes flexible hinge domain-containing protein 1	A6NHR9	ENSG00000101596	SMCHD1	K23113	-0.842545	1.54815	7.28864	0.00693921	0.0762454
RPHIG00000024755	RPHIM00000025967	v1g184952	E3 UFM1-protein ligase 1 homolog	A7S2N8	ENSG00000014123	UFL1	K22755	-0.783593	3.57135	7.28543	0.0069516	0.0763089
RPHIG00000003499	RPHIM00000003673	mark3	MAP/microtubule affinity-regulating kinase 3	Q8VHF0	ENSG00000075413	MARK3	K08798	-0.479447	4.89453	7.28346	0.00695924	0.0763201
RPHIG00000018555	RPHIM00000019471	lrrc43	Leucine-rich repeat-containing protein 43	Q3V0L5	RPHIG00000018555	RPHIG00000018555	RPHIG00000018555	0.654472	4.06493	7.27685	0.00698487	0.07646
RPHIG00000018034	RPHIM00000018914	ndufv2	NADH dehydrogenase [ubiquinone] flavoprotein 2, mitochondrial	Q0MQI9	ENSG00000178127	NDUFV2	K03943	0.661959	6.5045	7.27607	0.00698793	0.07646
RPHIG00000025148	RPHIM00000026378	.	hypothetical protein	.	RPHIG00000025148	RPHIG00000025148	RPHIG00000025148	1.18322	4.85096	7.27393	0.00699625	0.07646
RPHIG00000015472	RPHIM00000016241	ccdc25_2	Coiled-coil domain-containing protein 25	Q7T312	ENSG00000147419	CCDC25	RPHIG00000015472	0.710637	4.95715	7.27335	0.00699851	0.07646
RPHIG00000005961	RPHIM00000006264	rab2	Ras-related protein Rab-2	Q05975	ENSG00000104388	RAB2A	K07877	-1.20073	5.90778	7.26956	0.00701328	0.0765489
RPHIG00000018234	RPHIM00000019122	eif4enif1	Eukaryotic translation initiation factor 4E transporter	Q9EST3	ENSG00000184708	EIF4ENIF1	K18728	-0.837834	5.09898	7.2633	0.00703779	0.0767438
RPHIG00000003003	RPHIM00000003150	.	hypothetical protein	.	RPHIG00000003003	RPHIG00000003003	K03962	0.476188	6.80074	7.25828	0.00705747	0.0768332
RPHIG00000018462	RPHIM00000019372	d2_5	cAMP-regulated D2 protein	P18142	ENSG00000114200	BCHE	K03929	0.826124	2.3073	7.25732	0.00706128	0.0768332
RPHIG00000031800	RPHIM00000033286	.	hypothetical protein	.	RPHIG00000031800	RPHIG00000031800	RPHIG00000031800	0.677701	7.49567	7.25612	0.00706597	0.0768332
RPHIG00000014103	RPHIM00000014816	brafldraft_2	Elongation factor Ts, mitochondrial	C3YEM5	ENSG00000123297	TSFM	K02357	0.811526	3.66704	7.25311	0.00707783	0.0768897
RPHIG00000018304	RPHIM00000019196	tgfbr1	TGF-beta receptor type-1	Q5CD18	ENSG00000106799	TGFBR1	K04674	-0.715308	2.084	7.24427	0.00711277	0.0771369
RPHIG00000021679	RPHIM00000022726	tbrg1	Transforming growth factor beta regulator 1	Q5PQK8	ENSG00000154144	TBRG1	RPHIG00000021679	-1.01969	1.60148	7.24397	0.00711395	0.0771369
RPHIG00000001137	RPHIM00000001191	itih3_2	Inter-alpha-trypsin inhibitor heavy chain H3	Q5RB37	ENSG00000162267	ITIH3	K24513	0.887063	3.64651	7.22917	0.00717284	0.0776998
RPHIG00000017401	RPHIM00000018251	mrc1_20	Macrophage mannose receptor 1	Q61830	ENSG00000011028	MRC2	K06560	0.949333	5.21692	7.22754	0.00717934	0.0776998
RPHIG00000011860	RPHIM00000012469	fscn1	Fascin	Q16658	ENSG00000075618	FSCN1	K23551	-0.737113	4.16769	7.22395	0.00719373	0.0777827
RPHIG00000026074	RPHIM00000027362	bcl9	B-cell CLL/lymphoma 9 protein	Q9D219	ENSG00000116128	BCL9	RPHIG00000026074	-0.769221	3.09872	7.21206	0.00724152	0.078169
RPHIG00000002947	RPHIM00000003091	hnrnpl	Heterogeneous nuclear ribonucleoprotein L	F1LQ48	ENSG00000104824	HNRNPL	K13159	-0.812597	1.94818	7.21169	0.00724302	0.078169
RPHIG00000032926	RPHIM00000034457	.	hypothetical protein	.	RPHIG00000032926	RPHIG00000032926	RPHIG00000032926	0.690159	9.60233	7.20854	0.00725577	0.0782334
RPHIG00000015888	RPHIM00000016678	eif3c_4	Eukaryotic translation initiation factor 3 subunit C	B4LNA1	ENSG00000184110	EIF3C	K03252	-0.596017	5.96462	7.20652	0.00726391	0.0782481
RPHIG00000005692	RPHIM00000005988	ifi44_16	Interferon-induced protein 44	Q8BV66	ENSG00000137959	IFI44L	RPHIG00000005692	-1.20456	1.52183	7.20064	0.00728775	0.0784317
RPHIG00000003700	RPHIM00000003883	vps35	Vacuolar protein sorting-associated protein 35	Q9EQH3	ENSG00000069329	VPS35	K18468	-0.616037	4.07562	7.19395	0.00731496	0.0786393
RPHIG00000033448	RPHIM00000034992	fat4_11	Protocadherin Fat 4	Q6V0I7	ENSG00000196159	FAT4	K06052	1.05501	1.79631	7.19255	0.00732067	0.0786393
RPHIG00000023522	RPHIM00000024682	golga2_2	Golgin subfamily A member 2	Q62839	ENSG00000167110	GOLGA2	K20358	-0.722681	1.75039	7.19062	0.00732858	0.078651
RPHIG00000019897	RPHIM00000020867	ccdc86	Coiled-coil domain-containing protein 86	Q5RB69	ENSG00000110104	CCDC86	K14822	0.661126	5.01341	7.18644	0.00734564	0.0787307
RPHIG00000002631	RPHIM00000002762	ap1s2	AP-1 complex subunit sigma-2	P56377	ENSG00000182287	AP1S2	K12394	-1.71424	4.09373	7.18546	0.00734966	0.0787307
RPHIG00000004298	RPHIM00000004517	actr8	Actin-related protein 8	D2I1E3	ENSG00000113812	ACTR8	K11673	-1.1378	1.49712	7.18111	0.00736752	0.0788489
RPHIG00000002642	RPHIM00000002774	rop	Protein ROP	Q07327	ENSG00000136854	STXBP1	K15292	-0.883464	2.18786	7.17611	0.00738806	0.0789954
RPHIG00000024124	RPHIM00000025309	snx27	Sorting nexin-27	Q96L92	ENSG00000143376	SNX27	K17936	-0.74603	2.64681	7.16906	0.00741718	0.0791508
RPHIG00000005562	RPHIM00000005850	gly-10	Putative polypeptide N-acetylgalactosaminyltransferase 10	A8Y236	ENSG00000174473	GALNTL6	K00710	-1.3345	2.77332	7.16767	0.00742293	0.0791508
RPHIG00000016439	RPHIM00000017253	aqp4_6	Aquaporin-4	P55088	ENSG00000171885	AQP4	K09866	0.525564	7.51974	7.16761	0.00742318	0.0791508
RPHIG00000022714	RPHIM00000023817	ppp4c_2	Serine/threonine-protein phosphatase 4 catalytic subunit	Q6P861	ENSG00000149923	PPP4C	K15423	-0.722307	2.50204	7.16463	0.00743549	0.0791561
RPHIG00000015741	RPHIM00000016522	birc7-a_4	Baculoviral IAP repeat-containing protein 7-A	Q8JHV9	ENSG00000101966	XIAP	K16060	0.757847	6.02621	7.16417	0.00743739	0.0791561
RPHIG00000005944	RPHIM00000006247	agrn_7	Agrin	P25304	ENSG00000188157	AGRN	K06254	-1.973	9.03739	7.15499	0.00747556	0.079489
RPHIG00000002038	RPHIM00000002129	rps6ka5	Ribosomal protein S6 kinase alpha-5	Q5F3L1	ENSG00000100784	RPS6KA5	K04445	-0.894275	1.94857	7.14546	0.00751542	0.0798324
RPHIG00000003854	RPHIM00000004050	src-b_yrk_iso1	Tyrosine-protein kinase Src-2	P13116	ENSG00000010810	FYN	K05705	-0.484034	5.70952	7.14396	0.00752169	0.0798324
RPHIG00000013942	RPHIM00000014647	grk5_2	G protein-coupled receptor kinase 5	Q8VEB1	ENSG00000198873	GRK5	K08291	-0.614803	3.70422	7.1422	0.00752905	0.079837
RPHIG00000002856	RPHIM00000002998	gpalpp1	GPALPP motifs-containing protein 1	Q8IXQ4	ENSG00000133114	GPALPP1	RPHIG00000002856	0.842727	4.1901	7.13478	0.00756029	0.0800946
RPHIG00000026293	RPHIM00000027591	.	hypothetical protein	.	RPHIG00000026293	RPHIG00000026293	RPHIG00000026293	-0.743785	3.39286	7.12482	0.00760241	0.0804669
RPHIG00000019806	RPHIM00000020772	ctsl_3	Cathepsin L1	Q28944	ENSG00000135047	CTSL	K01365	0.887468	8.40524	7.1144	0.0076467	0.0807555
RPHIG00000030110	RPHIM00000031538	.	hypothetical protein	.	ENSG00000198919	DZIP3	RPHIG00000030110	2.93929	7.66127	7.11408	0.00764809	0.0807555
RPHIG00000014580	RPHIM00000015314	ccar1	Cell division cycle and apoptosis regulator protein 1	Q641G3	ENSG00000060339	CCAR1	RPHIG00000014580	0.493715	7.61707	7.11297	0.00765284	0.0807555
RPHIG00000005681	RPHIM00000005977	ino80d	INO80 complex subunit D	Q53TQ3	ENSG00000114933	INO80D	K11668	-0.653517	3.22335	7.10864	0.00767135	0.0807555
RPHIG00000031270	RPHIM00000032741	.	hypothetical protein	.	RPHIG00000031270	RPHIG00000031270	RPHIG00000031270	-1.10077	1.20267	7.10787	0.00767463	0.0807555
RPHIG00000010282	RPHIM00000010778	.	hypothetical protein	.	RPHIG00000010282	RPHIG00000010282	RPHIG00000010282	0.972771	3.83485	7.10764	0.00767562	0.0807555
RPHIG00000021892	RPHIM00000022946	slc22a21_2	Solute carrier family 22 member 21	Q9WTN6	ENSG00000172940	SLC22A13	K08202	1.14157	3.76273	7.10693	0.00767867	0.0807555
RPHIG00000025574	RPHIM00000026835	mboat7	Lysophospholipid acyltransferase 7	Q5U4T9	ENSG00000125505	MBOAT7	K13516	-0.672921	4.06762	7.10238	0.00769818	0.0808833
RPHIG00000016281	RPHIM00000017092	akap10	A-kinase anchor protein 10, mitochondrial	O88845	ENSG00000108599	AKAP10	K16526	-1.03148	3.28915	7.09853	0.00771474	0.0808833
RPHIG00000010803	RPHIM00000011343	gadd45a_4	Growth arrest and DNA damage-inducible protein GADD45 alpha	P48317	ENSG00000116717	GADD45A	K04402	-0.989005	1.7347	7.09773	0.00771817	0.0808833
RPHIG00000023716	RPHIM00000024879	dctn4	Dynactin subunit 4	Q9UJW0	ENSG00000132912	DCTN4	K10426	-0.747459	3.68498	7.09757	0.00771887	0.0808833
RPHIG00000013140	RPHIM00000013811	ogt_2	UDP-N-acetylglucosamine--peptide N-acetylglucosaminyltransferase 110 kDa subunit	O15294	ENSG00000147162	OGT	K09667	-1.30216	1.49905	7.09397	0.00773436	0.0809722
RPHIG00000031207	RPHIM00000032676	tm6sf1	Transmembrane 6 superfamily member 1	Q5RBJ7	ENSG00000136404	TM6SF1	K25361	0.993176	2.44941	7.08845	0.00775823	0.0810689
RPHIG00000009716	RPHIM00000010190	prpf40a	Pre-mRNA-processing factor 40 homolog A	Q9R1C7	ENSG00000196504	PRPF40A	K12821	-0.490062	6.43251	7.08729	0.00776324	0.0810689
RPHIG00000004379	RPHIM00000004606	abcg8	ATP-binding cassette sub-family G member 8	Q9DBM0	ENSG00000143921	ABCG8	K05684	-0.779957	3.94879	7.08696	0.00776469	0.0810689
RPHIG00000002252	RPHIM00000002360	gulp1	PTB domain-containing engulfment adapter protein 1	Q8K2A1	ENSG00000144366	GULP1	K23285	-0.716114	4.36704	7.0839	0.00777794	0.081077
RPHIG00000008369	RPHIM00000008780	ehbp1_iso2	EH domain-binding protein 1	Q8NDI1	ENSG00000115504	EHBP1	K25572	-0.627283	4.48493	7.08354	0.00777951	0.081077
RPHIG00000012436	RPHIM00000013081	rnf10	RING finger protein 10	Q32NQ8	ENSG00000022840	RNF10	RPHIG00000012436	-0.596923	4.31538	7.07787	0.00780417	0.0812066
RPHIG00000007050	RPHIM00000007410	frzb	Secreted frizzled-related protein 3	Q95117	ENSG00000162998	FRZB	K25481	0.857683	2.95759	7.07716	0.00780725	0.0812066
RPHIG00000008067	RPHIM00000008467	cpa2_2_iso2	Carboxypeptidase A2	Q504N0	ENSG00000158516	CPA2	K01298	-0.583405	10.4721	7.07583	0.00781306	0.0812066
RPHIG00000002234	RPHIM00000002342	ak5_2	Adenylate kinase isoenzyme 5	Q9Y6K8	ENSG00000154027	AK5	K00939	-0.649803	2.16433	7.06477	0.00786143	0.0815899
RPHIG00000032652	RPHIM00000034172	lnpka	Endoplasmic reticulum junction formation protein lunapark-A	Q1KKT4	ENSG00000144320	LNPK	K23292	-0.690956	3.25668	7.06417	0.00786408	0.0815899
RPHIG00000025377	RPHIM00000026623	gcc2_2	GRIP and coiled-coil domain-containing protein 2	Q8CHG3	ENSG00000135968	GCC2	K20282	-0.720233	2.31423	7.05937	0.00788517	0.0816797
RPHIG00000000148	RPHIM00000000151	usp34_3	Ubiquitin carboxyl-terminal hydrolase 34	Q70CQ2	ENSG00000115464	USP34	K11853	-0.947348	1.33983	7.05599	0.00790008	0.0816797
RPHIG00000023723	RPHIM00000024886	bag6	Large proline-rich protein BAG6	A3KPW9	ENSG00000233348	BAG6	K23390	-0.711783	2.90741	7.05586	0.00790065	0.0816797
RPHIG00000020494	RPHIM00000021492	.	hypothetical protein	.	RPHIG00000020494	RPHIG00000020494	RPHIG00000020494	-1.06065	2.66775	7.05576	0.00790106	0.0816797
RPHIG00000004382	RPHIM00000004609	napb	Beta-soluble NSF attachment protein	P28663	ENSG00000125814	NAPB	K15296	-0.848453	1.87677	7.05291	0.00791366	0.0817367
RPHIG00000024761	RPHIM00000025973	ing4	Inhibitor of growth protein 4	Q8C0D7	ENSG00000111653	ING4	K11345	0.432642	6.37703	7.04552	0.00794638	0.0820013
RPHIG00000004059	RPHIM00000004268	birc3_10_iso1	Baculoviral IAP repeat-containing protein 3	O08863	ENSG00000023445	BIRC3	K16060	-1.09915	2.32426	7.03732	0.00798285	0.0823039
RPHIG00000000646	RPHIM00000000679	bckdha	2-oxoisovalerate dehydrogenase subunit alpha, mitochondrial	P12694	ENSG00000255730	RPHIG00000000646	K00166	-0.708425	2.44547	7.0341	0.00799722	0.0823785
RPHIG00000002946	RPHIM00000003090	efcab2	Dynein regulatory complex protein 8	Q9CQ46	ENSG00000203666	EFCAB2	K25452	1.09202	3.09574	7.03107	0.00801076	0.0824444
RPHIG00000004412	RPHIM00000004639	bloc1s4	Biogenesis of lysosome-related organelles complex 1 subunit 4	Q8VED2	ENSG00000186222	BLOC1S4	K08366	-0.742369	1.78642	7.02849	0.00802229	0.0824452
RPHIG00000018346	RPHIM00000019238	.	hypothetical protein	.	RPHIG00000018346	RPHIG00000018346	RPHIG00000018346	0.729651	5.37356	7.02786	0.00802513	0.0824452
RPHIG00000022974	RPHIM00000024096	gemin8	Gem-associated protein 8	Q9NWZ8	ENSG00000046647	GEMIN8	K13136	-0.811899	2.07029	7.02255	0.00804893	0.0824942
RPHIG00000018651	RPHIM00000019571	tyw1	S-adenosyl-L-methionine-dependent tRNA 4-demethylwyosine synthase TYW1	Q5REF9	ENSG00000198874	TYW1	K15449	-0.976498	3.40529	7.02208	0.00805108	0.0824942
RPHIG00000012250	RPHIM00000012887	dlg5	Disks large homolog 5	E9Q9R9	ENSG00000151208	DLG5	K24050	-0.589103	4.47236	7.02202	0.00805135	0.0824942
RPHIG00000000571	RPHIM00000000599	tmem87a	Transmembrane protein 87A	Q28EW0	ENSG00000153214	TMEM87B	RPHIG00000000571	-0.692598	5.00014	7.01525	0.00808185	0.0827332
RPHIG00000007743	RPHIM00000008125	pdcd11	Protein RRP5 homolog	A7MB10	ENSG00000148843	PDCD11	K14792	-0.667838	3.81239	7.01016	0.00810486	0.0828952
RPHIG00000012908	RPHIM00000013568	nab1	NGFI-A-binding protein 1	Q62722	ENSG00000138386	NAB1	K22388	-1.07914	1.4301	6.99759	0.00816196	0.0833816
RPHIG00000021461	RPHIM00000022498	odc1-a_2	Ornithine decarboxylase 1	P27120	ENSG00000115758	ODC1	K01581	0.544445	6.50945	6.99641	0.00816733	0.0833816
RPHIG00000029746	RPHIM00000031168	pak3_3	Serine/threonine-protein kinase PAK 3	Q62829	ENSG00000180370	PAK2	K04409	-0.54406	5.34702	6.99424	0.00817725	0.0833816
RPHIG00000031284	RPHIM00000032757	pbp	Penicillin-binding protein 4	Q06317	RPHIG00000031284	RPHIG00000031284	RPHIG00000031284	-1.14091	3.49287	6.99335	0.00818133	0.0833816
RPHIG00000027357	RPHIM00000028700	mlc-3	Myosin, essential light chain	P53014	ENSG00000168530	MYL1	K12751	-1.475	6.91614	6.98492	0.00821995	0.0837013
RPHIG00000002266	RPHIM00000002374	sacs_9	Sacsin	Q9JLC8	ENSG00000151835	SACS	K17592	-1.24979	3.77161	6.97942	0.00824522	0.083755
RPHIG00000015074	RPHIM00000015826	bphl	Valacyclovir hydrolase	Q86WA6	ENSG00000137274	BPHL	K18399	-0.72565	1.8924	6.97882	0.00824799	0.083755
RPHIG00000030253	RPHIM00000031684	.	hypothetical protein	.	RPHIG00000030253	RPHIG00000030253	RPHIG00000030253	1.10689	2.08554	6.9781	0.00825131	0.083755
RPHIG00000020007	RPHIM00000020984	myo3b_3	Myosin-IIIb	Q8WXR4	ENSG00000071909	MYO3B	K08834	-0.570604	2.76092	6.97746	0.00825427	0.083755
RPHIG00000011649	RPHIM00000012244	tko	40S ribosomal protein S12, mitochondrial	P10735	ENSG00000128626	MRPS12	K02950	0.561908	4.96623	6.97305	0.00827462	0.0838878
RPHIG00000010660	RPHIM00000011194	birc3_4	Baculoviral IAP repeat-containing protein 3	O08863	ENSG00000110330	BIRC2	K16060	-0.767508	2.15873	6.96768	0.00829948	0.084066
RPHIG00000027716	RPHIM00000029067	gcnt1_11	Beta-1,3-galactosyl-O-glycosyl-glycoprotein beta-1,6-N-acetylglucosaminyltransferase	Q09324	ENSG00000187210	GCNT1	K00727	-1.20874	2.8193	6.96371	0.00831794	0.084179
RPHIG00000029126	RPHIM00000030521	.	hypothetical protein	.	RPHIG00000029126	RPHIG00000029126	RPHIG00000029126	-0.672031	8.22717	6.95809	0.00834413	0.0843451
RPHIG00000010318	RPHIM00000010820	.	hypothetical protein	.	RPHIG00000010318	RPHIG00000010318	K12484	0.577667	7.57992	6.95705	0.00834898	0.0843451
RPHIG00000012149	RPHIM00000012774	ip3r	Inositol 1,4,5-trisphosphate receptor	Q8WSR4	ENSG00000150995	ITPR1	K04958	-0.713056	2.73099	6.95463	0.00836026	0.0843853
RPHIG00000013665	RPHIM00000014365	aael006684	Putative oxidoreductase GLYR1 homolog	Q175F8	ENSG00000140632	GLYR1	RPHIG00000013665	-0.516499	3.99866	6.94995	0.00838214	0.0845321
RPHIG00000023084	RPHIM00000024209	papd	Male accessory gland serine protease inhibitor	P11424	ENSG00000267748	RPHIG00000023084	RPHIG00000023084	1.05995	1.90783	6.94528	0.00840407	0.0846793
RPHIG00000020455	RPHIM00000021452	unc-87	Protein unc-87	P37806	ENSG00000117519	CNN3	RPHIG00000020455	0.547085	5.18728	6.93805	0.00843811	0.084948
RPHIG00000028517	RPHIM00000029890	cebpz	CCAAT/enhancer-binding protein zeta	Q03701	ENSG00000115816	CEBPZ	K14832	0.504652	5.78697	6.93199	0.00846675	0.0851121
RPHIG00000011766	RPHIM00000012369	avt1d	Amino acid transporter AVT1D	Q8GYS4	ENSG00000101438	SLC32A1	K15015	0.966356	4.08213	6.93148	0.00846915	0.0851121
RPHIG00000011302	RPHIM00000011872	.	hypothetical protein	.	RPHIG00000011302	RPHIG00000011302	K24333	3.51204	5.64172	6.92927	0.00847964	0.0851433
RPHIG00000012854	RPHIM00000013511	prpf4b_2	Serine/threonine-protein kinase PRP4 homolog	Q5RKH1	ENSG00000176444	CLK2	K08827	0.613189	6.95199	6.92692	0.0084908	0.0851812
RPHIG00000009636	RPHIM00000010102	lsm12	Protein LSM12 homolog	Q5RAT5	ENSG00000161654	LSM12	K23643	-0.600981	3.72501	6.92169	0.00851564	0.0853562
RPHIG00000011755	RPHIM00000012356	csad	Cysteine sulfinic acid decarboxylase	Q9Y600	ENSG00000139631	CSAD	K18966	1.77105	1.46419	6.91241	0.00855995	0.0857259
RPHIG00000008010	RPHIM00000008404	clpx_iso2	ATP-dependent Clp protease ATP-binding subunit clpX-like, mitochondrial	Q5U2U0	ENSG00000166855	CLPX	K03544	-0.544085	5.06083	6.90319	0.0086042	0.0860942
RPHIG00000017404	RPHIM00000018255	slc7a9	b(0,+)-type amino acid transporter 1	P82251	ENSG00000021488	SLC7A9	K13868	-1.65934	2.18361	6.89929	0.00862299	0.0860987
RPHIG00000008605	RPHIM00000009029	bak1_iso2	Bcl-2 homologous antagonist/killer	Q16611	ENSG00000030110	BAK1	K14021	-1.06855	1.19732	6.89922	0.00862335	0.0860987
RPHIG00000008204	RPHIM00000008610	cracr2b	EF-hand calcium-binding domain-containing protein 4A	A1A600	ENSG00000130038	CRACR2A	K17199	-0.656256	4.51835	6.89845	0.00862704	0.0860987
RPHIG00000023321	RPHIM00000024463	.	hypothetical protein	.	RPHIG00000023321	RPHIG00000023321	RPHIG00000023321	2.06442	2.77572	6.89042	0.00866589	0.0863519
RPHIG00000009390	RPHIM00000009839	.	hypothetical protein	.	RPHIG00000009390	RPHIG00000009390	K20173	-0.535275	5.50799	6.88824	0.00867646	0.0863519
RPHIG00000019411	RPHIM00000020360	mroh1	Maestro heat-like repeat-containing protein family member 1	Q8NDA8	ENSG00000179832	MROH1	K24816	-0.620426	2.96213	6.88777	0.00867877	0.0863519
RPHIG00000032931	RPHIM00000034462	dtx3_7	Probable E3 ubiquitin-protein ligase DTX3	Q80V91	ENSG00000178498	DTX3	K06058	-1.07944	1.61903	6.88703	0.00868235	0.0863519
RPHIG00000008400	RPHIM00000008814	pank4_2	4'-phosphopantetheine phosphatase	Q5R5F8	ENSG00000157881	PANK4	K24265	1.21257	4.05314	6.88034	0.0087149	0.0866011
RPHIG00000008619	RPHIM00000009044	mrpl23	Probable 39S ribosomal protein L23, mitochondrial	Q5TUE9	ENSG00000276345	LOC107987373	RPHIG00000008619	0.615361	3.7114	6.87858	0.00872349	0.0866118
RPHIG00000003610	RPHIM00000003791	ogfrl1_6	Opioid growth factor receptor-like protein 1	Q5TC84	ENSG00000119900	OGFRL1	RPHIG00000003610	-0.684829	3.68695	6.86414	0.00879425	0.0872392
RPHIG00000001461	RPHIM00000001524	.	hypothetical protein	.	RPHIG00000001461	RPHIG00000001461	RPHIG00000001461	1.09982	1.2258	6.85939	0.00881764	0.0873295
RPHIG00000017808	RPHIM00000018682	c1qtnf3_33	Complement C1q tumor necrosis factor-related protein 3	Q9ES30	ENSG00000082196	C1QTNF3	K23284	-1.21398	7.1069	6.85922	0.00881849	0.0873295
RPHIG00000008308	RPHIM00000008719	heca	Headcase protein homolog	Q9UBI9	ENSG00000112406	HECA	K23049	-0.940135	2.6121	6.85672	0.00883087	0.0873603
RPHIG00000032964	RPHIM00000034495	.	hypothetical protein	.	RPHIG00000032964	RPHIG00000032964	RPHIG00000032964	1.23393	2.50061	6.85544	0.00883719	0.0873603
RPHIG00000018559	RPHIM00000019475	c1qbp	Complement component 1 Q subcomponent-binding protein, mitochondrial	O35796	ENSG00000108561	C1QBP	K15414	0.524602	5.36866	6.854	0.00884432	0.0873603
RPHIG00000033092	RPHIM00000034624	tnn_2	Tenascin-N	Q9UQP3	ENSG00000120332	TNN	K03903	1.34987	1.40491	6.84999	0.00886416	0.0874814
RPHIG00000005048	RPHIM00000005314	.	hypothetical protein	.	RPHIG00000005048	RPHIG00000005048	RPHIG00000005048	0.848145	1.84686	6.84783	0.00887491	0.0875127
RPHIG00000000319	RPHIM00000000331	bud31	Protein BUD31 homolog	P12805	ENSG00000106245	BUD31	K12873	0.97166	2.48633	6.84611	0.00888346	0.0875221
RPHIG00000010929	RPHIM00000011479	dusp4	Dual specificity protein phosphatase 4	Q9PW71	ENSG00000120875	DUSP4	K04459	0.81636	4.81025	6.8436	0.00889595	0.0875705
RPHIG00000019467	RPHIM00000020419	rubcn	Run domain Beclin-1-interacting and cysteine-rich domain-containing protein	Q80U62	ENSG00000145016	RUBCN	K19330	-0.727828	2.41211	6.84118	0.00890802	0.0875762
RPHIG00000001740	RPHIM00000001819	shank1	SH3 and multiple ankyrin repeat domains protein 1	Q9WV48	ENSG00000161681	SHANK1	K15009	-0.541233	3.67324	6.83914	0.00891817	0.0875762
RPHIG00000025527	RPHIM00000026787	.	hypothetical protein	.	ENSG00000186897	C1QL4	K23284	0.539815	7.47671	6.83891	0.00891931	0.0875762
RPHIG00000004197	RPHIM00000004410	smg1	Serine/threonine-protein kinase SMG1	Q8BKX6	ENSG00000157106	SMG1	K08873	-0.550423	4.02417	6.83005	0.00896368	0.0879371
RPHIG00000010818	RPHIM00000011358	.	hypothetical protein	.	RPHIG00000010818	RPHIG00000010818	RPHIG00000010818	-0.81476	2.5818	6.82802	0.00897388	0.0879623
RPHIG00000015033	RPHIM00000015780	nphp1_3	Nephrocystin-1 (Fragment)	Q9TU19	ENSG00000144061	NPHP1	K19657	0.788713	3.87835	6.82639	0.00898206	0.0879678
RPHIG00000025490	RPHIM00000026743	.	hypothetical protein	.	RPHIG00000025490	RPHIG00000025490	RPHIG00000025490	-0.883019	3.2755	6.82448	0.00899167	0.0879872
RPHIG00000003677	RPHIM00000003859	tbc1d12	TBC1 domain family member 12	Q0IHY4	ENSG00000132405	TBC1D14	K20167	-0.646029	3.83923	6.82268	0.00900073	0.0880012
RPHIG00000002648	RPHIM00000002780	phpt1	14 kDa phosphohistidine phosphatase	Q9DAK9	ENSG00000054148	PHPT1	K01112	-0.893429	1.52373	6.81532	0.0090379	0.0882898
RPHIG00000010767	RPHIM00000011307	clstn1	Calsyntenin-1	O94985	ENSG00000171603	CLSTN1	K22659	-0.519651	4.33617	6.81305	0.00904942	0.0883015
RPHIG00000006323	RPHIM00000006651	ankrd50	Ankyrin repeat domain-containing protein 50	Q9ULJ7	ENSG00000151458	ANKRD50	K10380	-0.616802	2.94895	6.81206	0.00905441	0.0883015
RPHIG00000015924	RPHIM00000016714	.	hypothetical protein	.	RPHIG00000015924	RPHIG00000015924	RPHIG00000015924	-1.47174	1.30225	6.8097	0.00906639	0.0883437
RPHIG00000025320	RPHIM00000026561	c1ql2_7	Complement C1q-like protein 2	Q8CFR0	ENSG00000144119	C1QL2	K23284	1.71539	1.58449	6.80627	0.00908383	0.088439
RPHIG00000001433	RPHIM00000001493	celf_2	Endoglucanase F	P26224	RPHIG00000001433	RPHIG00000001433	K01179	0.946664	6.21382	6.80342	0.00909836	0.0884698
RPHIG00000002610	RPHIM00000002741	.	hypothetical protein	.	RPHIG00000002610	RPHIG00000002610	RPHIG00000002610	-2.79942	3.48266	6.80257	0.0091027	0.0884698
RPHIG00000015999	RPHIM00000016791	.	hypothetical protein	.	RPHIG00000015999	RPHIG00000015999	RPHIG00000015999	-0.664748	5.45085	6.8008	0.00911173	0.0884698
RPHIG00000001352	RPHIM00000001410	.	hypothetical protein	.	RPHIG00000001352	RPHIG00000001352	RPHIG00000001352	-0.917447	1.8941	6.79963	0.00911767	0.0884698
RPHIG00000013547	RPHIM00000014243	.	hypothetical protein	.	RPHIG00000013547	RPHIG00000013547	K07604	1.22254	3.93183	6.79486	0.00914209	0.0886322
RPHIG00000027223	RPHIM00000028561	stat	Signal transducer and transcription activator	Q7QDU4	ENSG00000173757	STAT5B	K11224	-1.46556	2.21412	6.79158	0.00915887	0.0887141
RPHIG00000016480	RPHIM00000017295	usp8_2	Ubiquitin carboxyl-terminal hydrolase 8	P40818	ENSG00000138592	USP8	K11839	0.558092	5.62487	6.78931	0.00917055	0.0887141
RPHIG00000024309	RPHIM00000025510	tbk1_4	Serine/threonine-protein kinase TBK1	Q9UHD2	ENSG00000183735	TBK1	K05410	-1.29211	2.71317	6.78871	0.00917361	0.0887141
RPHIG00000018831	RPHIM00000019759	mmrn1	Multimerin-1	Q13201	ENSG00000138722	MMRN1	K23284	-0.771368	5.07238	6.78396	0.00919808	0.0888402
RPHIG00000015762	RPHIM00000016547	casp8_6	Caspase-8	Q14790	ENSG00000064012	CASP8	K04397	-1.04442	2.15783	6.78186	0.00920891	0.0888402
RPHIG00000017253	RPHIM00000018094	.	hypothetical protein	.	RPHIG00000017253	RPHIG00000017253	RPHIG00000017253	-1.04508	2.03568	6.78169	0.00920975	0.0888402
RPHIG00000012080	RPHIM00000012703	lzts2	Leucine zipper putative tumor suppressor 2 homolog	Q6DIS8	ENSG00000107816	LZTS2	RPHIG00000012080	-0.555532	4.40802	6.76356	0.00930382	0.0893611
RPHIG00000023421	RPHIM00000024570	camkmt	Calmodulin-lysine N-methyltransferase	Q3U2J5	ENSG00000143919	CAMKMT	K18826	0.684962	2.8193	6.76195	0.0093122	0.0893611
RPHIG00000027498	RPHIM00000028842	cir1_2	Corepressor interacting with RBPJ 1	Q5U2T8	ENSG00000138433	CIR1	K06066	0.438072	4.52971	6.76154	0.00931433	0.0893611
RPHIG00000030039	RPHIM00000031466	cd109_27	CD109 antigen	Q6YHK3	ENSG00000156535	CD109	K06530	-1.50451	2.34484	6.75799	0.00933287	0.0893611
RPHIG00000011990	RPHIM00000012608	tmem117_2	Transmembrane protein 117	Q8BH18	ENSG00000139173	TMEM117	RPHIG00000011990	0.839069	3.15156	6.75602	0.00934317	0.0893611
RPHIG00000005301	RPHIM00000005580	cers6_2	Ceramide synthase 6	Q6ZMG9	ENSG00000172292	CERS6	K23727	-0.964071	2.47877	6.75517	0.00934765	0.0893611
RPHIG00000033801	RPHIM00000035358	kpna3	Importin subunit alpha-4	O35344	ENSG00000102753	KPNA3	K23583	-0.772338	4.41339	6.7522	0.00936319	0.0893611
RPHIG00000006156	RPHIM00000006467	sdsl_2	Serine dehydratase-like	Q8R238	ENSG00000139410	SDSL	K17989	-2.08669	2.29315	6.75178	0.0093654	0.0893611
RPHIG00000001229	RPHIM00000001286	luc7l3_iso1	Luc7-like protein 3	Q5R8W6	ENSG00000108848	LUC7L3	RPHIG00000001229	0.561991	7.99772	6.75178	0.00936544	0.0893611
RPHIG00000005110	RPHIM00000005379	.	hypothetical protein	.	RPHIG00000005110	RPHIG00000005110	RPHIG00000005110	2.38871	3.49643	6.75142	0.00936733	0.0893611
RPHIG00000018943	RPHIM00000019873	.	hypothetical protein	.	RPHIG00000018943	RPHIG00000018943	RPHIG00000018943	1.56652	5.25057	6.75134	0.00936773	0.0893611
RPHIG00000020718	RPHIM00000021727	gars1	Glycine--tRNA ligase	Q9CZD3	ENSG00000106105	GARS1	K01880	-0.943411	1.58478	6.75064	0.00937143	0.0893611
RPHIG00000002919	RPHIM00000003062	med23	Mediator of RNA polymerase II transcription subunit 23	Q5RIW8	ENSG00000112282	MED23	K15166	-1.04583	1.25922	6.74958	0.00937698	0.0893611
RPHIG00000020979	RPHIM00000021999	.	hypothetical protein	.	RPHIG00000020979	RPHIG00000020979	RPHIG00000020979	-0.454224	5.76451	6.74941	0.00937786	0.0893611
RPHIG00000009377	RPHIM00000009825	pnliprp1_3	Inactive pancreatic lipase-related protein 1	P06857	ENSG00000175535	PNLIP	K14075	-1.28604	1.90564	6.74902	0.00937994	0.0893611
RPHIG00000020432	RPHIM00000021429	rxr_2	Retinoic acid receptor RXR	Q5I7G2	ENSG00000175745	NR2F1	K08526	-0.832191	2.41457	6.74558	0.009398	0.0894593
RPHIG00000008251	RPHIM00000008657	tchp	Trichoplein keratin filament-binding protein	Q1RM03	ENSG00000139437	TCHP	K16811	0.519822	5.97041	6.74256	0.00941394	0.0895372
RPHIG00000021888	RPHIM00000022942	klkb1_9	Plasma kallikrein	Q2KJ63	ENSG00000164344	KLKB1	K09640	-0.519514	12.9351	6.73916	0.00943192	0.0896344
RPHIG00000003928	RPHIM00000004128	mtor	Serine/threonine-protein kinase mTOR	P42345	ENSG00000198793	MTOR	K07203	-0.757219	2.58651	6.73525	0.00945262	0.0897571
RPHIG00000005974	RPHIM00000006277	mttp	Microsomal triglyceride transfer protein large subunit (Fragment)	P55156	ENSG00000138823	MTTP	K14463	-1.00729	1.49134	6.72877	0.00948701	0.0899498
RPHIG00000020081	RPHIM00000021065	.	hypothetical protein	.	RPHIG00000020081	RPHIG00000020081	RPHIG00000020081	-1.21206	2.26526	6.72849	0.00948851	0.0899498
RPHIG00000021726	RPHIM00000022773	qrsl1	Glutamyl-tRNA(Gln) amidotransferase subunit A, mitochondrial	Q8AVG9	ENSG00000130348	QRSL1	K02433	0.967882	1.66809	6.72288	0.00951836	0.0900164
RPHIG00000006838	RPHIM00000007191	.	hypothetical protein	.	RPHIG00000006838	RPHIG00000006838	RPHIG00000006838	1.06741	1.78538	6.72276	0.009519	0.0900164
RPHIG00000020585	RPHIM00000021591	syd	JNK-interacting protein 3	Q9GQF1	ENSG00000008294	SPAG9	K20317	-0.635806	3.53671	6.72107	0.00952807	0.0900164
RPHIG00000007040	RPHIM00000007398	ddo_2	D-aspartate oxidase	A3KCL7	ENSG00000203797	DDO	K00273	0.870778	4.69483	6.72087	0.00952909	0.0900164
RPHIG00000032924	RPHIM00000034455	.	hypothetical protein	.	RPHIG00000032924	RPHIG00000032924	RPHIG00000032924	-1.0392	12.3283	6.71874	0.0095405	0.0900164
RPHIG00000010084	RPHIM00000010572	lbr_2	Delta(14)-sterol reductase LBR	P23913	ENSG00000143815	LBR	K19532	0.543398	5.21881	6.7184	0.00954234	0.0900164
RPHIG00000009465	RPHIM00000009919	bcas2	Pre-mRNA-splicing factor SPF27	Q6PBE2	ENSG00000116752	BCAS2	K12861	-0.537405	3.31693	6.71562	0.00955721	0.090083
RPHIG00000031859	RPHIM00000033346	.	hypothetical protein	.	RPHIG00000031859	RPHIG00000031859	RPHIG00000031859	-1.4109	2.261	6.71327	0.00956982	0.0901221
RPHIG00000030926	RPHIM00000032387	slc9a3r1_3	Na(+)/H(+) exchange regulatory cofactor NHE-RF1	Q28619	ENSG00000109062	SLC9A3R1	K13365	-1.14903	2.09387	6.71193	0.00957698	0.0901221
RPHIG00000033918	RPHIM00000035480	.	hypothetical protein	.	RPHIG00000033918	RPHIG00000033918	K01265	0.492953	6.52249	6.70763	0.00960014	0.0902664
RPHIG00000003028	RPHIM00000003175	zc3h18	Zinc finger CCCH domain-containing protein 18	Q1LUE5	RPHIG00000003028	RPHIG00000003028	K13092	-0.495879	5.91199	6.70494	0.00961459	0.0902798
RPHIG00000002633	RPHIM00000002764	atp8b2	Phospholipid-transporting ATPase ID	P98198	ENSG00000143515	ATP8B2	K01530	-0.700574	2.31848	6.70327	0.00962363	0.0902798
RPHIG00000028588	RPHIM00000029964	chd3	Chromodomain-helicase-DNA-binding protein 3	Q12873	ENSG00000170004	CHD3	K11643	0.526705	8.42241	6.70158	0.00963275	0.0902798
RPHIG00000003054	RPHIM00000003205	pah_hn_iso4	Protein henna	P17276	ENSG00000171759	PAH	K00500	0.641338	5.17145	6.70156	0.00963287	0.0902798
RPHIG00000011477	RPHIM00000012058	agxt	Serine--pyruvate aminotransferase, mitochondrial	P31029	ENSG00000172482	AGXT	K00830	1.07374	2.42838	6.69464	0.00967032	0.0905572
RPHIG00000003885	RPHIM00000004084	nfat5	Nuclear factor of activated T-cells 5	O94916	ENSG00000102908	NFAT5	K17335	-0.779248	4.47031	6.68082	0.00974555	0.0911726
RPHIG00000002365	RPHIM00000002483	.	hypothetical protein	.	RPHIG00000002365	RPHIG00000002365	K04379	-0.708888	1.84717	6.67967	0.00975185	0.0911726
RPHIG00000023973	RPHIM00000025149	.	hypothetical protein	.	RPHIG00000023973	RPHIG00000023973	K17353	0.855277	2.74147	6.67739	0.00976437	0.0912158
RPHIG00000026980	RPHIM00000028310	nfkbia	NF-kappa-B inhibitor alpha	Q91974	ENSG00000100906	NFKBIA	K04734	-0.700971	4.02472	6.67464	0.00977942	0.0912825
RPHIG00000027154	RPHIM00000028488	ipo5	Importin-5	Q8BKC5	ENSG00000065150	IPO5	K20222	-0.850164	1.47903	6.66936	0.00980843	0.0913992
RPHIG00000026348	RPHIM00000027647	tdrd7	Tudor domain-containing protein 7	A6QLE1	ENSG00000196116	TDRD7	K18405	-0.54368	3.19068	6.66903	0.00981025	0.0913992
RPHIG00000011106	RPHIM00000011667	.	hypothetical protein	.	RPHIG00000011106	RPHIG00000011106	RPHIG00000011106	0.661075	2.50052	6.66804	0.00981569	0.0913992
RPHIG00000021647	RPHIM00000022693	.	hypothetical protein	.	RPHIG00000021647	RPHIG00000021647	RPHIG00000021647	0.504594	5.71185	6.66557	0.00982932	0.0914523
RPHIG00000011472	RPHIM00000012052	.	hypothetical protein	.	RPHIG00000011472	RPHIG00000011472	RPHIG00000011472	0.603394	3.20942	6.65425	0.00989196	0.0919023
RPHIG00000031320	RPHIM00000032795	.	hypothetical protein	.	RPHIG00000031320	RPHIG00000031320	RPHIG00000031320	-0.934705	2.14595	6.65395	0.00989361	0.0919023
RPHIG00000018645	RPHIM00000019563	chs-2_5_iso1	Chitin synthase chs-2	G5EBQ8	RPHIG00000018645	RPHIG00000018645	K00698	-1.03363	1.53613	6.65234	0.00990259	0.0919116
RPHIG00000006108	RPHIM00000006415	brat	Brain tumor protein	Q8MQJ9	ENSG00000134253	TRIM45	RPHIG00000006108	-0.773884	2.55691	6.64623	0.00993656	0.092119
RPHIG00000029894	RPHIM00000031317	c1qtnf3_59	Complement C1q tumor necrosis factor-related protein 3	Q9BXJ4	ENSG00000110888	CAPRIN2	K23284	1.37092	3.98707	6.64347	0.009952	0.092119
RPHIG00000019157	RPHIM00000020095	adipor	Adiponectin receptor protein	Q9VCY8	ENSG00000006831	ADIPOR2	K07297	-0.849403	1.44522	6.64293	0.00995503	0.092119
RPHIG00000017194	RPHIM00000018034	rusc2	Iporin	Q80U22	ENSG00000198853	RUSC2	K23291	-0.737462	3.04225	6.6426	0.00995687	0.092119
RPHIG00000025921	RPHIM00000027196	xrn2	5'-3' exoribonuclease 2	Q9DBR1	ENSG00000088930	XRN2	K12619	-0.706561	2.23684	6.63463	0.0100015	0.0924575
RPHIG00000002368	RPHIM00000002486	prkag1	5'-AMP-activated protein kinase subunit gamma-1	P58108	ENSG00000106617	PRKAG2	K07200	-0.601353	3.17837	6.63065	0.0100239	0.0925905
RPHIG00000020778	RPHIM00000021788	.	hypothetical protein	.	RPHIG00000020778	RPHIG00000020778	RPHIG00000020778	-0.996895	2.5318	6.62367	0.0100632	0.0928795
RPHIG00000008678	RPHIM00000009104	.	hypothetical protein	.	RPHIG00000008678	RPHIG00000008678	K09188	-0.551284	4.87678	6.61651	0.0101037	0.093179
RPHIG00000011740	RPHIM00000012341	c17orf98	Uncharacterized protein C17orf98	A8MV24	ENSG00000275489	C17orf98	RPHIG00000011740	0.711423	3.15287	6.61345	0.0101211	0.0932649
RPHIG00000016208	RPHIM00000017014	.	hypothetical protein	.	RPHIG00000016208	RPHIG00000016208	RPHIG00000016208	1.1051	3.13657	6.60746	0.0101552	0.0935044
RPHIG00000023866	RPHIM00000025037	.	hypothetical protein	.	RPHIG00000023866	RPHIG00000023866	RPHIG00000023866	0.633079	3.10479	6.60552	0.0101663	0.0935315
RPHIG00000001040	RPHIM00000001089	sh3bp2_iso1	SH3 domain-binding protein 2	Q06649	ENSG00000087266	SH3BP2	K07984	-0.81117	2.10307	6.5986	0.0102059	0.0937556
RPHIG00000030692	RPHIM00000032147	c1qtnf3_51	Complement C1q tumor necrosis factor-related protein 3	Q9BXJ4	ENSG00000082196	C1QTNF3	K23284	-1.78499	4.17591	6.59842	0.0102069	0.0937556
RPHIG00000022270	RPHIM00000023351	.	hypothetical protein	.	RPHIG00000022270	RPHIG00000022270	RPHIG00000022270	0.544467	6.2035	6.59008	0.0102549	0.0939986
RPHIG00000017646	RPHIM00000018511	ufd1	Ubiquitin recognition factor in ER-associated degradation protein 1	Q92890	ENSG00000070010	UFD1	K14016	0.815843	3.2469	6.58987	0.010256	0.0939986
RPHIG00000023810	RPHIM00000024975	edc4_2	Enhancer of mRNA-decapping protein 4	Q1LUT1	ENSG00000038358	EDC4	K12616	-0.814012	1.63631	6.58957	0.0102578	0.0939986
RPHIG00000005201	RPHIM00000005475	.	hypothetical protein	.	RPHIG00000005201	RPHIG00000005201	RPHIG00000005201	1.06212	2.76197	6.58729	0.010271	0.0939992
RPHIG00000023815	RPHIM00000024980	inpp4a	Inositol polyphosphate-4-phosphatase type I A	Q62784	ENSG00000109452	INPP4B	K01109	-0.534324	3.70401	6.58673	0.0102742	0.0939992
RPHIG00000009881	RPHIM00000010360	ptchd3_17	Patched domain-containing protein 3	Q0EEE2	ENSG00000182077	PTCHD3	K24682	-0.892932	1.98351	6.58108	0.0103069	0.0941767
RPHIG00000009054	RPHIM00000009488	timm44	Mitochondrial import inner membrane translocase subunit TIM44	O35857	ENSG00000104980	TIMM44	K17804	-0.705246	2.40231	6.58055	0.0103099	0.0941767
RPHIG00000017657	RPHIM00000018522	mrc1_2	Macrophage mannose receptor 1	P22897	ENSG00000260314	MRC1	K06560	-2.08262	3.5639	6.57161	0.0103618	0.0945613
RPHIG00000019283	RPHIM00000020227	tdrd1	Tudor domain-containing protein 1	Q9BXT4	ENSG00000095627	TDRD1	K18405	-0.69874	1.86491	6.57002	0.0103711	0.0945613
RPHIG00000014558	RPHIM00000015290	ttpal_8	Alpha-tocopherol transfer protein-like	Q5RFR0	ENSG00000124120	TTPAL	RPHIG00000014558	-0.958766	1.77808	6.56908	0.0103766	0.0945613
RPHIG00000003870	RPHIM00000004066	mrps18c	28S ribosomal protein S18c, mitochondrial	Q8R2L5	ENSG00000163319	MRPS18C	K02963	0.479241	5.35121	6.56631	0.0103927	0.0946339
RPHIG00000028411	RPHIM00000029782	hdac1	Histone deacetylase 1	P56518	ENSG00000196591	HDAC2	K06067	0.709192	2.74482	6.55475	0.0104604	0.0950728
RPHIG00000005715	RPHIM00000006012	dpp9	Dipeptidyl peptidase 9	Q86TI2	ENSG00000142002	DPP9	K08656	0.70462	2.5863	6.55374	0.0104664	0.0950728
RPHIG00000028294	RPHIM00000029662	exoc6b	Exocyst complex component 6B	A6H5Z3	ENSG00000144036	EXOC6B	K19985	-0.749929	3.00379	6.55233	0.0104747	0.0950728
RPHIG00000027983	RPHIM00000029346	.	hypothetical protein	.	RPHIG00000027983	RPHIG00000027983	K22401	-0.93808	1.86507	6.55218	0.0104756	0.0950728
RPHIG00000018039	RPHIM00000018919	znf341	Zinc finger protein 341	Q9BYN7	ENSG00000131061	ZNF341	K24852	-0.668303	2.60413	6.55106	0.0104822	0.0950728
RPHIG00000000207	RPHIM00000000213	huwe1_4	E3 ubiquitin-protein ligase HUWE1	Q7Z6Z7	ENSG00000086758	HUWE1	K10592	-0.47123	5.59033	6.54713	0.0105053	0.0952081
RPHIG00000009252	RPHIM00000009690	cacna2d4	Voltage-dependent calcium channel subunit alpha-2/delta-4	Q5RJF7	ENSG00000151062	CACNA2D4	K04860	-1.23529	1.30953	6.54151	0.0105386	0.0954343
RPHIG00000005155	RPHIM00000005425	fga	Fibrinogen alpha chain	E9PV24	ENSG00000171560	FGA	K03903	1.34347	1.7156	6.53445	0.0105805	0.0956966
RPHIG00000015192	RPHIM00000015953	.	hypothetical protein	.	RPHIG00000015192	RPHIG00000015192	RPHIG00000015192	-1.16981	5.87097	6.53384	0.0105841	0.0956966
RPHIG00000013138	RPHIM00000013809	rpl40	Ubiquitin-60S ribosomal protein L40	P0DJ25	ENSG00000143947	RPS27A	K02977	-0.927856	2.13882	6.53067	0.010603	0.0957923
RPHIG00000004235	RPHIM00000004449	jazf1	Juxtaposed with another zinc finger protein 1	Q80ZQ5	ENSG00000153814	JAZF1	K19495	-1.05702	3.31885	6.52677	0.0106263	0.0959019
RPHIG00000012805	RPHIM00000013458	unc-104	Kinesin-like protein unc-104	Q17BU3	ENSG00000130294	KIF1A	K10392	-0.935805	2.55229	6.52585	0.0106318	0.0959019
RPHIG00000007035	RPHIM00000007393	helz2_3	Helicase with zinc finger domain 2	Q9BYK8	ENSG00000130589	HELZ2	K25165	-0.945791	6.67653	6.5228	0.01065	0.0959918
RPHIG00000003913	RPHIM00000004113	taf3	Transcription initiation factor TFIID subunit 3	Q5VWG9	ENSG00000165632	TAF3	K14650	0.397578	6.7594	6.5183	0.010677	0.095995
RPHIG00000002889	RPHIM00000003032	fkbp4	Peptidyl-prolyl cis-trans isomerase FKBP4	Q02790	ENSG00000004478	FKBP4	K09571	-0.483964	5.30187	6.51722	0.0106835	0.095995
RPHIG00000010216	RPHIM00000010708	lasb	Elastase	P14756	RPHIG00000010216	RPHIG00000010216	K01400	1.14879	2.22218	6.51688	0.0106855	0.095995
RPHIG00000025352	RPHIM00000026598	fam47e	Protein FAM47E	Q6ZV65	ENSG00000189157	FAM47E	RPHIG00000025352	0.474844	4.56647	6.51613	0.01069	0.095995
RPHIG00000014844	RPHIM00000015585	pls3	Plastin-3	Q99K51	ENSG00000102024	PLS3	K17336	-0.554296	7.38966	6.51457	0.0106994	0.095995
RPHIG00000006138	RPHIM00000006447	htxa_2_iso1	Probable alpha-ketoglutarate-dependent hypophosphite dioxygenase	O69060	ENSG00000107537	PHYH	RPHIG00000006138	0.555749	4.62962	6.51442	0.0107003	0.095995
RPHIG00000025666	RPHIM00000026931	mafk	Transcription factor MafK	Q90596	ENSG00000198517	MAFK	K09037	-0.678416	3.4809	6.51266	0.0107109	0.0960153
RPHIG00000010144	RPHIM00000010633	grhpr_2	Glyoxylate reductase/hydroxypyruvate reductase	Q9UBQ7	ENSG00000137106	GRHPR	K00049	-0.816075	4.92811	6.50942	0.0107305	0.096116
RPHIG00000016877	RPHIM00000017702	nfxl1	NF-X1-type zinc finger protein NFXL1	A0JMY5	ENSG00000170448	NFXL1	K15683	0.739094	4.98449	6.50581	0.0107523	0.0961833
RPHIG00000017774	RPHIM00000018645	.	hypothetical protein	.	RPHIG00000017774	RPHIG00000017774	RPHIG00000017774	1.982	2.02277	6.50441	0.0107608	0.0961833
RPHIG00000028990	RPHIM00000030381	clic5	Chloride intracellular channel protein 5	Q9NZA1	ENSG00000112782	CLIC5	K05022	-0.649958	5.81764	6.50404	0.010763	0.0961833
RPHIG00000025683	RPHIM00000026949	nup214	Nuclear pore complex protein Nup214	P35658	ENSG00000126883	NUP214	K14317	-0.690399	3.18619	6.50173	0.010777	0.0962338
RPHIG00000018152	RPHIM00000019035	.	hypothetical protein	.	RPHIG00000018152	RPHIG00000018152	RPHIG00000018152	-0.683291	2.2103	6.49764	0.0108018	0.0963804
RPHIG00000012906	RPHIM00000013566	cchcr1	Coiled-coil alpha-helical rod protein 1	Q8HZ57	ENSG00000224180	CCHCR1	K16760	-0.928337	1.17216	6.49306	0.0108297	0.0964255
RPHIG00000018552	RPHIM00000019468	got1	Aspartate aminotransferase, cytoplasmic	P13221	ENSG00000120053	GOT1	K14454	-1.33088	2.66058	6.49278	0.0108313	0.0964255
RPHIG00000000773	RPHIM00000000807	nkb-1	Sodium/potassium-transporting ATPase subunit beta-1	Q93235	ENSG00000129244	ATP1B2	K01540	0.932086	1.60778	6.49269	0.0108319	0.0964255
RPHIG00000027756	RPHIM00000029108	sstr2_3	Somatostatin receptor type 2	P30874	ENSG00000180616	SSTR2	K22872	-0.726926	1.79532	6.48771	0.0108623	0.0966216
RPHIG00000000603	RPHIM00000000635	.	hypothetical protein	.	RPHIG00000000603	RPHIG00000000603	RPHIG00000000603	0.944024	3.85323	6.48062	0.0109057	0.0969327
RPHIG00000015638	RPHIM00000016419	gbf1_2	Golgi-specific brefeldin A-resistance guanine nucleotide exchange factor 1	Q9R1D7	ENSG00000107862	GBF1	K18443	-0.568244	3.45145	6.47835	0.0109196	0.0969511
RPHIG00000033463	RPHIM00000035007	.	hypothetical protein	.	RPHIG00000033463	RPHIG00000033463	RPHIG00000033463	-1.14523	1.91757	6.4757	0.0109359	0.0969511
RPHIG00000004302	RPHIM00000004522	ptcd2_2	Pentatricopeptide repeat-containing protein 2, mitochondrial	Q3SZ55	ENSG00000049883	PTCD2	K17711	0.966415	2.28028	6.47509	0.0109397	0.0969511
RPHIG00000005601	RPHIM00000005891	roco5_5	Probable serine/threonine-protein kinase roco5	Q1ZXD6	ENSG00000188906	LRRK2	K08844	-1.21358	2.21455	6.47482	0.0109414	0.0969511
RPHIG00000034146	RPHIM00000035709	cpg-1	Chondroitin proteoglycan 1	Q17802	RPHIG00000034146	RPHIG00000034146	K01183	0.419612	10.0906	6.4604	0.0110305	0.0976659
RPHIG00000008530	RPHIM00000008952	abcf2	ATP-binding cassette sub-family F member 2	Q99LE6	ENSG00000285292	ABCF2-H2BE1	K06185	-0.685541	3.54646	6.45811	0.0110447	0.0977167
RPHIG00000024929	RPHIM00000026149	secisbp2l	Selenocysteine insertion sequence-binding protein 2-like	Q6A098	ENSG00000138593	SECISBP2L	RPHIG00000024929	-0.917138	2.66482	6.45641	0.0110553	0.0977354
RPHIG00000002761	RPHIM00000002900	.	hypothetical protein	.	RPHIG00000002761	RPHIG00000002761	K15370	-0.842343	1.85619	6.45093	0.0110894	0.0979621
RPHIG00000032072	RPHIM00000033571	.	hypothetical protein	.	RPHIG00000032072	RPHIG00000032072	RPHIG00000032072	-1.10436	1.77097	6.44953	0.0110982	0.0979644
RPHIG00000025233	RPHIM00000026471	.	hypothetical protein	.	RPHIG00000025233	RPHIG00000025233	K03960	0.408991	8.45723	6.44497	0.0111267	0.0981413
RPHIG00000016594	RPHIM00000017412	txndc17	Thioredoxin domain-containing protein 17	Q6DBT3	ENSG00000129235	TXNDC17	RPHIG00000016594	0.963772	4.7211	6.44229	0.0111435	0.0982143
RPHIG00000022846	RPHIM00000023957	gpank1	G patch domain and ankyrin repeat-containing protein 1	Q61858	ENSG00000204438	GPANK1	RPHIG00000022846	-0.996627	1.65786	6.43928	0.0111624	0.0983057
RPHIG00000018310	RPHIM00000019202	pitrm1_2	Presequence protease, mitochondrial	Q7ZVZ6	ENSG00000107959	PITRM1	K06972	-1.1102	1.95876	6.43562	0.0111854	0.0983708
RPHIG00000002408	RPHIM00000002530	fem1c	Protein fem-1 homolog C	A7MB89	ENSG00000145780	FEM1C	RPHIG00000002408	-0.790014	2.00593	6.43539	0.0111868	0.0983708
RPHIG00000028697	RPHIM00000030078	bhmt	Betaine--homocysteine S-methyltransferase 1	O09171	ENSG00000145692	BHMT	K00544	0.97776	4.30919	6.43215	0.0112073	0.0984758
RPHIG00000028643	RPHIM00000030022	.	hypothetical protein	.	RPHIG00000028643	RPHIG00000028643	RPHIG00000028643	-1.08035	2.71183	6.42975	0.0112224	0.0985338
RPHIG00000018984	RPHIM00000019914	.	hypothetical protein	.	ENSG00000139915	MDGA2	RPHIG00000018984	0.605676	7.36627	6.42721	0.0112385	0.0985997
RPHIG00000013055	RPHIM00000013721	ssbp3	Single-stranded DNA-binding protein 3	Q9R050	ENSG00000145687	SSBP2	RPHIG00000013055	-0.620098	3.56207	6.42474	0.0112542	0.098662
RPHIG00000014837	RPHIM00000015578	krp95_2	Kinesin-II 95 kDa subunit	P46871	ENSG00000101350	KIF3B	K20196	0.664224	2.40002	6.4192	0.0112893	0.098895
RPHIG00000008366	RPHIM00000008777	epdr1_3	Mammalian ependymin-related protein 1	Q9UM22	ENSG00000086289	EPDR1	RPHIG00000008366	0.634716	7.04345	6.41702	0.0113031	0.098941
RPHIG00000031719	RPHIM00000033201	col12a1_3	Collagen alpha-1(XII) chain	P13944	ENSG00000124749	COL21A1	K06238	-1.13149	2.52567	6.41332	0.0113268	0.0990727
RPHIG00000018245	RPHIM00000019133	mdh1_2	Malate dehydrogenase, cytoplasmic	P40925	ENSG00000014641	MDH1	K00025	0.458027	6.93838	6.41121	0.0113402	0.099115
RPHIG00000011752	RPHIM00000012353	aadac_2	Arylacetamide deacetylase	Q7M370	ENSG00000114771	AADAC	K14349	1.27823	1.74149	6.40912	0.0113536	0.099157
RPHIG00000022773	RPHIM00000023876	lmna	Prelamin-A/C	P02545	ENSG00000160789	LMNA	K07611	-0.610212	2.97358	6.40634	0.0113714	0.0992371
RPHIG00000018844	RPHIM00000019772	.	hypothetical protein	.	RPHIG00000018844	RPHIG00000018844	K16542	-0.95243	1.39721	6.40214	0.0113983	0.0993443
RPHIG00000015383	RPHIM00000016148	snrpd3	Small nuclear ribonucleoprotein Sm D3	P62323	ENSG00000286070	GGT1	K11088	-0.888123	2.3524	6.40086	0.0114065	0.0993443
RPHIG00000028569	RPHIM00000029944	ctnnal1	Alpha-catulin	Q5RC06	ENSG00000119326	CTNNAL1	RPHIG00000028569	-0.860119	1.85747	6.39965	0.0114143	0.0993443
RPHIG00000010293	RPHIM00000010789	sbno1_3	Protein strawberry notch homolog 1	Q689Z5	ENSG00000139697	SBNO1	RPHIG00000010293	-0.842619	2.64597	6.39906	0.0114181	0.0993443
RPHIG00000023998	RPHIM00000025175	gbp1	Guanylate-binding protein 1	Q01514	ENSG00000162645	GBP2	K20908	1.87336	4.45321	6.39408	0.0114501	0.099548
RPHIG00000003758	RPHIM00000003945	.	hypothetical protein	.	RPHIG00000003758	RPHIG00000003758	RPHIG00000003758	2.20024	5.17187	6.38907	0.0114825	0.0996921
RPHIG00000019068	RPHIM00000020000	kifbp	KIF-binding protein	Q0IIZ5	ENSG00000198954	KIFBP	K23845	-0.537889	3.83606	6.38884	0.011484	0.0996921
RPHIG00000014874	RPHIM00000015615	iqcg	Dynein regulatory complex protein 9	Q9H095	ENSG00000114473	IQCG	K24841	0.607143	4.36063	6.38578	0.0115038	0.099789
RPHIG00000014905	RPHIM00000015648	ppp1r7	Protein phosphatase 1 regulatory subunit 7	Q3T0W4	ENSG00000115685	PPP1R7	K17550	-0.70043	2.45025	6.38086	0.0115357	0.0999617
RPHIG00000020717	RPHIM00000021726	impdh1a	Inosine-5'-monophosphate dehydrogenase 1a	Q6GMG5	ENSG00000106348	IMPDH1	K00088	-0.536485	2.95253	6.38005	0.011541	0.0999617
RPHIG00000000369	RPHIM00000000384	.	hypothetical protein	.	ENSG00000163501	IHH	RPHIG00000000369	1.07816	6.1287	6.37488	0.0115747	0.100178
RPHIG00000012940	RPHIM00000013603	.	hypothetical protein	.	RPHIG00000012940	RPHIG00000012940	RPHIG00000012940	-1.0728	1.45296	6.36735	0.0116239	0.100464
RPHIG00000006266	RPHIM00000006588	znf236	Zinc finger protein 236	Q9UL36	ENSG00000167232	ZNF91	K09228	-0.891768	1.2002	6.36717	0.0116251	0.100464
RPHIG00000028783	RPHIM00000030164	.	hypothetical protein	.	RPHIG00000028783	RPHIG00000028783	RPHIG00000028783	-0.860907	7.79697	6.3635	0.0116492	0.100596
RPHIG00000019096	RPHIM00000020028	scsa	Succinate--CoA ligase [ADP/GDP-forming] subunit alpha, mitochondrial	P36967	ENSG00000163541	SUCLG1	K01899	1.27575	2.75402	6.3592	0.0116774	0.100765
RPHIG00000028438	RPHIM00000029809	.	hypothetical protein	.	RPHIG00000028438	RPHIG00000028438	RPHIG00000028438	0.583693	8.34808	6.35301	0.0117183	0.101012
RPHIG00000016607	RPHIM00000017425	flacc1	Flagellum-associated coiled-coil domain-containing protein 1	Q6AY08	ENSG00000155749	FLACC1	K25631	0.79782	3.22945	6.35219	0.0117236	0.101012
RPHIG00000012377	RPHIM00000013020	smn1	Survival motor neuron protein	O02771	ENSG00000205571	SMN1	K13129	-0.64748	2.43115	6.34679	0.0117594	0.101144
RPHIG00000005768	RPHIM00000006066	ccdc151	Coiled-coil domain-containing protein 151	Q8BSN3	ENSG00000198003	ODAD3	K23733	-0.576385	4.26307	6.34601	0.0117646	0.101144
RPHIG00000003099	RPHIM00000003256	grm5	Metabotropic glutamate receptor 5	P41594	ENSG00000168959	GRM5	K04604	0.697288	2.22622	6.34592	0.0117652	0.101144
RPHIG00000030982	RPHIM00000032446	.	hypothetical protein	.	RPHIG00000030982	RPHIG00000030982	RPHIG00000030982	-1.24042	2.21728	6.34221	0.0117898	0.101212
RPHIG00000023792	RPHIM00000024956	mettl3	N6-adenosine-methyltransferase catalytic subunit	Q86U44	ENSG00000165819	METTL3	K05925	-0.795158	2.59893	6.34108	0.0117973	0.101212
RPHIG00000021533	RPHIM00000022572	klc1	Kinesin light chain 1	Q5R581	ENSG00000126214	KLC1	K10407	-0.424543	6.18119	6.34077	0.0117994	0.101212
RPHIG00000012150	RPHIM00000012775	dab2ip	Disabled homolog 2-interacting protein	Q3UHC7	ENSG00000136848	DAB2IP	K17633	-0.545474	4.48411	6.33903	0.0118109	0.101235
RPHIG00000018830	RPHIM00000019758	sra-1	Cytoplasmic FMR1-interacting protein	Q9VF87	ENSG00000273749	CYFIP1	K05749	-0.836182	2.93231	6.33701	0.0118244	0.101276
RPHIG00000013633	RPHIM00000014333	ifa-4	Intermediate filament protein ifa-4	P90900	RPHIG00000013633	RPHIG00000013633	K04574	0.677217	3.6384	6.33181	0.0118592	0.101404
RPHIG00000010465	RPHIM00000010984	usp8	Ubiquitin carboxyl-terminal hydrolase 8	P40818	ENSG00000138592	USP8	K11839	0.521472	5.6873	6.33085	0.0118655	0.101404
RPHIG00000027257	RPHIM00000028596	mask	Ankyrin repeat and KH domain-containing protein mask	Q9VCA8	ENSG00000029534	ANK1	K16726	-0.787983	1.49617	6.33082	0.0118657	0.101404
RPHIG00000002438	RPHIM00000002564	gbp1_10	Guanylate-binding protein 1	Q5RBE1	ENSG00000117228	GBP1	K20899	-0.871242	4.28776	6.32836	0.0118822	0.101469
RPHIG00000016196	RPHIM00000017002	.	hypothetical protein	.	RPHIG00000016196	RPHIG00000016196	RPHIG00000016196	2.79156	7.82973	6.32438	0.0119089	0.101614
RPHIG00000028528	RPHIM00000029901	gars1_2	Glycine--tRNA ligase	Q9CZD3	ENSG00000106105	GARS1	K01880	-0.803792	2.2223	6.32241	0.0119222	0.101614
RPHIG00000009936	RPHIM00000010418	.	hypothetical protein	.	RPHIG00000009936	RPHIG00000009936	RPHIG00000009936	-1.50326	4.20528	6.32044	0.0119354	0.101614
RPHIG00000012449	RPHIM00000013094	efcab5	EF-hand calcium-binding domain-containing protein 5	A4FU69	ENSG00000176927	EFCAB5	RPHIG00000012449	0.628503	5.41752	6.31939	0.0119425	0.101614
RPHIG00000006684	RPHIM00000007030	ola-1	Obg-like ATPase 1	P91917	ENSG00000138430	OLA1	K19788	-1.0488	2.15282	6.31928	0.0119432	0.101614
RPHIG00000006667	RPHIM00000007013	rrp15_2	RRP15-like protein	Q7ZV20	ENSG00000067533	RRP15	RPHIG00000006667	-0.595017	2.19395	6.31747	0.0119554	0.101643
RPHIG00000004975	RPHIM00000005234	btbd6b_6	BTB/POZ domain-containing protein 6-B	Q5TZE1	ENSG00000184887	BTBD6	K10478	-1.36731	2.00822	6.30985	0.0120069	0.102006
RPHIG00000019052	RPHIM00000019983	kpc-1_furin_iso1	Furin-like protease kpc-1	O17798	ENSG00000140564	FURIN	K01349	-0.750232	2.76841	6.30682	0.0120275	0.102105
RPHIG00000020415	RPHIM00000021411	emc7	ER membrane protein complex subunit 7	Q9EP72	ENSG00000134153	EMC7	K23568	-0.899661	2.5444	6.30505	0.0120395	0.102112
RPHIG00000033387	RPHIM00000034931	kiaa0930	Uncharacterized protein KIAA0930	Q6ICG6	ENSG00000100364	KIAA0930	RPHIG00000033387	-0.618463	3.06842	6.30409	0.012046	0.102112
RPHIG00000002170	RPHIM00000002273	atp2b3	Plasma membrane calcium-transporting ATPase 3	Q16720	ENSG00000067842	ATP2B3	K05850	-0.416648	5.21053	6.29855	0.0120836	0.102356
RPHIG00000002343	RPHIM00000002461	.	hypothetical protein	.	RPHIG00000002343	RPHIG00000002343	K10572	-0.822289	1.38405	6.29663	0.0120968	0.102392
RPHIG00000011962	RPHIM00000012575	ndufaf3	NADH dehydrogenase [ubiquinone] 1 alpha subcomplex assembly factor 3	Q6DFN1	ENSG00000178057	NDUFAF3	K09008	0.616796	3.05176	6.2882	0.0121544	0.10276
RPHIG00000007419	RPHIM00000007791	csnk1a1_2	Casein kinase I isoform alpha	P67963	ENSG00000180138	CSNK1A1L	K08957	-0.761872	2.09679	6.28768	0.012158	0.10276
RPHIG00000005623	RPHIM00000005914	anmk	Anhydro-N-acetylmuramic acid kinase	A0Q7I7	RPHIG00000005623	RPHIG00000005623	K09001	-0.891996	2.06106	6.28426	0.0121815	0.102883
RPHIG00000016237	RPHIM00000017046	cul5	Cullin-5	Q93034	ENSG00000166266	CUL5	K10612	-0.650743	2.12821	6.28088	0.0122048	0.103004
RPHIG00000017252	RPHIM00000018093	nwd2_6	NACHT and WD repeat domain-containing protein 2	Q9ULI1	ENSG00000174145	NWD2	K24734	-0.843198	1.93079	6.27881	0.012219	0.103049
RPHIG00000028481	RPHIM00000029853	.	hypothetical protein	.	RPHIG00000028481	RPHIG00000028481	RPHIG00000028481	0.904268	5.75983	6.2761	0.0122377	0.103131
RPHIG00000013872	RPHIM00000014576	syne1_2_iso2	Nesprin-1	Q8NF91	ENSG00000131018	SYNE1	K19326	-0.532435	4.85782	6.27458	0.0122482	0.103144
RPHIG00000020965	RPHIM00000021985	app	Amyloid-beta A4 protein	O93279	ENSG00000142192	APP	K03909	1.46969	6.71418	6.25783	0.0123645	0.103935
RPHIG00000017948	RPHIM00000018825	hes4-a	Transcription factor HES-4-A	Q90Z12	ENSG00000114315	HES1	K06054	1.06935	5.49556	6.25755	0.0123665	0.103935
RPHIG00000031465	RPHIM00000032943	.	hypothetical protein	.	RPHIG00000031465	RPHIG00000031465	RPHIG00000031465	-1.33118	2.3146	6.25677	0.012372	0.103935
RPHIG00000032316	RPHIM00000033828	ppfia1	Liprin-alpha-1	Q13136	ENSG00000288198	PPFIA1	RPHIG00000032316	-0.456764	4.13412	6.25589	0.0123781	0.103935
RPHIG00000005096	RPHIM00000005365	hmcn1_121	Hemicentin-1	D3YXG0	ENSG00000143341	HMCN1	K17341	-1.3441	1.90405	6.25093	0.0124128	0.104082
RPHIG00000025691	RPHIM00000026957	.	hypothetical protein	.	RPHIG00000025691	RPHIG00000025691	RPHIG00000025691	0.868593	4.59321	6.25081	0.0124137	0.104082
RPHIG00000016117	RPHIM00000016919	ccdc181	Coiled-coil domain-containing protein 181	Q6AYN9	ENSG00000117477	CCDC181	K25625	0.565874	5.139	6.24825	0.0124316	0.104126
RPHIG00000016141	RPHIM00000016945	.	hypothetical protein	.	RPHIG00000016141	RPHIG00000016141	RPHIG00000016141	-0.710129	2.86178	6.24657	0.0124434	0.104126
RPHIG00000026646	RPHIM00000027963	qcr7_2	Cytochrome b-c1 complex subunit 7	O74533	ENSG00000156467	UQCRB	K00417	0.964908	5.47326	6.24375	0.0124633	0.104126
RPHIG00000027173	RPHIM00000028508	ankrd45	Ankyrin repeat domain-containing protein 45	Q810N6	ENSG00000285777	RPHIG00000027173	RPHIG00000027173	1.06644	2.09693	6.24348	0.0124651	0.104126
RPHIG00000003420	RPHIM00000003593	dmd_3	Dystrophin	P11533	ENSG00000198947	DMD	K10366	-0.710735	4.29536	6.2423	0.0124735	0.104126
RPHIG00000001278	RPHIM00000001335	cyb5r2	NADH-cytochrome b5 reductase 2	Q5PQA4	ENSG00000159348	CYB5R1	K00326	0.495425	6.00778	6.24172	0.0124775	0.104126
RPHIG00000020560	RPHIM00000021566	.	hypothetical protein	.	RPHIG00000020560	RPHIG00000020560	RPHIG00000020560	0.479292	4.48624	6.24106	0.0124822	0.104126
RPHIG00000017426	RPHIM00000018277	shb	SH2 domain-containing adapter protein B	Q6PD21	ENSG00000107338	SHB	K23697	-0.549647	3.03115	6.23581	0.0125192	0.104355
RPHIG00000004090	RPHIM00000004303	fmo2_fmo5_iso1	Dimethylaniline monooxygenase [N-oxide-forming] 2	P36366	ENSG00000131781	FMO5	K00485	0.719913	4.64487	6.2346	0.0125278	0.104355
RPHIG00000010886	RPHIM00000011434	cyp17a1_6	Steroid 17-alpha-hydroxylase/17,20 lyase	O73853	ENSG00000283284	CYP2D6	K07414	-0.790911	2.5766	6.23334	0.0125367	0.104355
RPHIG00000025517	RPHIM00000026777	.	hypothetical protein	.	RPHIG00000025517	RPHIG00000025517	RPHIG00000025517	-1.84204	1.95414	6.2295	0.0125639	0.104481
RPHIG00000003594	RPHIM00000003775	stk_5	Uncharacterized protein STK_23830	Q96XY5	ENSG00000138496	PARP9	K06058	-0.657335	5.20865	6.22866	0.0125699	0.104481
RPHIG00000011142	RPHIM00000011704	atrx_2	Transcriptional regulator ATRX (Fragment)	P82798	ENSG00000085224	ATRX	K10779	0.441491	8.47049	6.22457	0.012599	0.104647
RPHIG00000012919	RPHIM00000013579	nomo2	Nodal modulator 2	Q5JPE7	ENSG00000185164	NOMO2	RPHIG00000012919	0.770286	3.45135	6.22061	0.0126272	0.104806
RPHIG00000032643	RPHIM00000034163	hsd17b14_6	17-beta-hydroxysteroid dehydrogenase 14	Q9MYP6	ENSG00000087076	HSD17B14	RPHIG00000032643	0.84488	3.42014	6.21471	0.0126693	0.105037
RPHIG00000034361	RPHIM00000035931	clk-1	5-demethoxyubiquinone hydroxylase, mitochondrial	P48376	ENSG00000167186	COQ7	K06134	1.53823	2.11939	6.21415	0.0126733	0.105037
RPHIG00000016432	RPHIM00000017246	foxk1	Forkhead box protein K1	P42128	ENSG00000164916	FOXK1	K09404	-0.587637	4.81562	6.209	0.0127102	0.105233
RPHIG00000005960	RPHIM00000006263	.	hypothetical protein	.	RPHIG00000005960	RPHIG00000005960	RPHIG00000005960	-0.940846	1.2519	6.20832	0.0127151	0.105233
RPHIG00000013363	RPHIM00000014050	kif17_iso1	Kinesin-like protein KIF17	Q99PW8	ENSG00000117245	KIF17	K20198	0.475492	5.42826	6.20593	0.0127323	0.105241
RPHIG00000009689	RPHIM00000010161	.	hypothetical protein	.	RPHIG00000009689	RPHIG00000009689	RPHIG00000009689	0.543162	7.72128	6.20563	0.0127344	0.105241
RPHIG00000026810	RPHIM00000028132	ndufb5	NADH dehydrogenase [ubiquinone] 1 beta subcomplex subunit 5, mitochondrial	Q0MQD8	ENSG00000136521	NDUFB5	K03961	0.466558	4.24391	6.20108	0.0127672	0.105437
RPHIG00000001989	RPHIM00000002079	sf3b3	Splicing factor 3B subunit 3	Q15393	ENSG00000189091	SF3B3	K12830	-1.03736	2.88363	6.19857	0.0127853	0.10545
RPHIG00000018678	RPHIM00000019602	ptpn5	Tyrosine-protein phosphatase non-receptor type 5	P35234	ENSG00000110786	PTPN5	K18018	-0.974934	3.3457	6.19833	0.0127871	0.10545
RPHIG00000000798	RPHIM00000000841	.	hypothetical protein	.	RPHIG00000000798	RPHIG00000000798	RPHIG00000000798	0.451275	6.77416	6.1944	0.0128155	0.105609
RPHIG00000014974	RPHIM00000015719	med19	Mediator of RNA polymerase II transcription subunit 19	Q174D3	ENSG00000156603	MED19	K15137	0.515947	4.06576	6.17514	0.0129558	0.106688
RPHIG00000022844	RPHIM00000023954	.	hypothetical protein	.	RPHIG00000022844	RPHIG00000022844	RPHIG00000022844	-1.1502	2.44563	6.16762	0.013011	0.107049
RPHIG00000006397	RPHIM00000006730	.	hypothetical protein	.	RPHIG00000006397	RPHIG00000006397	RPHIG00000006397	1.66176	4.11825	6.16611	0.0130221	0.107049
RPHIG00000006446	RPHIM00000006781	.	hypothetical protein	.	RPHIG00000006446	RPHIG00000006446	RPHIG00000006446	0.511708	9.14977	6.16539	0.0130273	0.107049
RPHIG00000014316	RPHIM00000015039	.	hypothetical protein	.	RPHIG00000014316	RPHIG00000014316	RPHIG00000014316	-2.35565	2.13441	6.15984	0.0130683	0.107309
RPHIG00000030586	RPHIM00000032034	.	hypothetical protein	.	RPHIG00000030586	RPHIG00000030586	RPHIG00000030586	-0.78672	3.10367	6.15356	0.0131148	0.107571
RPHIG00000013285	RPHIM00000013965	.	hypothetical protein	.	RPHIG00000013285	RPHIG00000013285	K11124	-0.424754	6.30432	6.15023	0.0131395	0.107571
RPHIG00000023379	RPHIM00000024526	wdr64	WD repeat-containing protein 64	Q9D565	ENSG00000162843	WDR64	K24751	0.769457	1.82289	6.1499	0.0131419	0.107571
RPHIG00000018501	RPHIM00000019414	nmnat3	Nicotinamide/nicotinic acid mononucleotide adenylyltransferase 3	Q99JR6	ENSG00000173614	NMNAT1	K06210	-0.553646	2.19347	6.14935	0.013146	0.107571
RPHIG00000014104	RPHIM00000014817	msl3	Male-specific lethal 3 homolog	Q8N5Y2	ENSG00000005302	MSL3	K18403	-0.618918	2.56911	6.14924	0.0131468	0.107571
RPHIG00000025111	RPHIM00000026337	bco2_iso2	Beta,beta-carotene 9',10'-oxygenase	Q99NF1	ENSG00000135697	BCO1	K00515	-0.839342	1.54477	6.14182	0.0132021	0.107947
RPHIG00000013781	RPHIM00000014483	ints2	Integrator complex subunit 2	Q9H0H0	ENSG00000108506	INTS2	K13139	0.613048	2.90469	6.13877	0.0132249	0.108057
RPHIG00000024770	RPHIM00000025982	gtf3c1_2	General transcription factor 3C polypeptide 1	Q8K284	ENSG00000077235	GTF3C1	K15199	0.719247	4.65568	6.13439	0.0132577	0.108248
RPHIG00000025994	RPHIM00000027276	polr3e	DNA-directed RNA polymerase III subunit RPC5	Q9CZT4	ENSG00000058600	POLR3E	K14721	0.959799	3.9777	6.12609	0.0133201	0.108681
RPHIG00000027536	RPHIM00000028882	prrt1_4	Proline-rich transmembrane protein 1	Q6MG82	ENSG00000204314	PRRT1	K23896	0.762353	4.31797	6.12362	0.0133387	0.108755
RPHIG00000021825	RPHIM00000022877	ifi27l2a_2	Interferon alpha-inducible protein 27-like protein 2A	Q8R412	ENSG00000165949	IFI27	RPHIG00000021825	0.679725	2.9799	6.11885	0.0133747	0.108972
RPHIG00000003646	RPHIM00000003828	.	hypothetical protein	.	RPHIG00000003646	RPHIG00000003646	RPHIG00000003646	0.561595	3.87072	6.11577	0.0133981	0.109085
RPHIG00000026773	RPHIM00000028094	clta	Clathrin light chain A	O08585	ENSG00000175416	CLTB	K04644	-0.420054	8.66012	6.11387	0.0134125	0.109094
RPHIG00000005300	RPHIM00000005579	.	hypothetical protein	.	RPHIG00000005300	RPHIG00000005300	RPHIG00000005300	0.50472	3.36366	6.11233	0.0134242	0.109094
RPHIG00000011749	RPHIM00000012350	suv39h2_2	Histone-lysine N-methyltransferase SUV39H2	Q28CQ7	ENSG00000152455	SUV39H2	K11419	-0.998068	1.57023	6.11189	0.0134276	0.109094
RPHIG00000014832	RPHIM00000015573	abcb1_4	ATP-dependent translocase ABCB1	P08183	ENSG00000085563	ABCB1	K05658	0.5522	4.82678	6.10626	0.0134704	0.109365
RPHIG00000006515	RPHIM00000006851	tio	Protein tiptop	Q9U3V5	ENSG00000182463	TSHZ2	K09236	0.585243	4.65354	6.10477	0.0134817	0.10938
RPHIG00000011758	RPHIM00000012359	col1a2_2	Collagen alpha-2(I) chain	P02466	ENSG00000171502	COL24A1	K06236	0.774447	5.24822	6.10097	0.0135108	0.109421
RPHIG00000019621	RPHIM00000020578	bcl10	B-cell lymphoma/leukemia 10	Q9Z0H7	ENSG00000142867	BCL10	K07368	-0.611096	2.50761	6.10015	0.0135171	0.109421
RPHIG00000021003	RPHIM00000022023	fhdc1_2	FH2 domain-containing protein 1	Q9C0D6	ENSG00000137460	FHDC1	K23958	-1.10134	4.30142	6.09997	0.0135184	0.109421
RPHIG00000016223	RPHIM00000017032	leng9	Leukocyte receptor cluster member 9	Q96B70	ENSG00000273574	LENG9	RPHIG00000016223	-0.834576	4.2858	6.09915	0.0135247	0.109421
RPHIG00000013449	RPHIM00000014143	ssrp1	FACT complex subunit SSRP1	Q04678	ENSG00000149136	SSRP1	K09272	-0.57609	2.89528	6.09592	0.0135494	0.109529
RPHIG00000030416	RPHIM00000031858	uggt1	UDP-glucose:glycoprotein glucosyltransferase 1	Q9NYU2	ENSG00000136731	UGGT1	K11718	-1.21017	1.93024	6.09494	0.013557	0.109529
RPHIG00000015813	RPHIM00000016601	.	hypothetical protein	.	RPHIG00000015813	RPHIG00000015813	RPHIG00000015813	-0.824546	1.73441	6.09087	0.0135882	0.109704
RPHIG00000026276	RPHIM00000027572	naga_3	Alpha-N-acetylgalactosaminidase	Q90744	ENSG00000198951	NAGA	K01204	-1.42168	1.64413	6.08778	0.013612	0.109819
RPHIG00000017681	RPHIM00000018547	c1d	Nuclear nucleic acid-binding protein C1D	Q3KPR1	ENSG00000197223	C1D	K12592	0.556576	5.16008	6.08636	0.0136229	0.109831
RPHIG00000003213	RPHIM00000003374	mtarc2	Mitochondrial amidoxime reducing component 2	Q1LZH1	ENSG00000186205	MTARC1	RPHIG00000003213	-0.85744	1.58477	6.08166	0.0136592	0.110046
RPHIG00000002916	RPHIM00000003059	osbpl9	Oxysterol-binding protein-related protein 9	Q0IJ05	ENSG00000117859	OSBPL9	K20465	-0.507549	3.59061	6.0731	0.0137256	0.110504
RPHIG00000011952	RPHIM00000012565	gen1	Flap endonuclease GEN homolog 1	Q17RS7	ENSG00000178295	GEN1	K15338	1.95838	4.35947	6.06358	0.0137998	0.111024
RPHIG00000027600	RPHIM00000028948	appl1_2	DCC-interacting protein 13-alpha	Q8K3H0	ENSG00000157500	APPL1	K08733	-0.561506	3.2911	6.05774	0.0138455	0.111314
RPHIG00000025002	RPHIM00000026226	.	hypothetical protein	.	RPHIG00000025002	RPHIG00000025002	RPHIG00000025002	-0.837798	1.88169	6.0536	0.0138779	0.111497
RPHIG00000002178	RPHIM00000002281	sll1388_16	Universal stress protein Sll1388	P74148	RPHIG00000002178	RPHIG00000002178	RPHIG00000002178	-0.96205	2.49822	6.0506	0.0139016	0.111599
RPHIG00000009570	RPHIM00000010035	nemp1	Nuclear envelope integral membrane protein 1	Q6ZQE4	ENSG00000166881	NEMP1	RPHIG00000009570	-0.922882	1.7552	6.04876	0.013916	0.111599
RPHIG00000003832	RPHIM00000004022	.	hypothetical protein	.	RPHIG00000003832	RPHIG00000003832	RPHIG00000003832	-0.736399	5.78175	6.0483	0.0139197	0.111599
RPHIG00000008418	RPHIM00000008832	prrc2a	Protein PRRC2A	Q6MG48	ENSG00000117523	PRRC2C	RPHIG00000008418	-0.451397	6.11195	6.04679	0.0139316	0.111617
RPHIG00000002293	RPHIM00000002407	.	hypothetical protein	.	RPHIG00000002293	RPHIG00000002293	RPHIG00000002293	0.862806	2.37318	6.04119	0.0139758	0.111844
RPHIG00000006962	RPHIM00000007318	mrpl13	39S ribosomal protein L13, mitochondrial	Q3SYS1	ENSG00000172172	MRPL13	K02871	0.548907	4.52156	6.04046	0.0139816	0.111844
RPHIG00000033281	RPHIM00000034818	.	hypothetical protein	.	RPHIG00000033281	RPHIG00000033281	RPHIG00000033281	0.973426	1.92985	6.03954	0.0139889	0.111844
RPHIG00000022517	RPHIM00000023610	acan_15	Aggrecan core protein	Q61282	ENSG00000132692	BCAN	K06795	1.53905	3.13434	6.03553	0.0140207	0.111863
RPHIG00000027048	RPHIM00000028381	ddb_g0275025_2	Putative protein disulfide-isomerase DDB_G0275025	Q869Z0	RPHIG00000027048	RPHIG00000027048	RPHIG00000027048	0.486025	3.96972	6.03521	0.0140233	0.111863
RPHIG00000014921	RPHIM00000015665	rundc1	RUN domain-containing protein 1	Q0VDN7	ENSG00000198863	RUNDC1	K24786	-0.89151	2.03668	6.03484	0.0140263	0.111863
RPHIG00000015928	RPHIM00000016718	.	hypothetical protein	.	RPHIG00000015928	RPHIG00000015928	K23573	0.834075	5.10424	6.03434	0.0140302	0.111863
RPHIG00000013023	RPHIM00000013687	.	hypothetical protein	.	RPHIG00000013023	RPHIG00000013023	RPHIG00000013023	-1.09997	4.98005	6.02413	0.0141116	0.112382
RPHIG00000001317	RPHIM00000001375	smim15	Small integral membrane protein 15	A9JTJ0	ENSG00000188725	SMIM15	RPHIG00000001317	-0.68926	2.12713	6.02363	0.0141156	0.112382
RPHIG00000005759	RPHIM00000006057	adipoq	Adiponectin	Q60994	ENSG00000181092	ADIPOQ	K24213	-1.09287	1.49935	6.02223	0.0141268	0.112382
RPHIG00000004548	RPHIM00000004782	.	hypothetical protein	.	RPHIG00000004548	RPHIG00000004548	RPHIG00000004548	-0.930121	2.661	6.0213	0.0141343	0.112382
RPHIG00000017591	RPHIM00000018451	lonp1_2	Lon protease homolog, mitochondrial	P36776	ENSG00000196365	LONP1	K08675	-0.57054	3.31954	6.01882	0.0141541	0.112463
RPHIG00000009513	RPHIM00000009973	adgrl3_9	Adhesion G protein-coupled receptor L3	Q9HAR2	ENSG00000150471	ADGRL3	K04592	-1.25568	2.70047	6.01636	0.0141738	0.112542
RPHIG00000024490	RPHIM00000025696	.	hypothetical protein	.	RPHIG00000024490	RPHIG00000024490	RPHIG00000024490	3.31978	7.43491	6.01069	0.0142195	0.112827
RPHIG00000004118	RPHIM00000004331	map9	Microtubule-associated protein 9	Q3TRR0	ENSG00000164114	MAP9	K10434	0.659982	6.31026	6.00618	0.0142558	0.113037
RPHIG00000004666	RPHIM00000004904	dnajc8	DnaJ homolog subfamily C member 8	O75937	ENSG00000126698	DNAJC8	K09528	0.450202	5.17545	5.99972	0.0143082	0.113362
RPHIG00000016721	RPHIM00000017543	vps4b	Vacuolar protein sorting-associated protein 4B	Q0VD48	ENSG00000119541	VPS4B	K12196	0.989222	1.2911	5.99871	0.0143163	0.113362
RPHIG00000016789	RPHIM00000017612	sra1	Steroid receptor RNA activator 1	Q6QGW5	ENSG00000213523	SRA1	RPHIG00000016789	-0.746632	2.69276	5.9802	0.0144674	0.114479
RPHIG00000011259	RPHIM00000011827	asph	Aspartyl/asparaginyl beta-hydroxylase	Q28056	ENSG00000198363	ASPH	K00476	0.573108	6.1474	5.97174	0.0145369	0.11495
RPHIG00000007436	RPHIM00000007809	ndufa13	NADH dehydrogenase [ubiquinone] 1 alpha subcomplex subunit 13	Q4R6H1	ENSG00000186010	NDUFA13	K11353	0.420825	8.29472	5.96949	0.0145555	0.11498
RPHIG00000014269	RPHIM00000014991	mrpl35	39S ribosomal protein L35, mitochondrial	Q9NZE8	ENSG00000132313	MRPL35	K02916	1.1109	4.24492	5.96886	0.0145607	0.11498
RPHIG00000004165	RPHIM00000004378	4cl1_3	Probable 4-coumarate--CoA ligase 1	Q54P77	ENSG00000005187	ACSM3	K01904	1.00521	1.30359	5.96745	0.0145723	0.114994
RPHIG00000033381	RPHIM00000034925	hmcn1_68	Hemicentin-1	Q96RW7	ENSG00000143341	HMCN1	K17341	-1.99146	3.70712	5.96542	0.0145891	0.11503
RPHIG00000033828	RPHIM00000035385	.	hypothetical protein	.	RPHIG00000033828	RPHIG00000033828	RPHIG00000033828	1.94143	2.02247	5.96449	0.0145968	0.11503
RPHIG00000003455	RPHIM00000003629	snx16	Sorting nexin-16	P57768	ENSG00000104497	SNX16	K17928	-0.750952	1.75587	5.95845	0.0146469	0.115345
RPHIG00000011247	RPHIM00000011815	snip1	Smad nuclear interacting protein 1	Q5M9G6	ENSG00000163877	SNIP1	K13108	-0.726066	2.6676	5.95545	0.0146719	0.115463
RPHIG00000008423	RPHIM00000008837	.	hypothetical protein	.	RPHIG00000008423	RPHIG00000008423	RPHIG00000008423	-0.96637	3.5338	5.95066	0.0147117	0.115698
RPHIG00000002652	RPHIM00000002784	rps18	40S ribosomal protein S18	Q8ISP0	ENSG00000231500	RPS18	K02964	0.456285	11.421	5.94815	0.0147327	0.115785
RPHIG00000000785	RPHIM00000000819	tgm1_6	Protein-glutamine gamma-glutamyltransferase K	Q9GLK0	ENSG00000092295	TGM1	K05619	-0.554625	3.38327	5.94564	0.0147537	0.11587
RPHIG00000003424	RPHIM00000003597	cdk12_iso1	Cyclin-dependent kinase 12	Q9NYV4	ENSG00000167258	CDK12	K08819	-0.466813	5.54613	5.92683	0.0149121	0.117034
RPHIG00000008529	RPHIM00000008951	.	hypothetical protein	.	RPHIG00000008529	RPHIG00000008529	K09884	0.751494	2.77998	5.91754	0.0149909	0.117573
RPHIG00000001536	RPHIM00000001599	.	hypothetical protein	.	RPHIG00000001536	RPHIG00000001536	RPHIG00000001536	0.708708	7.67243	5.90995	0.0150556	0.118
RPHIG00000019506	RPHIM00000020458	nek4_6	Serine/threonine-protein kinase Nek4	P51957	ENSG00000114904	NEK4	K08857	-0.589516	3.25875	5.90843	0.0150686	0.118008
RPHIG00000027719	RPHIM00000029070	c1ql2	Complement C1q-like protein 2	Q7Z5L3	ENSG00000144119	C1QL2	K23284	1.23853	1.97946	5.90744	0.0150771	0.118008
RPHIG00000001531	RPHIM00000001594	galm_5	Aldose 1-epimerase	Q9GKX6	ENSG00000143891	GALM	K01785	0.562516	6.91345	5.90257	0.0151188	0.118255
RPHIG00000019901	RPHIM00000020871	.	hypothetical protein	.	RPHIG00000019901	RPHIG00000019901	RPHIG00000019901	-1.29662	2.75019	5.88584	0.0152631	0.119303
RPHIG00000011969	RPHIM00000012582	twf2_twf1_iso2	Twinfilin-1	Q91YR1	ENSG00000247596	TWF2	K08870	-0.658672	3.78996	5.8826	0.0152912	0.119386
RPHIG00000008230	RPHIM00000008636	slc5a9_6	Sodium/glucose cotransporter 4	A8WHP3	ENSG00000158865	SLC5A11	K14389	0.618404	3.86801	5.88222	0.0152945	0.119386
RPHIG00000025771	RPHIM00000027040	.	hypothetical protein	.	RPHIG00000025771	RPHIG00000025771	K19922	0.625959	5.26651	5.87897	0.0153228	0.119526
RPHIG00000029673	RPHIM00000031093	aldh9a1_iso1	4-trimethylaminobutyraldehyde dehydrogenase	P56533	ENSG00000143149	ALDH9A1	K00149	-0.976822	2.35804	5.87598	0.0153488	0.119648
RPHIG00000014871	RPHIM00000015612	prpf8	Pre-mRNA-processing-splicing factor 8	Q99PV0	ENSG00000174231	PRPF8	K12856	-0.96108	1.88841	5.87157	0.0153874	0.119868
RPHIG00000017582	RPHIM00000018442	mpao1	Polyamine oxidase 1	O64411	ENSG00000165097	KDM1B	K19413	0.853958	2.60035	5.86928	0.0154073	0.119897
RPHIG00000017333	RPHIM00000018178	.	hypothetical protein	.	RPHIG00000017333	RPHIG00000017333	RPHIG00000017333	0.936299	1.93955	5.86877	0.0154119	0.119897
RPHIG00000008631	RPHIM00000009056	.	hypothetical protein	.	ENSG00000166575	TMEM135	RPHIG00000008631	-0.605135	3.64672	5.86682	0.0154289	0.119948
RPHIG00000001509	RPHIM00000001572	klhl24_2	Kelch-like protein 24	Q56A24	ENSG00000114796	KLHL24	K10461	-0.90843	1.97798	5.86564	0.0154392	0.119948
RPHIG00000028165	RPHIM00000029529	.	hypothetical protein	.	ENSG00000198919	DZIP3	RPHIG00000028165	-1.22474	1.35544	5.86207	0.0154706	0.120099
RPHIG00000013786	RPHIM00000014488	rock2_2	Rho-associated protein kinase 2	Q28021	ENSG00000134318	ROCK2	K17388	-0.819127	2.46057	5.86002	0.0154886	0.120099
RPHIG00000016024	RPHIM00000016816	hacl1	2-hydroxyacyl-CoA lyase 1	Q9UJ83	ENSG00000131373	HACL1	K12261	-0.737345	2.38863	5.85988	0.0154899	0.120099
RPHIG00000019758	RPHIM00000020720	zscan5dp	Putative zinc finger and SCAN domain-containing protein 5D	P0CG00	ENSG00000125812	GZF1	K09228	0.953363	1.29473	5.85191	0.0155601	0.120562
RPHIG00000017272	RPHIM00000018115	cc2d2a	Coiled-coil and C2 domain-containing protein 2A	Q9P2K1	ENSG00000048342	CC2D2A	K19352	0.517783	4.9422	5.84703	0.0156033	0.120816
RPHIG00000005307	RPHIM00000005586	x-element\orf2_11	Probable RNA-directed DNA polymerase from transposon X-element	Q9NBX4	ENSG00000277972	CISD3	K23886	0.836472	3.27989	5.84198	0.0156482	0.121082
RPHIG00000023351	RPHIM00000024495	svh-2_iso1	Tyrosine-protein kinase receptor svh-2	H2KZU7	ENSG00000120156	TEK	K05121	-1.09567	1.37708	5.83453	0.0157146	0.121514
RPHIG00000027817	RPHIM00000029169	sema5a_3	Semaphorin-5A	D3ZTD8	ENSG00000082684	SEMA5B	K06841	0.554305	4.21039	5.83169	0.01574	0.121523
RPHIG00000005003	RPHIM00000005263	tsen54	tRNA-splicing endonuclease subunit Sen54	Q8C2A2	ENSG00000182173	TSEN54	K15326	-0.919137	1.79162	5.83087	0.0157473	0.121523
RPHIG00000002922	RPHIM00000003065	ifi44_12	Interferon-induced protein 44	Q8TCB0	ENSG00000137965	IFI44	RPHIG00000002922	-1.00994	1.16744	5.82986	0.0157564	0.121523
RPHIG00000020946	RPHIM00000021965	hmcn1_125	Hemicentin-1	D3YXG0	ENSG00000121753	ADGRB2	K17341	0.477523	6.21941	5.8297	0.0157579	0.121523
RPHIG00000013703	RPHIM00000014403	.	hypothetical protein	.	RPHIG00000013703	RPHIG00000013703	RPHIG00000013703	-1.31183	2.86667	5.82742	0.0157783	0.121599
RPHIG00000033841	RPHIM00000035398	l-2	Lactose-binding lectin l-2	Q90WJ8	ENSG00000188404	SELL	K06468	2.25912	4.83792	5.82381	0.0158106	0.121713
RPHIG00000010373	RPHIM00000010879	dock9_2	Dedicator of cytokinesis protein 9	Q8BIK4	ENSG00000088387	DOCK9	K21853	0.827171	2.14047	5.82292	0.0158187	0.121713
RPHIG00000020594	RPHIM00000021600	.	hypothetical protein	.	RPHIG00000020594	RPHIG00000020594	RPHIG00000020594	-1.98129	1.92304	5.82088	0.015837	0.121713
RPHIG00000005146	RPHIM00000005416	ccdc34	Coiled-coil domain-containing protein 34	Q96HJ3	ENSG00000109881	CCDC34	K16753	0.499103	4.66132	5.81982	0.0158466	0.121713
RPHIG00000008196	RPHIM00000008602	ogdhl	2-oxoglutarate dehydrogenase-like, mitochondrial	Q9ULD0	ENSG00000197444	OGDHL	K00164	0.441257	5.66652	5.81903	0.0158537	0.121713
RPHIG00000003298	RPHIM00000003464	siae_12	Sialate O-acetylesterase	Q9HAT2	ENSG00000110013	SIAE	K05970	0.575379	6.64437	5.81874	0.0158563	0.121713
RPHIG00000027903	RPHIM00000029259	rbm19	Probable RNA-binding protein 19	Q9Y4C8	ENSG00000122965	RBM19	K14787	-0.58399	3.55712	5.81291	0.0159089	0.121971
RPHIG00000002708	RPHIM00000002845	sult1c4_8	Sulfotransferase 1C4	O75897	ENSG00000198075	SULT1C4	K01025	1.12179	1.31334	5.81267	0.0159111	0.121971
RPHIG00000032145	RPHIM00000033647	.	hypothetical protein	.	RPHIG00000032145	RPHIG00000032145	RPHIG00000032145	-1.05744	3.52477	5.8084	0.0159498	0.122016
RPHIG00000014044	RPHIM00000014753	.	hypothetical protein	.	RPHIG00000014044	RPHIG00000014044	RPHIG00000014044	0.736229	2.02164	5.80766	0.0159565	0.122016
RPHIG00000026965	RPHIM00000028294	mfsd4b1_3	Sodium-dependent glucose transporter 1A	Q8VCV9	ENSG00000173214	MFSD4B	K08175	-1.24977	3.60459	5.80766	0.0159565	0.122016
RPHIG00000004698	RPHIM00000004944	cds2	Phosphatidate cytidylyltransferase 2	Q99L43	ENSG00000101290	CDS2	K00981	-0.781278	1.61299	5.80735	0.0159593	0.122016
RPHIG00000003492	RPHIM00000003666	piap_4	Putative inhibitor of apoptosis	O62640	ENSG00000101197	BIRC7	K04725	-1.22763	3.58795	5.80372	0.0159923	0.122187
RPHIG00000026062	RPHIM00000027349	rps17_iso1	40S ribosomal protein S17	Q7ZUB2	ENSG00000260836	RPHIG00000026062	K02962	0.442107	11.2732	5.7981	0.0160435	0.12239
RPHIG00000029287	RPHIM00000030690	plcg1_2	1-phosphatidylinositol 4,5-bisphosphate phosphodiesterase gamma-1	P19174	ENSG00000124181	PLCG1	K01116	-0.919938	1.5346	5.79777	0.0160465	0.12239
RPHIG00000034025	RPHIM00000035587	exoc1_2	Exocyst complex component 1	Q9NV70	ENSG00000090989	EXOC1	K19983	-0.580411	2.86738	5.79732	0.0160506	0.12239
RPHIG00000025964	RPHIM00000027245	mthl3	Probable G-protein coupled receptor Mth-like 3	Q9V818	ENSG00000150471	ADGRL3	K04599	-0.898341	1.5082	5.79471	0.0160745	0.122491
RPHIG00000020814	RPHIM00000021826	ubr4_2	E3 ubiquitin-protein ligase UBR4	A2AN08	ENSG00000127481	UBR4	K10691	-0.630101	3.08465	5.79251	0.0160946	0.122563
RPHIG00000011760	RPHIM00000012361	myo6_iso1	Unconventional myosin-VI	Q9I8D1	ENSG00000196586	MYO6	K10358	0.459341	8.07154	5.79037	0.0161142	0.122579
RPHIG00000027150	RPHIM00000028484	rnf44	RING finger protein 44	Q08CG8	ENSG00000137075	RNF38	K19041	-0.687624	3.38169	5.78961	0.0161212	0.122579
RPHIG00000027309	RPHIM00000028648	atp6v0a1_2	V-type proton ATPase 116 kDa subunit a isoform 1	A1A5G6	ENSG00000033627	ATP6V0A1	K02154	-0.669935	5.21243	5.78881	0.0161285	0.122579
RPHIG00000030220	RPHIM00000031649	.	hypothetical protein	.	RPHIG00000030220	RPHIG00000030220	RPHIG00000030220	-1.03748	2.29987	5.78666	0.0161482	0.122613
RPHIG00000009409	RPHIM00000009858	rhoa_4	Transforming protein RhoA	Q5REY6	ENSG00000067560	RHOA	K04513	-0.667838	3.15362	5.786	0.0161543	0.122613
RPHIG00000003956	RPHIM00000004158	tufm_2	Elongation factor Tu, mitochondrial	P49411	ENSG00000178952	TUFM	K02358	0.629577	3.91186	5.78419	0.016171	0.122659
RPHIG00000011879	RPHIM00000012490	.	hypothetical protein	.	RPHIG00000011879	RPHIG00000011879	K21763	-0.55518	2.60892	5.78013	0.0162084	0.122862
RPHIG00000001892	RPHIM00000001977	tmf1	TATA element modulatory factor	P82094	ENSG00000144747	TMF1	K20286	-0.463767	4.52425	5.77428	0.0162624	0.123129
RPHIG00000028728	RPHIM00000030109	znf259	Zinc finger protein ZPR1	Q2TBX0	ENSG00000109917	ZPR1	K06874	0.666472	3.7982	5.77359	0.0162687	0.123129
RPHIG00000010720	RPHIM00000011258	sema-1a	Semaphorin-1A	Q26473	ENSG00000137872	SEMA6D	K06842	-0.535935	5.38169	5.77223	0.0162814	0.123129
RPHIG00000006858	RPHIM00000007212	plekhg4	Puratrophin-1	Q58EX7	ENSG00000196155	PLEKHG4	K23860	-0.515517	4.08846	5.7717	0.0162863	0.123129
RPHIG00000026114	RPHIM00000027403	syrv3_iso2	Polcalcin Syr v 3	P58171	ENSG00000163576	EFHB	RPHIG00000026114	0.908693	1.41258	5.76663	0.0163333	0.123404
RPHIG00000026225	RPHIM00000027520	clip3	CAP-Gly domain-containing linker protein 3	Q5R686	ENSG00000105270	CLIP3	K10423	-0.650129	3.05	5.76348	0.0163626	0.123469
RPHIG00000012236	RPHIM00000012872	ctsl_2	Cathepsin L1	Q9GKL8	ENSG00000136943	CTSV	K01365	0.73039	10.3743	5.76341	0.0163633	0.123469
RPHIG00000005790	RPHIM00000006088	cfap97	Cilia- and flagella-associated protein 97	A4IJ15	ENSG00000164323	CFAP97	RPHIG00000005790	-0.594651	2.48872	5.7621	0.0163755	0.123479
RPHIG00000010791	RPHIM00000011331	znfx1_8	NFX1-type zinc finger-containing protein 1	Q9P2E3	ENSG00000124201	ZNFX1	RPHIG00000010791	-0.637407	5.31474	5.75607	0.0164318	0.123823
RPHIG00000007671	RPHIM00000008050	rgma	Repulsive guidance molecule A	Q8JG54	ENSG00000182175	RGMA	K23096	0.495384	4.34603	5.75473	0.0164443	0.123837
RPHIG00000027939	RPHIM00000029299	ighmbp2_2	DNA-binding protein SMUBP-2	Q9EQN5	ENSG00000132740	IGHMBP2	K19036	0.807972	2.2284	5.75022	0.0164866	0.124075
RPHIG00000015061	RPHIM00000015812	.	hypothetical protein	.	RPHIG00000015061	RPHIG00000015061	RPHIG00000015061	0.50401	6.27469	5.73702	0.016611	0.124781
RPHIG00000008893	RPHIM00000009325	eif2b4	Translation initiation factor eIF-2B subunit delta	Q61749	ENSG00000115211	EIF2B4	K03680	-0.602749	3.9385	5.73663	0.0166146	0.124781
RPHIG00000002873	RPHIM00000003015	map1a_2	Microtubule-associated protein 1A	P78559	ENSG00000166963	MAP1A	K18626	0.621965	4.08708	5.73605	0.0166201	0.124781
RPHIG00000005014	RPHIM00000005274	.	hypothetical protein	.	RPHIG00000005014	RPHIG00000005014	RPHIG00000005014	-0.599103	10.0973	5.73516	0.0166286	0.124781
RPHIG00000009658	RPHIM00000010128	topbp1-a	DNA topoisomerase 2-binding protein 1-A	Q800K6	ENSG00000163781	TOPBP1	K10728	-0.850622	2.12885	5.73381	0.0166413	0.124781
RPHIG00000002434	RPHIM00000002560	gbp1_4_iso2	Guanylate-binding protein 1	Q5RBE1	ENSG00000117228	GBP1	K20899	-0.641257	3.86741	5.73339	0.0166453	0.124781
RPHIG00000006824	RPHIM00000007177	xpot	Exportin-T	Q9CRT8	ENSG00000184575	XPOT	K14288	-0.953917	1.8562	5.72605	0.016715	0.125221
RPHIG00000015276	RPHIM00000016039	clec10a_12	C-type lectin domain family 10 member A	P49300	ENSG00000115386	REG1A	K17513	1.36918	1.60741	5.72345	0.0167398	0.125326
RPHIG00000027055	RPHIM00000028388	snap29	Synaptosomal-associated protein 29	Q5R5K4	ENSG00000099940	SNAP29	K08509	-1.03838	1.63599	5.72058	0.0167672	0.125404
RPHIG00000010595	RPHIM00000011126	gnbp2	Gram-negative bacteria-binding protein 2	Q9VVR4	RPHIG00000010595	RPHIG00000010595	RPHIG00000010595	0.580028	9.04506	5.72007	0.016772	0.125404
RPHIG00000002684	RPHIM00000002820	zfp26_14	Zinc finger protein 26	P10076	ENSG00000189180	ZNF33A	K09228	-0.684464	3.17862	5.71808	0.0167911	0.125428
RPHIG00000025118	RPHIM00000026345	cg5220	Putative tRNA (cytidine(32)/guanosine(34)-2'-O)-methyltransferase 1	Q9VEP1	ENSG00000068438	FTSJ1	K14864	1.11296	2.56263	5.71747	0.0167969	0.125428
RPHIG00000030005	RPHIM00000031431	n_2	Neurogenic locus Notch protein	P07207	ENSG00000134250	NOTCH2	K02599	1.05297	4.61518	5.71509	0.0168197	0.125445
RPHIG00000018827	RPHIM00000019754	mgst2_2	Microsomal glutathione S-transferase 2	Q2KJG4	ENSG00000085871	MGST2	K00799	1.2069	2.45934	5.71496	0.016821	0.125445
RPHIG00000001310	RPHIM00000001368	znf768	Zinc finger protein 768	Q8R0T2	ENSG00000169957	ZNF768	K24058	-0.45101	6.38329	5.70679	0.0168994	0.125949
RPHIG00000004094	RPHIM00000004307	mphosph8	M-phase phosphoprotein 8	Q99549	ENSG00000196199	MPHOSPH8	K21871	-0.449756	3.54419	5.70362	0.0169299	0.12602
RPHIG00000001391	RPHIM00000001449	lrrk1_2	Leucine-rich repeat serine/threonine-protein kinase 1	Q3UHC2	ENSG00000154237	LRRK1	K08843	-0.779943	3.62093	5.70353	0.0169308	0.12602
RPHIG00000023288	RPHIM00000024425	ifi44l_49_iso2	Interferon-induced protein 44-like	Q53G44	ENSG00000137959	IFI44L	RPHIG00000023288	-0.77521	3.15068	5.70236	0.0169422	0.126023
RPHIG00000027518	RPHIM00000028862	fli1	Retroviral integration site protein Fli-1 homolog	P41157	ENSG00000151702	FLI1	K09436	-0.896357	2.1061	5.70018	0.0169632	0.126098
RPHIG00000007054	RPHIM00000007415	agpat4	1-acyl-sn-glycerol-3-phosphate acyltransferase delta	Q5E9R2	ENSG00000026652	AGPAT4	K13523	-1.25632	2.06137	5.69603	0.0170033	0.126169
RPHIG00000007676	RPHIM00000008055	.	hypothetical protein	.	ENSG00000129682	FGF13	RPHIG00000007676	-0.623947	3.15441	5.69563	0.0170073	0.126169
RPHIG00000005379	RPHIM00000005660	spen	Protein split ends	Q8SX83	ENSG00000065526	SPEN	K25100	0.414656	9.70689	5.69505	0.0170128	0.126169
RPHIG00000021941	RPHIM00000022996	atxn10	Ataxin-10	P28658	ENSG00000130638	ATXN10	K19323	0.810612	1.61988	5.69467	0.0170165	0.126169
RPHIG00000011329	RPHIM00000011899	pex16_2	Peroxisomal membrane protein PEX16	B0JYZ2	ENSG00000121680	PEX16	K13335	-0.690315	4.29347	5.6921	0.0170415	0.12626
RPHIG00000009640	RPHIM00000010106	itgb2_itgb6_iso3	Integrin beta-6	Q6AYF4	ENSG00000150093	ITGB1	K05719	-0.57052	3.76841	5.69115	0.0170506	0.12626
RPHIG00000021699	RPHIM00000022746	tk2	Thymidine kinase 2, mitochondrial	O00142	ENSG00000166548	TK2	K00857	-1.16524	1.52449	5.68371	0.0171232	0.126716
RPHIG00000034296	RPHIM00000035864	tpt1_2	Translationally-controlled tumor protein homolog	Q98SJ7	ENSG00000133112	TPT1	RPHIG00000034296	-0.812337	5.71651	5.67929	0.0171663	0.126892
RPHIG00000018181	RPHIM00000019064	znf93_4	Zinc finger protein 93	P35789	ENSG00000184635	ZNF93	K09228	0.535341	3.88724	5.67902	0.017169	0.126892
RPHIG00000012600	RPHIM00000013250	.	hypothetical protein	.	RPHIG00000012600	RPHIG00000012600	RPHIG00000012600	-0.69209	2.93437	5.67734	0.0171854	0.126932
RPHIG00000033458	RPHIM00000035002	gvinp1	Interferon-induced very large GTPase 1	Q7Z2Y8	ENSG00000106608	URGCP	RPHIG00000033458	-0.977779	3.64467	5.67612	0.0171974	0.126939
RPHIG00000004176	RPHIM00000004389	c1qtnf1	Complement C1q tumor necrosis factor-related protein 1	Q9QXP7	ENSG00000102924	CBLN1	K23284	-0.863391	2.79827	5.67328	0.0172253	0.126995
RPHIG00000005196	RPHIM00000005468	cont_2	Contactin	Q9VN14	ENSG00000149972	CNTN5	K06762	-0.872903	1.38299	5.67263	0.0172316	0.126995
RPHIG00000014665	RPHIM00000015400	.	hypothetical protein	.	ENSG00000134812	CBLIF	RPHIG00000014665	-1.12663	5.35805	5.67198	0.0172379	0.126995
RPHIG00000030688	RPHIM00000032142	ddx58_13	Antiviral innate immune response receptor RIG-I	O95786	ENSG00000288684	RPHIG00000030688	K12646	-1.46641	2.67687	5.66467	0.01731	0.127445
RPHIG00000005223	RPHIM00000005497	ifih1_3	Interferon-induced helicase C domain-containing protein 1	Q8R5F7	ENSG00000115267	IFIH1	K12647	-0.67785	1.93643	5.65838	0.0173722	0.127821
RPHIG00000009208	RPHIM00000009645	c1ql4_32	Complement C1q-like protein 4	Q4ZJM9	ENSG00000186897	C1QL4	K23284	-0.946623	4.37212	5.6559	0.0173967	0.12783
RPHIG00000008475	RPHIM00000008895	rbms1	RNA-binding motif, single-stranded-interacting protein 1	Q3ZBP3	ENSG00000153250	RBMS1	K24990	-0.521907	4.36592	5.65478	0.0174079	0.12783
RPHIG00000010613	RPHIM00000011145	vps13d_2_iso2	Vacuolar protein sorting-associated protein 13D	Q5THJ4	ENSG00000048707	VPS13D	K19527	-1.3362	1.55107	5.65468	0.0174089	0.12783
RPHIG00000020945	RPHIM00000021964	hspa12b_91	Heat shock 70 kDa protein 12B	Q9CZJ2	ENSG00000132622	HSPA12B	RPHIG00000020945	-0.774553	2.32012	5.65296	0.0174259	0.12783
RPHIG00000014051	RPHIM00000014760	pkc-1	Protein kinase C-like 1B	P34885	ENSG00000027075	PRKCH	K18051	-0.581335	2.65643	5.65266	0.0174289	0.12783
RPHIG00000003839	RPHIM00000004031	mrpl4	39S ribosomal protein L4, mitochondrial	Q32PI6	ENSG00000105364	MRPL4	K02926	0.833394	3.48713	5.65044	0.017451	0.127848
RPHIG00000011127	RPHIM00000011689	ack-like	Activated Cdc42 kinase-like	Q9I7F7	ENSG00000061938	TNK2	RPHIG00000011127	-0.482643	3.9804	5.65019	0.0174534	0.127848
RPHIG00000014014	RPHIM00000014722	fam166b_2	Protein FAM166B	A8E5W8	ENSG00000215187	FAM166B	RPHIG00000014014	0.763261	2.50626	5.6446	0.0175092	0.128175
RPHIG00000013048	RPHIM00000013712	rnf157	E3 ubiquitin ligase RNF157	Q96PX1	ENSG00000141576	RNF157	K25192	-0.863882	2.39801	5.64093	0.0175459	0.128362
RPHIG00000023403	RPHIM00000024551	.	hypothetical protein	.	RPHIG00000023403	RPHIG00000023403	RPHIG00000023403	0.734962	3.55093	5.63962	0.017559	0.128377
RPHIG00000003088	RPHIM00000003243	wdr1-a_wdr1_iso2	WD repeat-containing protein 1	Q6DIF4	ENSG00000071127	WDR1	K24736	-0.911212	2.61689	5.63221	0.0176334	0.128839
RPHIG00000015059	RPHIM00000015809	.	hypothetical protein	.	RPHIG00000015059	RPHIG00000015059	RPHIG00000015059	-0.665353	3.24147	5.63083	0.0176472	0.128858
RPHIG00000017529	RPHIM00000018384	.	hypothetical protein	.	RPHIG00000017529	RPHIG00000017529	RPHIG00000017529	0.85025	3.45205	5.62682	0.0176877	0.129023
RPHIG00000014484	RPHIM00000015213	smp_2	Taurocyamine kinase	P16641	ENSG00000131730	CKMT2	K00934	0.454961	10.4173	5.62576	0.0176984	0.129023
RPHIG00000016140	RPHIM00000016943	smg5_iso2	Protein SMG5	Q6ZPY2	ENSG00000198952	SMG5	K11125	-0.673975	3.20782	5.62407	0.0177154	0.129023
RPHIG00000033256	RPHIM00000034792	.	hypothetical protein	.	RPHIG00000033256	RPHIG00000033256	RPHIG00000033256	-1.63351	1.62277	5.62225	0.0177338	0.129023
RPHIG00000021683	RPHIM00000022730	.	hypothetical protein	.	ENSG00000145861	C1QTNF2	K24236	-4.12602	4.20553	5.62223	0.0177341	0.129023
RPHIG00000002967	RPHIM00000003113	fam161a	Protein FAM161A	Q66KE9	ENSG00000170264	FAM161A	K16772	0.585814	5.72036	5.62093	0.0177472	0.129023
RPHIG00000024377	RPHIM00000025579	slc12a9	Solute carrier family 12 member 9	Q0VGW6	ENSG00000146828	SLC12A9	K14429	-0.90447	2.1659	5.62084	0.0177481	0.129023
RPHIG00000026322	RPHIM00000027620	.	hypothetical protein	.	RPHIG00000026322	RPHIG00000026322	RPHIG00000026322	-0.853228	3.25806	5.61853	0.0177716	0.129091
RPHIG00000004317	RPHIM00000004538	tbca	Tubulin-specific chaperone A	P80584	ENSG00000171530	TBCA	K17292	-0.470385	7.01478	5.61772	0.0177798	0.129091
RPHIG00000024992	RPHIM00000026216	epdr1_5	Mammalian ependymin-related protein 1	Q99M71	ENSG00000086289	EPDR1	RPHIG00000024992	1.55096	4.66535	5.61522	0.0178051	0.129098
RPHIG00000001309	RPHIM00000001367	golph3	Golgi phosphoprotein 3	Q9H4A6	ENSG00000113384	GOLPH3	K15620	-1.43417	4.33683	5.61493	0.0178081	0.129098
RPHIG00000015684	RPHIM00000016465	bdh1_7	D-beta-hydroxybutyrate dehydrogenase, mitochondrial	Q02337	ENSG00000161267	BDH1	K00019	1.1854	2.07478	5.61276	0.0178302	0.129098
RPHIG00000027776	RPHIM00000029128	ccdc158_2	Coiled-coil domain-containing protein 158	Q5M9N0	ENSG00000163749	CCDC158	K10352	0.61757	4.11243	5.61217	0.0178361	0.129098
RPHIG00000029731	RPHIM00000031153	aco1	Cytoplasmic aconitate hydratase	P28271	ENSG00000122729	ACO1	K01681	0.57814	4.94805	5.61212	0.0178367	0.129098
RPHIG00000032154	RPHIM00000033656	rps26	40S ribosomal protein S26	P27085	ENSG00000197728	RPS26	K02976	0.518155	10.4415	5.60322	0.0179275	0.12964
RPHIG00000000022	RPHIM00000000022	.	hypothetical protein	.	ENSG00000155657	TTN	K12567	-0.951427	1.74369	5.60194	0.0179407	0.12964
RPHIG00000027088	RPHIM00000028422	egt-1	Ergothioneine biosynthesis protein 1	Q7RX33	RPHIG00000027088	RPHIG00000027088	K18912	1.27359	5.29453	5.60148	0.0179453	0.12964
RPHIG00000001153	RPHIM00000001207	fmn2	Formin-2	Q9NZ56	ENSG00000155816	FMN2	K02184	-0.553434	3.88132	5.59922	0.0179685	0.129704
RPHIG00000020542	RPHIM00000021545	.	hypothetical protein	.	RPHIG00000020542	RPHIG00000020542	RPHIG00000020542	-0.896338	3.07074	5.59842	0.0179766	0.129704
RPHIG00000014914	RPHIM00000015657	cul3_2	Cullin-3	B5DF89	ENSG00000036257	CUL3	K03869	-0.501093	4.05287	5.58576	0.0181071	0.130514
RPHIG00000004438	RPHIM00000004665	unc-51	Serine/threonine-protein kinase unc-51	Q23023	ENSG00000083290	ULK2	K08269	-0.565451	4.92349	5.58473	0.0181177	0.130514
RPHIG00000008441	RPHIM00000008859	.	hypothetical protein	.	ENSG00000137571	SLCO5A1	K23614	0.649269	7.96455	5.58423	0.0181229	0.130514
RPHIG00000024511	RPHIM00000025717	.	hypothetical protein	.	RPHIG00000024511	RPHIG00000024511	RPHIG00000024511	-0.76702	3.16334	5.58005	0.0181662	0.130745
RPHIG00000010780	RPHIM00000011320	srsf4	Serine/arginine-rich splicing factor 4	Q8VE97	ENSG00000116350	SRSF4	K12893	-0.496024	4.203	5.57051	0.0182654	0.131377
RPHIG00000033472	RPHIM00000035017	tmem131	Transmembrane protein 131	O70472	ENSG00000075568	TMEM131	RPHIG00000033472	-1.32216	1.15466	5.5682	0.0182896	0.131469
RPHIG00000000010	RPHIM00000000010	ttc12	Tetratricopeptide repeat protein 12	Q9H892	ENSG00000149292	TTC12	K24652	-0.816739	1.49764	5.5639	0.0183345	0.131709
RPHIG00000030143	RPHIM00000031572	scube3_4	Signal peptide, CUB and EGF-like domain-containing protein 3	Q8IX30	ENSG00000146197	SCUBE3	K24468	1.35041	1.93268	5.55996	0.0183758	0.131924
RPHIG00000000250	RPHIM00000000260	zfpl1	Zinc finger protein-like 1	Q0VFM0	ENSG00000162300	ZFPL1	RPHIG00000000250	-0.659014	2.69103	5.5588	0.018388	0.131929
RPHIG00000012288	RPHIM00000012930	.	hypothetical protein	.	RPHIG00000012288	RPHIG00000012288	RPHIG00000012288	0.696078	14.2041	5.5567	0.0184101	0.132006
RPHIG00000018904	RPHIM00000019834	.	hypothetical protein	.	RPHIG00000018904	RPHIG00000018904	K18626	0.49578	5.76667	5.55344	0.0184444	0.132169
RPHIG00000001507	RPHIM00000001570	bhmt_3	Betaine--homocysteine S-methyltransferase 1	O35490	ENSG00000145692	BHMT	K00544	1.90527	7.22011	5.55189	0.0184608	0.132205
RPHIG00000031572	RPHIM00000033052	vdr	Vitamin D3 receptor	O42392	ENSG00000144852	NR1I2	K08533	0.631863	5.31421	5.54946	0.0184864	0.132306
RPHIG00000004022	RPHIM00000004226	fzd7	Frizzled-7	O75084	ENSG00000155760	FZD7	K02432	-1.0011	1.41038	5.54423	0.0185417	0.13262
RPHIG00000024666	RPHIM00000025877	sort1	Sortilin	Q99523	ENSG00000134243	SORT1	K12388	-0.479988	4.78605	5.54024	0.018584	0.132757
RPHIG00000011175	RPHIM00000011741	iqsec1	IQ motif and SEC7 domain-containing protein 1	Q6DN90	ENSG00000144711	IQSEC1	K12495	-0.532253	4.98309	5.53906	0.0185966	0.132757
RPHIG00000005921	RPHIM00000006224	fgfr1op2	FGFR1 oncogene partner 2 homolog	Q7T338	ENSG00000111790	FGFR1OP2	K12656	-0.773729	1.71334	5.53856	0.0186019	0.132757
RPHIG00000003085	RPHIM00000003239	cirl	Latrophilin Cirl	B4J780	ENSG00000150471	ADGRL3	K04592	-0.666183	2.33375	5.53809	0.0186069	0.132757
RPHIG00000014763	RPHIM00000015500	ddx56_2	Probable ATP-dependent RNA helicase DDX56	Q9D0R4	ENSG00000136271	DDX56	K14810	0.464529	5.10454	5.53681	0.0186205	0.132765
RPHIG00000008158	RPHIM00000008562	arfgap1_2	ADP-ribosylation factor GTPase-activating protein 1	Q9EPJ9	ENSG00000101199	ARFGAP1	K12492	-0.608285	4.86285	5.53431	0.0186471	0.132765
RPHIG00000021603	RPHIM00000022649	cd109_17	CD109 antigen	Q6YHK3	ENSG00000156535	CD109	K06530	-0.961017	5.86283	5.53431	0.0186472	0.132765
RPHIG00000021666	RPHIM00000022713	nfkb2_iso2	Nuclear factor NF-kappa-B p100 subunit	O73630	ENSG00000077150	NFKB2	K04469	-1.04512	3.61723	5.53365	0.0186541	0.132765
RPHIG00000032392	RPHIM00000033904	nosip_3	Nitric oxide synthase-interacting protein	Q6NUH3	ENSG00000142546	NOSIP	K13125	-0.755019	2.64283	5.52163	0.0187828	0.133598
RPHIG00000011351	RPHIM00000011922	samhd1_25	Deoxynucleoside triphosphate triphosphohydrolase SAMHD1	Q9Y3Z3	ENSG00000101347	SAMHD1	K22544	-0.531905	5.5958	5.51766	0.0188254	0.133819
RPHIG00000021428	RPHIM00000022462	rnf44_2	RING finger protein 44	Q4V7B8	ENSG00000146083	RNF44	K19041	-1.30854	1.55501	5.51506	0.0188534	0.133936
RPHIG00000023489	RPHIM00000024644	l-2_mrc2_ncan_iso3	Neurocan core protein	O14594	ENSG00000011028	MRC2	K06560	0.948673	6.11635	5.5071	0.0189394	0.134464
RPHIG00000015399	RPHIM00000016164	was	Wiskott-Aldrich syndrome protein homolog	P70315	ENSG00000106299	WASL	K23612	-0.565222	4.17599	5.50543	0.0189575	0.13451
RPHIG00000023330	RPHIM00000024473	cop1	E3 ubiquitin-protein ligase COP1	Q9R1A8	ENSG00000143207	COP1	K10143	0.693944	2.61692	5.50322	0.0189815	0.134597
RPHIG00000017907	RPHIM00000018784	caprin2_15	Caprin-2	Q05A80	ENSG00000110888	CAPRIN2	K23284	-0.999241	6.09825	5.50187	0.0189962	0.134619
RPHIG00000011735	RPHIM00000012336	prickle2	Prickle-like protein 2	Q7Z3G6	ENSG00000163637	PRICKLE2	K04511	-1.02314	1.13638	5.49791	0.0190392	0.134841
RPHIG00000011495	RPHIM00000012076	xrra1	X-ray radiation resistance-associated protein 1	Q6P2D8	ENSG00000166435	XRRA1	RPHIG00000011495	-0.615651	2.73046	5.49291	0.0190938	0.135144
RPHIG00000012269	RPHIM00000012909	recql	ATP-dependent DNA helicase Q1	P46063	ENSG00000004700	RECQL	K10899	1.01924	1.91494	5.4908	0.0191168	0.135145
RPHIG00000032458	RPHIM00000033973	.	hypothetical protein	.	RPHIG00000032458	RPHIG00000032458	RPHIG00000032458	0.953074	8.42549	5.49076	0.0191173	0.135145
RPHIG00000000272	RPHIM00000000282	.	hypothetical protein	.	RPHIG00000000272	RPHIG00000000272	RPHIG00000000272	0.516143	4.93182	5.48881	0.0191386	0.135167
RPHIG00000017176	RPHIM00000018014	spbc1198.06c	Putative mannan endo-1,6-alpha-mannosidase C1198.06c	Q9P6I4	RPHIG00000017176	RPHIG00000017176	RPHIG00000017176	-0.750133	2.94761	5.48832	0.0191439	0.135167
RPHIG00000008941	RPHIM00000009373	nnt	NAD(P) transhydrogenase, mitochondrial	Q61941	ENSG00000112992	NNT	K00323	0.591711	6.93618	5.48685	0.01916	0.135198
RPHIG00000015386	RPHIM00000016151	sbds	Ribosome maturation protein SBDS	A5D8M6	ENSG00000126524	SBDS	K14574	0.674978	3.89411	5.48406	0.0191907	0.135332
RPHIG00000023892	RPHIM00000025064	hspb1	Heat shock protein beta-1	Q00649	ENSG00000254445	HSPB2-C11orf52	RPHIG00000023892	-1.54964	4.42408	5.4792	0.0192441	0.135504
RPHIG00000017189	RPHIM00000018028	.	hypothetical protein	.	RPHIG00000017189	RPHIG00000017189	RPHIG00000017189	0.770999	5.20195	5.47879	0.0192486	0.135504
RPHIG00000003907	RPHIM00000004107	slc41a1	Solute carrier family 41 member 1	Q8BJA2	ENSG00000133065	SLC41A1	K15122	-0.942991	1.38441	5.47863	0.0192503	0.135504
RPHIG00000010560	RPHIM00000011088	hydin	Hydrocephalus-inducing protein	Q80W93	ENSG00000157423	HYDIN	K17570	0.477215	5.56183	5.47472	0.0192934	0.135725
RPHIG00000021337	RPHIM00000022370	ung	Uracil-DNA glycosylase	B1J4J3	RPHIG00000021337	RPHIG00000021337	K03648	1.10498	1.41317	5.47328	0.0193094	0.135754
RPHIG00000008602	RPHIM00000009026	sap18	Histone deacetylase complex subunit SAP18	Q3T022	ENSG00000150459	SAP18	K14324	0.514574	4.77539	5.46899	0.0193568	0.136004
RPHIG00000028959	RPHIM00000030350	gluprors_2	Bifunctional glutamate/proline--tRNA ligase	P28668	ENSG00000136628	EPRS1	K14163	-0.523107	5.15657	5.46334	0.0194195	0.136317
RPHIG00000015121	RPHIM00000015877	tmprss9	Transmembrane protease serine 9	P69526	ENSG00000164099	PRSS12	K09624	0.959644	3.13177	5.46234	0.0194306	0.136317
RPHIG00000032506	RPHIM00000034024	bysl	Bystin	Q13895	ENSG00000112578	BYSL	K14797	-0.512831	2.82721	5.46087	0.0194469	0.136317
RPHIG00000013168	RPHIM00000013840	cpne8	Copine-8	Q86YQ8	ENSG00000139117	CPNE8	K24523	0.417535	4.85246	5.46073	0.0194485	0.136317
RPHIG00000011084	RPHIM00000011643	gorab	RAB6-interacting golgin	Q7T320	ENSG00000120370	GORAB	K19748	-0.77938	2.72658	5.4581	0.0194779	0.13644
RPHIG00000020966	RPHIM00000021986	.	hypothetical protein	.	ENSG00000260314	MRC1	RPHIG00000020966	1.2268	1.8358	5.45512	0.0195111	0.136589
RPHIG00000005561	RPHIM00000005849	tfap4	Transcription factor AP-4	Q01664	ENSG00000090447	TFAP4	K09108	-0.893107	2.44131	5.45156	0.0195508	0.136785
RPHIG00000013706	RPHIM00000014406	pign	GPI ethanolamine phosphate transferase 1	O95427	ENSG00000197563	PIGN	K05285	-0.944861	1.9359	5.44935	0.0195756	0.136875
RPHIG00000022003	RPHIM00000023058	.	hypothetical protein	.	RPHIG00000022003	RPHIG00000022003	RPHIG00000022003	1.0659	4.89699	5.44807	0.0195899	0.136892
RPHIG00000012431	RPHIM00000013076	.	hypothetical protein	.	ENSG00000242259	C22orf39	RPHIG00000012431	-0.79589	2.80347	5.44492	0.0196253	0.137056
RPHIG00000008666	RPHIM00000009092	sh3rf3_2	E3 ubiquitin-protein ligase SH3RF3	Q8TEJ3	ENSG00000172985	SH3RF3	K12171	-0.492708	4.67242	5.44114	0.0196678	0.13727
RPHIG00000026824	RPHIM00000028148	.	hypothetical protein	.	RPHIG00000026824	RPHIG00000026824	RPHIG00000026824	-1.05645	2.85204	5.43938	0.0196877	0.137326
RPHIG00000001635	RPHIM00000001704	chrna10	Neuronal acetylcholine receptor subunit alpha-10	Q9JLB5	ENSG00000129749	CHRNA10	K05312	1.26638	2.09361	5.43525	0.0197343	0.137568
RPHIG00000014043	RPHIM00000014752	tut7	Terminal uridylyltransferase 7	Q5VYS8	ENSG00000083223	TUT7	K13291	-0.762356	1.81026	5.43343	0.0197548	0.137627
RPHIG00000013765	RPHIM00000014465	atp6v0a1	V-type proton ATPase 116 kDa subunit a isoform 1	Q9Z1G4	ENSG00000033627	ATP6V0A1	K02154	-0.793117	1.4522	5.43238	0.0197667	0.137627
RPHIG00000013448	RPHIM00000014142	.	hypothetical protein	.	RPHIG00000013448	RPHIG00000013448	RPHIG00000013448	0.441937	6.37362	5.42541	0.0198457	0.13804
RPHIG00000018062	RPHIM00000018942	me31b	ATP-dependent RNA helicase me31b	P23128	ENSG00000110367	DDX6	K12614	-0.49483	5.40103	5.42408	0.0198609	0.13804
RPHIG00000020418	RPHIM00000021414	slc40a1	Solute carrier family 40 member 1	Q9NP59	ENSG00000138449	SLC40A1	K14685	0.475574	2.81298	5.42319	0.019871	0.13804
RPHIG00000002672	RPHIM00000002807	mec-2	Mechanosensory protein 2	Q27433	ENSG00000148175	STOM	K17286	0.510898	7.63443	5.42294	0.0198739	0.13804
RPHIG00000009308	RPHIM00000009754	lman1	Protein ERGIC-53	Q62902	ENSG00000074695	LMAN1	K10080	-0.783585	1.81424	5.41952	0.0199128	0.138162
RPHIG00000027353	RPHIM00000028696	ptpre_8	Receptor-type tyrosine-protein phosphatase epsilon	P49446	ENSG00000132334	PTPRE	K06776	-0.896	2.52215	5.4193	0.0199154	0.138162
RPHIG00000006956	RPHIM00000007312	c1qtnf3_56	Complement C1q tumor necrosis factor-related protein 3	Q9BXJ4	ENSG00000082196	C1QTNF3	K24236	-2.61064	2.81395	5.41409	0.0199749	0.138492
RPHIG00000014280	RPHIM00000015002	isg20l2	Interferon-stimulated 20 kDa exonuclease-like 2	Q2YDK1	ENSG00000181026	AEN	K18340	-0.700559	2.38317	5.41246	0.0199935	0.138506
RPHIG00000030543	RPHIM00000031990	ext1	Exostosin-1	A5D7I4	ENSG00000182197	EXT1	K02366	-1.52854	2.1926	5.41181	0.020001	0.138506
RPHIG00000020060	RPHIM00000021041	ndufa9	NADH dehydrogenase [ubiquinone] 1 alpha subcomplex subunit 9, mitochondrial	P0CB82	ENSG00000139180	NDUFA9	K03953	0.389589	6.6268	5.4055	0.0200734	0.138925
RPHIG00000022986	RPHIM00000024108	exoc8	Exocyst complex component 8	A4IF89	ENSG00000116903	EXOC8	K19986	-0.603572	3.55702	5.40376	0.0200934	0.138939
RPHIG00000007780	RPHIM00000008168	.	hypothetical protein	.	ENSG00000138411	HECW2	K12168	-0.652854	3.3208	5.40322	0.0200997	0.138939
RPHIG00000003470	RPHIM00000003644	ncor1	Nuclear receptor corepressor 1	Q8QG78	ENSG00000141027	NCOR1	K04650	-0.551274	5.46564	5.3992	0.020146	0.1391
RPHIG00000021805	RPHIM00000022857	il6st	Interleukin-6 receptor subunit beta	Q00560	ENSG00000134352	IL6ST	RPHIG00000021805	-1.11082	2.95528	5.39901	0.0201482	0.1391
RPHIG00000011550	RPHIM00000012136	.	hypothetical protein	.	ENSG00000011485	PPP5C	K15712	-0.937051	1.31065	5.39807	0.0201591	0.1391
RPHIG00000005603	RPHIM00000005893	polr1e	DNA-directed RNA polymerase I subunit RPA49	Q6GLI9	ENSG00000137054	POLR1E	K03005	-0.853064	1.18272	5.39657	0.0201764	0.139134
RPHIG00000025884	RPHIM00000027157	.	hypothetical protein	.	RPHIG00000025884	RPHIG00000025884	RPHIG00000025884	-1.0393	3.01994	5.39527	0.0201914	0.139134
RPHIG00000026780	RPHIM00000028101	psip1	Lens epithelium-derived growth factor	Q5XXA9	ENSG00000167674	HDGFL2	K25057	0.388892	7.06584	5.39452	0.0202001	0.139134
RPHIG00000002346	RPHIM00000002464	brpf1	Peregrin	P55201	ENSG00000156983	BRPF1	K11348	-0.424093	3.98829	5.39199	0.0202294	0.13921
RPHIG00000006040	RPHIM00000006346	parp14_18	Protein mono-ADP-ribosyltransferase PARP14	Q460N5	ENSG00000173193	PARP14	K15261	-0.720107	3.2526	5.389	0.020264	0.13921
RPHIG00000010316	RPHIM00000010818	rfx6	DNA-binding protein RFX6	D2HNW6	ENSG00000185002	RFX6	K19521	-0.580786	3.475	5.38717	0.0202854	0.13921
RPHIG00000002976	RPHIM00000003122	abcc1_3	Multidrug resistance-associated protein 1	O35379	ENSG00000103222	ABCC1	K05665	-0.766765	2.4913	5.38558	0.0203038	0.13921
RPHIG00000014535	RPHIM00000015266	.	hypothetical protein	.	RPHIG00000014535	RPHIG00000014535	RPHIG00000014535	0.907127	2.75502	5.3846	0.0203152	0.13921
RPHIG00000013417	RPHIM00000014106	mrps2_iso1	28S ribosomal protein S2, mitochondrial	P82923	ENSG00000122140	MRPS2	K02967	-0.642301	3.29438	5.38454	0.0203159	0.13921
RPHIG00000022488	RPHIM00000023580	.	hypothetical protein	.	RPHIG00000022488	RPHIG00000022488	RPHIG00000022488	0.870435	5.27669	5.38443	0.0203172	0.13921
RPHIG00000021393	RPHIM00000022426	robo2_2	Roundabout homolog 2	Q9HCK4	ENSG00000185008	ROBO2	K06754	-0.657827	3.74543	5.38436	0.0203181	0.13921
RPHIG00000032221	RPHIM00000033730	.	hypothetical protein	.	RPHIG00000032221	RPHIG00000032221	RPHIG00000032221	1.21063	4.78096	5.38421	0.0203197	0.13921
RPHIG00000027583	RPHIM00000028930	surf1_2	Surfeit locus protein 1	P09925	ENSG00000148290	SURF1	K14998	-1.36392	2.63166	5.38085	0.0203589	0.139335
RPHIG00000016145	RPHIM00000016949	vti1b_iso1	Vesicle transport through interaction with t-SNAREs homolog 1B	Q2KIU0	ENSG00000100568	VTI1B	K08493	-0.742133	2.42111	5.38057	0.0203622	0.139335
RPHIG00000007238	RPHIM00000007605	col4a1	Collagen alpha-1(IV) chain	Q7SIB2	ENSG00000171502	COL24A1	K19721	-0.931251	2.04208	5.37856	0.0203857	0.139413
RPHIG00000022145	RPHIM00000023218	.	hypothetical protein	.	RPHIG00000022145	RPHIG00000022145	RPHIG00000022145	0.560311	2.17253	5.36905	0.0204972	0.140092
RPHIG00000033675	RPHIM00000035228	.	hypothetical protein	.	ENSG00000001629	ANKIB1	RPHIG00000033675	-1.09779	3.25323	5.36056	0.0205972	0.140692
RPHIG00000001537	RPHIM00000001600	pzp	Pregnancy zone protein	P20742	ENSG00000126838	PZP	K23589	0.624882	4.50847	5.35834	0.0206234	0.140789
RPHIG00000012437	RPHIM00000013082	.	hypothetical protein	.	RPHIG00000012437	RPHIG00000012437	RPHIG00000012437	-1.32833	1.57226	5.35231	0.0206948	0.141192
RPHIG00000026919	RPHIM00000028246	leng8	Leukocyte receptor cluster member 8 homolog	Q32NW2	ENSG00000276681	LENG8	K23802	-0.621056	4.69667	5.35022	0.0207197	0.141278
RPHIG00000001008	RPHIM00000001056	.	hypothetical protein	.	RPHIG00000001008	RPHIG00000001008	K05724	-0.466986	3.77441	5.34607	0.020769	0.141531
RPHIG00000016540	RPHIM00000017356	vwa3a	von Willebrand factor A domain-containing protein 3A	A6NCI4	ENSG00000175267	VWA3A	K24509	0.606361	2.54394	5.34229	0.0208141	0.141688
RPHIG00000022158	RPHIM00000023231	eif3l	Eukaryotic translation initiation factor 3 subunit L	Q7T2A5	ENSG00000100129	EIF3L	K15029	0.42572	5.26514	5.34208	0.0208166	0.141688
RPHIG00000027651	RPHIM00000029001	pkn2_2	Serine/threonine-protein kinase N2	Q16513	ENSG00000065243	PKN2	K23691	-0.528654	4.1164	5.33392	0.0209142	0.142269
RPHIG00000002716	RPHIM00000002853	reep4_iso1	Receptor expression-enhancing protein 4	Q3ZCI8	ENSG00000132563	REEP2	K17338	-0.797478	2.08708	5.32418	0.0210315	0.142982
RPHIG00000025507	RPHIM00000026766	nmral1_2	NmrA-like family domain-containing protein 1	Q0VCN1	ENSG00000153406	NMRAL1	RPHIG00000025507	0.743937	2.82113	5.32016	0.02108	0.143227
RPHIG00000018348	RPHIM00000019240	.	hypothetical protein	.	RPHIG00000018348	RPHIG00000018348	RPHIG00000018348	1.08954	2.41487	5.31887	0.0210957	0.143231
RPHIG00000033372	RPHIM00000034913	ptp-3_3	Tyrosine-protein phosphatase Lar-like	Q9BMN8	ENSG00000132334	PTPRE	K06776	-0.696763	3.76101	5.31807	0.0211053	0.143231
RPHIG00000004521	RPHIM00000004754	bola3	BolA-like protein 3	Q8CEI1	ENSG00000163170	BOLA3	K22075	-0.781273	1.41484	5.3146	0.0211474	0.143432
RPHIG00000029322	RPHIM00000030728	tnfsf15	Tumor necrosis factor ligand superfamily member 15	Q5UBV8	ENSG00000125735	TNFSF14	K05477	-1.27248	7.05979	5.31066	0.0211953	0.143598
RPHIG00000030756	RPHIM00000032213	.	hypothetical protein	.	RPHIG00000030756	RPHIG00000030756	RPHIG00000030756	-1.59767	3.25775	5.31003	0.0212029	0.143598
RPHIG00000004863	RPHIM00000005120	ppp1r37	Protein phosphatase 1 regulatory subunit 37	Q1L994	ENSG00000104866	PPP1R37	K17576	-0.494625	5.22452	5.30951	0.0212093	0.143598
RPHIG00000007379	RPHIM00000007751	piga_2	Phosphatidylinositol N-acetylglucosaminyltransferase subunit A	P37287	ENSG00000165195	PIGA	K03857	1.01853	2.04722	5.30533	0.0212603	0.143859
RPHIG00000034135	RPHIM00000035698	cd38	ADP-ribosyl cyclase/cyclic ADP-ribose hydrolase 1	P28907	ENSG00000004468	CD38	K01242	1.0546	1.48733	5.30135	0.0213089	0.143948
RPHIG00000000190	RPHIM00000000196	galm_7	Aldose 1-epimerase	Q5EA79	ENSG00000143891	GALM	K01785	0.661768	4.25461	5.30123	0.0213104	0.143948
RPHIG00000004953	RPHIM00000005211	bcl11b	B-cell lymphoma/leukemia 11B	Q99PV8	ENSG00000119866	BCL11A	K22045	0.449936	4.51313	5.30119	0.0213108	0.143948
RPHIG00000030187	RPHIM00000031616	.	hypothetical protein	.	RPHIG00000030187	RPHIG00000030187	RPHIG00000030187	0.834745	4.78065	5.29626	0.0213712	0.144271
RPHIG00000024804	RPHIM00000026016	.	hypothetical protein	.	RPHIG00000024804	RPHIG00000024804	RPHIG00000024804	0.499235	5.95639	5.29003	0.0214478	0.144704
RPHIG00000020133	RPHIM00000021117	gpr158_3	Probable G-protein coupled receptor 158	Q8C419	ENSG00000151025	GPR158	RPHIG00000020133	0.816271	5.39947	5.28669	0.0214891	0.144897
RPHIG00000029711	RPHIM00000031133	.	hypothetical protein	.	RPHIG00000029711	RPHIG00000029711	RPHIG00000029711	-0.848	2.28048	5.28342	0.0215294	0.14501
RPHIG00000005426	RPHIM00000005708	fam193a	Protein FAM193A	P78312	ENSG00000125386	FAM193A	RPHIG00000005426	-0.494447	4.15524	5.2833	0.021531	0.14501
RPHIG00000010515	RPHIM00000011038	mccc1	Methylcrotonoyl-CoA carboxylase subunit alpha, mitochondrial	Q5I0C3	ENSG00000078070	MCCC1	K01968	0.904585	3.30635	5.28101	0.0215592	0.145116
RPHIG00000001003	RPHIM00000001051	.	hypothetical protein	.	RPHIG00000001003	RPHIG00000001003	RPHIG00000001003	0.800694	2.28088	5.27756	0.021602	0.145319
RPHIG00000006324	RPHIM00000006652	.	hypothetical protein	.	ENSG00000184381	PLA2G6	RPHIG00000006324	-1.03656	1.46961	5.27607	0.0216205	0.145359
RPHIG00000015249	RPHIM00000016010	.	hypothetical protein	.	RPHIG00000015249	RPHIG00000015249	RPHIG00000015249	0.613214	11.802	5.27122	0.0216808	0.145609
RPHIG00000005409	RPHIM00000005691	rpl28	60S ribosomal protein L28	P41105	ENSG00000108107	RPL28	K02903	0.377549	11.3291	5.27093	0.0216844	0.145609
RPHIG00000013982	RPHIM00000014688	man1b1	Endoplasmic reticulum mannosyl-oligosaccharide 1,2-alpha-mannosidase	B2GUY0	ENSG00000177239	MAN1B1	K23741	0.554667	4.4299	5.27004	0.0216955	0.145609
RPHIG00000018564	RPHIM00000019481	col6a4_6_iso1	Collagen alpha-4(VI) chain	A2AX52	ENSG00000172752	COL6A5	K08132	0.762706	5.20933	5.26787	0.0217226	0.145705
RPHIG00000010769	RPHIM00000011309	met_2	Hepatocyte growth factor receptor	Q09YN5	ENSG00000105976	MET	K05099	-0.627758	2.48949	5.26513	0.0217568	0.145772
RPHIG00000009404	RPHIM00000009853	sult1a2_4	Sulfotransferase 1A2	P50226	ENSG00000197165	SULT1A2	K01025	0.963796	3.76239	5.26506	0.0217577	0.145772
RPHIG00000022289	RPHIM00000023372	tpr_3	Nucleoprotein TPR	F6ZDS4	ENSG00000047410	TPR	K09291	-0.753233	2.33269	5.26318	0.0217812	0.145787
RPHIG00000014775	RPHIM00000015512	htk16	Tyrosine-protein kinase HTK16	P53356	ENSG00000165025	SYK	K17512	-0.468826	5.33802	5.26285	0.0217853	0.145787
RPHIG00000010909	RPHIM00000011458	mdmd	Male determiner protein Mdmd(III)	P0DP78	ENSG00000163510	CWC22	K13100	0.387409	6.76325	5.25913	0.0218319	0.145994
RPHIG00000020555	RPHIM00000021559	ddx55_iso3	ATP-dependent RNA helicase DDX55	Q6ZPL9	ENSG00000111364	DDX55	K14809	0.543814	4.01771	5.25836	0.0218416	0.145994
RPHIG00000002383	RPHIM00000002505	fzd5_2	Frizzled-5	P58421	ENSG00000163251	FZD5	K02375	-0.620356	1.6938	5.24843	0.0219666	0.146745
RPHIG00000032254	RPHIM00000033766	.	hypothetical protein	.	RPHIG00000032254	RPHIG00000032254	RPHIG00000032254	-0.904447	2.8839	5.24292	0.0220363	0.147125
RPHIG00000004193	RPHIM00000004406	axin1	Axin-1	O15169	ENSG00000103126	AXIN1	K02157	-0.646381	2.18922	5.24025	0.0220701	0.147266
RPHIG00000027039	RPHIM00000028371	mettl1	tRNA (guanine-N(7)-)-methyltransferase	Q6NU94	ENSG00000037897	METTL1	K03439	0.677597	4.63946	5.2377	0.0221025	0.147397
RPHIG00000001458	RPHIM00000001521	eif2ak3	Eukaryotic translation initiation factor 2-alpha kinase 3	Q9NZJ5	ENSG00000172071	EIF2AK3	K08860	-0.864807	1.40313	5.231	0.0221878	0.14788
RPHIG00000025016	RPHIM00000026240	cwf19l2_2	CWF19-like protein 2	Q3LSS0	ENSG00000152404	CWF19L2	K24940	0.406633	5.6429	5.2299	0.0222018	0.147888
RPHIG00000011809	RPHIM00000012413	.	hypothetical protein	.	RPHIG00000011809	RPHIG00000011809	RPHIG00000011809	0.438967	8.96867	5.22518	0.0222621	0.148204
RPHIG00000021608	RPHIM00000022654	.	hypothetical protein	.	RPHIG00000021608	RPHIG00000021608	RPHIG00000021608	1.28587	2.75797	5.22099	0.0223158	0.148476
RPHIG00000028615	RPHIM00000029994	pfkm_pfk_iso2	ATP-dependent 6-phosphofructokinase	Q27778	ENSG00000152556	PFKM	K00850	-0.653698	2.42011	5.21991	0.0223297	0.148483
RPHIG00000005672	RPHIM00000005968	gpx6	Glutathione peroxidase 6	Q64625	ENSG00000211445	GPX3	K00432	0.938206	6.48258	5.21753	0.0223603	0.148601
RPHIG00000004756	RPHIM00000005004	smarce1	SWI/SNF-related matrix-associated actin-dependent regulator of chromatin subfamily E member 1	O54941	ENSG00000073584	SMARCE1	K11651	0.517381	5.67991	5.21366	0.0224102	0.148846
RPHIG00000009759	RPHIM00000010236	col6a4_4	Collagen alpha-4(VI) chain	A2AX52	ENSG00000206384	COL6A6	K06238	-0.752781	5.41765	5.21237	0.0224268	0.148865
RPHIG00000024763	RPHIM00000025975	tufm	Elongation factor Tu, mitochondrial	P49411	ENSG00000178952	TUFM	K02358	-0.707144	1.64604	5.21143	0.0224388	0.148865
RPHIG00000013730	RPHIM00000014430	mdh2	Malate dehydrogenase, mitochondrial	P40926	ENSG00000146701	MDH2	K00026	-0.608076	5.00432	5.21036	0.0224527	0.148871
RPHIG00000026574	RPHIM00000027886	cadn_3	Neural-cadherin	O15943	ENSG00000197410	DCHS2	RPHIG00000026574	-0.778352	4.45207	5.20929	0.0224665	0.148878
RPHIG00000002755	RPHIM00000002894	mgam	Maltase-glucoamylase, intestinal	O43451	ENSG00000257335	MGAM	K12047	-0.798702	3.08599	5.20308	0.0225469	0.149297
RPHIG00000019767	RPHIM00000020732	pdia5_2	Protein disulfide-isomerase A5	Q2KIL5	ENSG00000065485	PDIA5	K09583	-0.811005	2.53662	5.20241	0.0225556	0.149297
RPHIG00000027991	RPHIM00000029354	zfp90	Zinc finger protein 90	Q61967	ENSG00000184939	ZFP90	K09228	-0.746471	1.79904	5.19898	0.0226001	0.149505
RPHIG00000019174	RPHIM00000020116	.	hypothetical protein	.	RPHIG00000019174	RPHIG00000019174	RPHIG00000019174	-0.630382	3.28705	5.19693	0.0226269	0.149597
RPHIG00000004354	RPHIM00000004577	rpl44	60S ribosomal protein L44	P27075	ENSG00000241343	RPL36A	K02929	0.461357	11.2604	5.18602	0.0227693	0.150452
RPHIG00000024886	RPHIM00000026105	.	hypothetical protein	.	RPHIG00000024886	RPHIG00000024886	RPHIG00000024886	0.582661	5.49451	5.18178	0.0228249	0.150733
RPHIG00000011540	RPHIM00000012125	u2surp	U2 snRNP-associated SURP motif-containing protein	Q5R7X2	ENSG00000163714	U2SURP	K12842	0.404591	6.07155	5.17923	0.0228584	0.150785
RPHIG00000034399	RPHIM00000035969	pif1_18	ATP-dependent DNA helicase PIF1	Q9H611	ENSG00000140451	PIF1	K15255	1.56643	5.26486	5.17919	0.0228589	0.150785
RPHIG00000009365	RPHIM00000009812	pf13_4	Reticulocyte-binding protein 2 homolog a	Q8IDX6	ENSG00000198399	ITSN2	RPHIG00000009365	0.869043	5.3901	5.17725	0.0228845	0.150867
RPHIG00000005036	RPHIM00000005302	rb1cc1_4	RB1-inducible coiled-coil protein 1	Q9ESK9	ENSG00000023287	RB1CC1	K17589	-0.450352	5.12995	5.17374	0.0229308	0.151087
RPHIG00000004924	RPHIM00000005182	vwde_4	von Willebrand factor D and EGF domain-containing protein	Q8N2E2	ENSG00000146530	VWDE	RPHIG00000004924	0.611657	6.2566	5.16837	0.0230018	0.151382
RPHIG00000005947	RPHIM00000006250	bath-38_16	BTB and MATH domain-containing protein 38	Q20681	ENSG00000064726	BTBD1	RPHIG00000005947	0.744437	1.91004	5.16766	0.0230112	0.151382
RPHIG00000010651	RPHIM00000011185	.	hypothetical protein	.	RPHIG00000010651	RPHIG00000010651	RPHIG00000010651	-0.743136	1.97142	5.16662	0.023025	0.151382
RPHIG00000012147	RPHIM00000012772	itpr1_5	Inositol 1,4,5-trisphosphate receptor type 1	Q9TU34	ENSG00000150995	ITPR1	K04958	-0.454831	4.2264	5.16582	0.0230356	0.151382
RPHIG00000021818	RPHIM00000022870	uroc1	Urocanate hydratase	Q8VC12	ENSG00000159650	UROC1	K01712	0.628156	5.9161	5.16539	0.0230413	0.151382
RPHIG00000011389	RPHIM00000011961	rassf8	Ras association domain-containing protein 8	Q8CJ96	ENSG00000123094	RASSF8	K09855	-0.606186	3.17558	5.16283	0.0230752	0.151519
RPHIG00000005756	RPHIM00000006054	slc22a6-a	Solute carrier family 22 member 6-A	Q66J54	ENSG00000197375	SLC22A5	K08202	-1.07262	3.77785	5.15761	0.0231447	0.151837
RPHIG00000024021	RPHIM00000025201	.	hypothetical protein	.	RPHIG00000024021	RPHIG00000024021	K19607	-0.420412	6.37935	5.15722	0.0231499	0.151837
RPHIG00000006524	RPHIM00000006860	dpyd	Dihydropyrimidine dehydrogenase [NADP(+)]	Q12882	ENSG00000188641	DPYD	K00207	0.40722	6.38506	5.1558	0.0231689	0.151874
RPHIG00000000107	RPHIM00000000109	washc4	WASH complex subunit 4	Q2M389	ENSG00000136051	WASHC4	K18465	-0.417684	4.79077	5.15449	0.0231864	0.151903
RPHIG00000008825	RPHIM00000009253	ube2l3	Ubiquitin-conjugating enzyme E2 L3	P68037	ENSG00000236444	UBE2L5	K04552	-0.615241	3.22191	5.15196	0.0232201	0.152038
RPHIG00000001168	RPHIM00000001222	ankrd27_7	Ankyrin repeat domain-containing protein 27	Q3UMR0	ENSG00000105186	ANKRD27	K20175	-1.01252	1.43696	5.14934	0.0232552	0.152181
RPHIG00000015477	RPHIM00000016246	copb2	Coatomer subunit beta'	O55029	ENSG00000184432	COPB2	K17302	-0.654306	6.05038	5.14065	0.0233719	0.152858
RPHIG00000016289	RPHIM00000017100	.	hypothetical protein	.	RPHIG00000016289	RPHIG00000016289	RPHIG00000016289	0.764635	3.71152	5.13563	0.0234396	0.153214
RPHIG00000004259	RPHIM00000004475	.	hypothetical protein	.	RPHIG00000004259	RPHIG00000004259	K25163	-0.838489	1.43891	5.1269	0.0235578	0.153842
RPHIG00000033971	RPHIM00000035533	.	hypothetical protein	.	RPHIG00000033971	RPHIG00000033971	RPHIG00000033971	-0.906371	3.8921	5.12536	0.0235786	0.153842
RPHIG00000004318	RPHIM00000004539	atp5f1a	ATP synthase subunit alpha, mitochondrial	Q5R546	ENSG00000152234	ATP5F1A	K02132	0.360968	10.763	5.12373	0.0236008	0.153842
RPHIG00000022900	RPHIM00000024020	.	hypothetical protein	.	RPHIG00000022900	RPHIG00000022900	RPHIG00000022900	0.959945	3.827	5.12341	0.0236052	0.153842
RPHIG00000015075	RPHIM00000015827	cotl1	Coactosin-like protein	Q2HJ57	ENSG00000103187	COTL1	RPHIG00000015075	-0.831071	5.67832	5.12294	0.0236116	0.153842
RPHIG00000006500	RPHIM00000006836	.	hypothetical protein	.	RPHIG00000006500	RPHIG00000006500	RPHIG00000006500	1.77475	4.62429	5.12264	0.0236156	0.153842
RPHIG00000017566	RPHIM00000018424	wapa	tRNA(Glu)-specific nuclease WapA	D4G3R4	ENSG00000187800	PEAR1	RPHIG00000017566	-1.17336	3.24082	5.11719	0.0236899	0.154199
RPHIG00000013045	RPHIM00000013709	adap1	Arf-GAP with dual PH domain-containing protein 1	O75689	ENSG00000105963	ADAP1	K23781	-0.562425	3.41547	5.11666	0.0236972	0.154199
RPHIG00000005335	RPHIM00000005615	ccr4	Glucose-repressible alcohol dehydrogenase transcriptional effector	Q4P9T3	ENSG00000174840	PDE12	K12603	0.502249	7.92637	5.11551	0.0237129	0.154214
RPHIG00000013640	RPHIM00000014340	.	hypothetical protein	.	RPHIG00000013640	RPHIG00000013640	RPHIG00000013640	-1.49689	2.92115	5.11239	0.0237556	0.154405
RPHIG00000023721	RPHIM00000024884	metrnl	Meteorin-like protein	A1L2K1	ENSG00000176845	METRNL	RPHIG00000023721	-1.22108	1.43825	5.10829	0.0238118	0.154584
RPHIG00000006480	RPHIM00000006815	cpamd8	C3 and PZP-like alpha-2-macroglobulin domain-containing protein 8	Q8IZJ3	ENSG00000160111	CPAMD8	RPHIG00000006480	0.968374	8.28159	5.10822	0.0238127	0.154584
RPHIG00000028768	RPHIM00000030149	.	hypothetical protein	.	RPHIG00000028768	RPHIG00000028768	RPHIG00000028768	2.28251	2.78897	5.10745	0.0238234	0.154584
RPHIG00000005818	RPHIM00000006119	tm_3	Uncharacterized protein TM_0508	Q9WYX8	ENSG00000113648	MACROH2A1	K15261	-0.782457	3.80853	5.1024	0.0238927	0.154947
RPHIG00000029347	RPHIM00000030757	pin4	Peptidyl-prolyl cis-trans isomerase NIMA-interacting 4	Q503Y7	ENSG00000102309	PIN4	K09579	1.28538	2.52331	5.09925	0.0239361	0.155067
RPHIG00000008125	RPHIM00000008528	ndufb10	NADH dehydrogenase [ubiquinone] 1 beta subcomplex subunit 10	Q02373	ENSG00000140990	NDUFB10	K03966	0.429057	7.13251	5.09839	0.0239481	0.155067
RPHIG00000033979	RPHIM00000035541	nktr	NK-tumor recognition protein	P30415	ENSG00000138398	PPIG	K09566	0.558959	5.03449	5.09695	0.0239679	0.155067
RPHIG00000019691	RPHIM00000020649	taldo1	Transaldolase	Q8VI73	ENSG00000177156	TALDO1	K00616	-0.967236	3.28754	5.0969	0.0239686	0.155067
RPHIG00000024489	RPHIM00000025695	.	hypothetical protein	.	RPHIG00000024489	RPHIG00000024489	RPHIG00000024489	1.78073	11.0756	5.09476	0.0239982	0.155067
RPHIG00000025296	RPHIM00000026537	prpf4b	Serine/threonine-protein kinase PRP4 homolog	Q61136	ENSG00000112739	PRPF4B	K08827	0.497896	7.05013	5.09471	0.023999	0.155067
RPHIG00000009145	RPHIM00000009581	ppp6c	Serine/threonine-protein phosphatase 6 catalytic subunit	Q64620	ENSG00000119414	PPP6C	K15498	0.533033	4.59143	5.09424	0.0240054	0.155067
RPHIG00000026156	RPHIM00000027448	dnttip1	Deoxynucleotidyltransferase terminal-interacting protein 1	Q99LB0	ENSG00000101457	DNTTIP1	K08707	0.896973	3.17597	5.09126	0.0240467	0.155247
RPHIG00000033802	RPHIM00000035359	znf391	Zinc finger protein 391	Q9UJN7	ENSG00000124613	ZNF391	K23195	-0.863885	1.28298	5.08841	0.0240863	0.155337
RPHIG00000012530	RPHIM00000013178	c1orf112	Uncharacterized protein C1orf112	Q9NSG2	ENSG00000000460	C1orf112	RPHIG00000012530	1.02447	2.36581	5.08831	0.0240876	0.155337
RPHIG00000005380	RPHIM00000005661	.	hypothetical protein	.	RPHIG00000005380	RPHIG00000005380	K25100	-0.586784	3.48061	5.08568	0.0241242	0.155377
RPHIG00000005526	RPHIM00000005814	naa25	N-alpha-acetyltransferase 25, NatB auxiliary subunit	Q6QI44	ENSG00000111300	NAA25	K17973	-0.924051	1.33928	5.08525	0.0241301	0.155377
RPHIG00000004986	RPHIM00000005246	tamo	Protein tamozhennic	Q9W1A4	ENSG00000158480	SPATA2	K17595	-0.433547	4.27401	5.08477	0.0241369	0.155377
RPHIG00000009535	RPHIM00000009997	e2f4	Transcription factor E2F4	Q6DE14	ENSG00000133740	E2F5	K04682	-0.489496	2.97328	5.084	0.0241476	0.155377
RPHIG00000008295	RPHIM00000008704	.	hypothetical protein	.	RPHIG00000008295	RPHIG00000008295	K16588	-0.762311	1.87619	5.07719	0.0242426	0.155883
RPHIG00000022019	RPHIM00000023079	.	hypothetical protein	.	RPHIG00000022019	RPHIG00000022019	RPHIG00000022019	0.497636	6.05917	5.07643	0.0242532	0.155883
RPHIG00000030355	RPHIM00000031795	smf	Small nuclear ribonucleoprotein F	Q24297	ENSG00000139343	SNRPF	K11098	-0.526225	3.73909	5.07522	0.0242701	0.155904
RPHIG00000007309	RPHIM00000007678	hras	GTPase HRas	P20171	ENSG00000174775	HRAS	K07827	-0.509932	3.82697	5.07423	0.0242841	0.155907
RPHIG00000015201	RPHIM00000015962	mmp19_3	Matrix metalloproteinase-19	Q9JHI0	ENSG00000123342	MMP19	K07763	0.528502	3.43418	5.07023	0.0243402	0.156181
RPHIG00000019949	RPHIM00000020921	med14	Mediator of RNA polymerase II transcription subunit 14	Q16U49	ENSG00000180182	MED14	K15156	-0.620727	1.80607	5.06901	0.0243573	0.156203
RPHIG00000019474	RPHIM00000020426	.	hypothetical protein	.	RPHIG00000019474	RPHIG00000019474	RPHIG00000019474	0.45845	6.44895	5.06273	0.0244457	0.156679
RPHIG00000017073	RPHIM00000017900	sacs_13	Sacsin	Q9NZJ4	ENSG00000151835	SACS	K17592	-1.2413	1.62749	5.06181	0.0244586	0.156679
RPHIG00000029068	RPHIM00000030460	ino80b	INO80 complex subunit B	Q99PT3	ENSG00000115274	INO80B	K11666	0.450818	4.0682	5.0474	0.024663	0.157901
RPHIG00000025814	RPHIM00000027084	pcm1	Pericentriolar material 1 protein	Q15154	ENSG00000078674	PCM1	K16537	-0.843916	1.74351	5.04571	0.024687	0.157967
RPHIG00000005536	RPHIM00000005824	c7orf31	Uncharacterized protein C7orf31	Q8N865	ENSG00000153790	C7orf31	RPHIG00000005536	-0.516571	2.69008	5.04047	0.0247617	0.158357
RPHIG00000006396	RPHIM00000006729	mapkap1_2	Target of rapamycin complex 2 subunit MAPKAP1	A4IIM3	ENSG00000119487	MAPKAP1	K20410	-0.897676	2.25657	5.03551	0.0248328	0.158723
RPHIG00000013146	RPHIM00000013818	.	hypothetical protein	.	RPHIG00000013146	RPHIG00000013146	RPHIG00000013146	1.09905	5.39051	5.03451	0.0248471	0.158727
RPHIG00000014288	RPHIM00000015010	tob2	Protein Tob2	Q14106	ENSG00000183864	TOB2	K14443	-0.724152	2.07732	5.03284	0.0248711	0.158793
RPHIG00000001324	RPHIM00000001382	.	hypothetical protein	.	RPHIG00000001324	RPHIG00000001324	RPHIG00000001324	-0.904797	1.71956	5.03106	0.0248967	0.158806
RPHIG00000004835	RPHIM00000005091	dnajb6-b	DnaJ homolog subfamily B member 6-B	Q5XGU5	ENSG00000135924	DNAJB2	K09512	-0.714494	2.00887	5.02992	0.024913	0.158806
RPHIG00000005939	RPHIM00000006242	nlgn4x_5	Neuroligin-4, X-linked	Q8N0W4	ENSG00000114200	BCHE	K01050	0.724202	3.71304	5.02895	0.0249271	0.158806
RPHIG00000019138	RPHIM00000020076	eipr1	EARP-interacting protein homolog	Q5XJP1	ENSG00000032389	EIPR1	K23289	0.639836	3.06411	5.02786	0.0249426	0.158806
RPHIG00000033078	RPHIM00000034610	tsr1_3	Pre-rRNA-processing protein TSR1 homolog	Q5XGY1	ENSG00000167721	TSR1	K14799	-0.89632	2.23531	5.02764	0.0249458	0.158806
RPHIG00000012178	RPHIM00000012808	cryl1_7	Lambda-crystallin homolog	Q9Y2S2	ENSG00000165475	CRYL1	K13247	-0.89816	1.54634	5.02694	0.0249559	0.158806
RPHIG00000004279	RPHIM00000004498	rpl35	60S ribosomal protein L35	P17078	ENSG00000136942	RPL35	K02918	0.408766	11.4085	5.02359	0.0250043	0.159027
RPHIG00000019070	RPHIM00000020002	lgaldh	L-galactose dehydrogenase	O81884	ENSG00000069424	KCNAB2	K17744	0.516459	4.33908	5.01946	0.025064	0.159246
RPHIG00000023964	RPHIM00000025139	arf4_3	ADP-ribosylation factor 4	P51644	ENSG00000134287	ARF3	K07939	-0.641621	3.19343	5.01806	0.0250843	0.159246
RPHIG00000032705	RPHIM00000034226	isoc1	Isochorismatase domain-containing protein 1	Q0IHU5	ENSG00000066583	ISOC1	RPHIG00000032705	0.473983	4.46379	5.01797	0.0250855	0.159246
RPHIG00000015241	RPHIM00000016002	cp1_4	Cathepsin L	Q95029	ENSG00000135047	CTSL	K01365	-0.645689	5.26554	5.01739	0.025094	0.159246
RPHIG00000013668	RPHIM00000014368	.	hypothetical protein	.	RPHIG00000013668	RPHIG00000013668	RPHIG00000013668	0.739287	4.07685	5.01274	0.0251614	0.159519
RPHIG00000001452	RPHIM00000001515	alpha-cat	Catenin alpha	P35220	ENSG00000066032	CTNNA2	K05691	-0.424839	5.5699	5.01253	0.0251646	0.159519
RPHIG00000025246	RPHIM00000026484	ulk3	Serine/threonine-protein kinase ULK3	Q4V7Q6	ENSG00000140474	ULK3	K21358	-0.585317	2.6573	5.01029	0.0251971	0.159614
RPHIG00000032718	RPHIM00000034239	.	hypothetical protein	.	RPHIG00000032718	RPHIG00000032718	RPHIG00000032718	2.42295	7.54989	5.00959	0.0252072	0.159614
RPHIG00000013905	RPHIM00000014610	cfdp1	Craniofacial development protein 1	Q75QI0	ENSG00000153774	CFDP1	RPHIG00000013905	0.418191	5.4819	5.00651	0.0252522	0.159703
RPHIG00000000815	RPHIM00000000858	acbd3	Golgi resident protein GCP60	Q9H3P7	ENSG00000182827	ACBD3	K23935	-0.635754	2.58433	5.00612	0.0252578	0.159703
RPHIG00000030201	RPHIM00000031630	pola1_3	DNA polymerase alpha catalytic subunit	Q9DE46	ENSG00000101868	POLA1	K02320	-0.582615	2.85872	5.00578	0.0252628	0.159703
RPHIG00000003790	RPHIM00000003977	slc6a5_6	Sodium- and chloride-dependent glycine transporter 2	Q9Y345	ENSG00000165970	SLC6A5	K05038	-0.938626	2.85373	5.00325	0.0252998	0.159849
RPHIG00000014450	RPHIM00000015179	.	hypothetical protein	.	RPHIG00000014450	RPHIG00000014450	RPHIG00000014450	-0.602821	6.63268	5.0023	0.0253137	0.159849
RPHIG00000015092	RPHIM00000015846	.	hypothetical protein	.	RPHIG00000015092	RPHIG00000015092	RPHIG00000015092	1.06726	1.28334	5.00032	0.0253426	0.159921
RPHIG00000024047	RPHIM00000025228	.	hypothetical protein	.	RPHIG00000024047	RPHIG00000024047	RPHIG00000024047	-1.16332	2.97553	4.99963	0.0253528	0.159921
RPHIG00000006536	RPHIM00000006875	creb3l3	Cyclic AMP-responsive element-binding protein 3-like protein 3	Q68CJ9	ENSG00000060566	CREB3L3	K09048	-0.746099	2.72202	4.99662	0.0253969	0.159962
RPHIG00000021468	RPHIM00000022505	atpaf1_2	ATP synthase mitochondrial F1 complex assembly factor 1	Q66JD1	ENSG00000123472	ATPAF1	K07555	0.625888	3.36395	4.99613	0.025404	0.159962
RPHIG00000023088	RPHIM00000024213	cfap43	Cilia- and flagella-associated protein 43	E9Q7R9	ENSG00000197748	CFAP43	K24223	0.464878	5.24055	4.99543	0.0254143	0.159962
RPHIG00000019921	RPHIM00000020891	nrx-iv_3	Neurexin-4	Q94887	ENSG00000174469	CNTNAP2	K07380	-1.10138	2.72411	4.9954	0.0254148	0.159962
RPHIG00000019158	RPHIM00000020096	mrpl46	39S ribosomal protein L46, mitochondrial	Q9H2W6	ENSG00000259494	MRPL46	K17427	0.419348	4.89021	4.99116	0.0254771	0.160125
RPHIG00000019202	RPHIM00000020145	gcc1	GRIP and coiled-coil domain-containing protein 1	Q96CN9	ENSG00000179562	GCC1	K20281	-0.664071	2.85421	4.99064	0.0254848	0.160125
RPHIG00000022271	RPHIM00000023352	rsrc2	Arginine/serine-rich coiled-coil protein 2	Q6NWI1	ENSG00000111011	RSRC2	K24595	-0.613258	4.09827	4.99	0.0254942	0.160125
RPHIG00000034248	RPHIM00000035816	vwde_12	von Willebrand factor D and EGF domain-containing protein	Q8N2E2	ENSG00000146530	VWDE	RPHIG00000034248	-0.713633	6.36574	4.98986	0.0254962	0.160125
RPHIG00000005292	RPHIM00000005571	hspa12b_89	Heat shock 70 kDa protein 12B	Q96MM6	ENSG00000132622	HSPA12B	RPHIG00000005292	0.687915	3.61143	4.98275	0.0256013	0.160649
RPHIG00000026957	RPHIM00000028285	trim33_13_iso2	E3 ubiquitin-protein ligase TRIM33	Q9UPN9	ENSG00000197323	TRIM33	RPHIG00000026957	-1.05895	3.33102	4.98233	0.0256075	0.160649
RPHIG00000005352	RPHIM00000005632	.	hypothetical protein	.	RPHIG00000005352	RPHIG00000005352	RPHIG00000005352	-1.02765	3.04852	4.97513	0.0257143	0.161231
RPHIG00000006580	RPHIM00000006923	ttc1	Tetratricopeptide repeat protein 1	Q3ZBR5	ENSG00000113312	TTC1	K24926	-0.53296	2.75313	4.97086	0.0257779	0.161466
RPHIG00000022450	RPHIM00000023540	ccdc87	Coiled-coil domain-containing protein 87	Q9NVE4	ENSG00000182791	CCDC87	RPHIG00000022450	0.522385	3.72056	4.97073	0.0257797	0.161466
RPHIG00000028587	RPHIM00000029963	mlf1	Myeloid leukemia factor 1	Q32KY3	ENSG00000178053	MLF1	K15622	-1.17164	2.71723	4.96844	0.0258138	0.161576
RPHIG00000025853	RPHIM00000027126	fam160b1	Protein FAM160B1	A0JPG1	ENSG00000151553	FHIP2A	RPHIG00000025853	-0.743554	1.4864	4.96768	0.0258252	0.161576
RPHIG00000025375	RPHIM00000026621	tubb4b_4	Tubulin beta-4B chain	P68372	ENSG00000188229	TUBB4B	K07375	0.600422	8.70103	4.96207	0.0259091	0.161981
RPHIG00000015111	RPHIM00000015867	.	hypothetical protein	.	RPHIG00000015111	RPHIG00000015111	RPHIG00000015111	-1.33489	1.82727	4.96147	0.0259181	0.161981
RPHIG00000009083	RPHIM00000009517	ddb_g0270104	Probable NADH dehydrogenase	Q55CD9	RPHIG00000009083	RPHIG00000009083	K17871	0.892324	2.70985	4.95592	0.0260014	0.162414
RPHIG00000015702	RPHIM00000016483	notch2_8	Neurogenic locus notch homolog protein 2	O35516	ENSG00000134250	NOTCH2	K02599	0.512022	6.43083	4.95431	0.0260257	0.162478
RPHIG00000023327	RPHIM00000024470	crip1	Cysteine-rich protein 1	P50238	ENSG00000257341	RPHIG00000023327	K24412	0.560441	6.87611	4.95185	0.0260628	0.162621
RPHIG00000017230	RPHIM00000018071	sll1388_6	Universal stress protein Sll1388	P74148	RPHIG00000017230	RPHIG00000017230	RPHIG00000017230	-0.881122	1.42953	4.94797	0.0261214	0.162899
RPHIG00000002918	RPHIM00000003061	myl9	Myosin regulatory light polypeptide 9	Q5RBA4	ENSG00000101335	MYL9	K12757	-0.922791	2.22395	4.94631	0.0261464	0.162909
RPHIG00000031573	RPHIM00000033053	xyla	Xylose isomerase	Q9K993	RPHIG00000031573	RPHIG00000031573	K01805	0.464135	7.02837	4.94599	0.0261512	0.162909
RPHIG00000004226	RPHIM00000004440	bloc1s6	Biogenesis of lysosome-related organelles complex 1 subunit 6	Q08DU8	ENSG00000104164	BLOC1S6	K20188	-0.462852	3.16904	4.94223	0.0262082	0.163128
RPHIG00000022268	RPHIM00000023349	zfp26_9	Zinc finger protein 26	P10076	ENSG00000084093	REST	K24853	-0.442253	4.65832	4.9418	0.0262147	0.163128
RPHIG00000006210	RPHIM00000006526	coa7	Cytochrome c oxidase assembly factor 7	Q5TYQ3	RPHIG00000006210	RPHIG00000006210	K18180	0.603425	3.46273	4.93934	0.0262521	0.163225
RPHIG00000001074	RPHIM00000001124	.	hypothetical protein	.	RPHIG00000001074	RPHIG00000001074	K16469	0.617372	6.39202	4.93855	0.026264	0.163225
RPHIG00000033134	RPHIM00000034666	.	hypothetical protein	.	RPHIG00000033134	RPHIG00000033134	RPHIG00000033134	-1.21351	5.0659	4.93767	0.0262774	0.163225
RPHIG00000011744	RPHIM00000012345	bpi_2	Bactericidal permeability-increasing protein	P17213	ENSG00000101425	BPI	K25374	1.11537	4.03271	4.93694	0.0262886	0.163225
RPHIG00000017203	RPHIM00000018044	.	hypothetical protein	.	RPHIG00000017203	RPHIG00000017203	RPHIG00000017203	-0.778974	6.43378	4.93612	0.026301	0.163225
RPHIG00000033464	RPHIM00000035008	.	hypothetical protein	.	RPHIG00000033464	RPHIG00000033464	RPHIG00000033464	0.379093	10.8318	4.93275	0.0263523	0.163455
RPHIG00000004333	RPHIM00000004556	rxr	Retinoic acid receptor RXR	Q8T5C6	ENSG00000186350	RXRA	K08524	-0.562404	3.06141	4.92892	0.0264109	0.163663
RPHIG00000012363	RPHIM00000013006	nudt8_2	Nudix hydrolase 8	Q8L7W2	ENSG00000170917	NUDT6	RPHIG00000012363	1.15923	2.80534	4.9287	0.0264143	0.163663
RPHIG00000003245	RPHIM00000003407	lact-2_6	Beta-lactamase domain-containing protein 2	Q09621	RPHIG00000003245	RPHIG00000003245	RPHIG00000003245	-0.976609	4.45108	4.92301	0.0265014	0.164115
RPHIG00000024569	RPHIM00000025775	rae1	mRNA export factor	A5GFN6	ENSG00000101146	RAE1	K14298	0.518522	5.98951	4.92082	0.0265349	0.164234
RPHIG00000006823	RPHIM00000007176	dock3_4	Dedicator of cytokinesis protein 3	Q8IZD9	ENSG00000088538	DOCK3	K05727	-0.628422	2.81243	4.91921	0.0265596	0.164252
RPHIG00000013302	RPHIM00000013982	rps24_2_iso1	40S ribosomal protein S24	O42387	ENSG00000138326	RPS24	K02974	0.372361	11.2817	4.91824	0.0265746	0.164252
RPHIG00000026972	RPHIM00000028301	tmc7_2	Transmembrane channel-like protein 7	Q5YCC5	ENSG00000170537	TMC7	K21988	-0.822071	1.69759	4.91668	0.0265985	0.164252
RPHIG00000018447	RPHIM00000019356	tll2_2	Tolloid-like protein 2	Q9Y6L7	ENSG00000095587	TLL2	RPHIG00000018447	-1.34712	2.49389	4.91617	0.0266065	0.164252
RPHIG00000011890	RPHIM00000012501	sqor_4	Sulfide:quinone oxidoreductase, mitochondrial	Q9Y6N5	ENSG00000137767	SQOR	K22470	-0.637672	1.53425	4.91601	0.0266089	0.164252
RPHIG00000031230	RPHIM00000032699	.	hypothetical protein	.	RPHIG00000031230	RPHIG00000031230	RPHIG00000031230	-1.09977	1.22039	4.91453	0.0266318	0.164281
RPHIG00000017968	RPHIM00000018846	.	hypothetical protein	.	RPHIG00000017968	RPHIG00000017968	RPHIG00000017968	-0.929648	1.61047	4.91385	0.0266422	0.164281
RPHIG00000002852	RPHIM00000002994	nmnat1	Nicotinamide/nicotinic acid mononucleotide adenylyltransferase 1	Q0VD50	ENSG00000173614	NMNAT1	K06210	-0.414777	4.64132	4.91165	0.0266761	0.164403
RPHIG00000004720	RPHIM00000004967	eif2s3	Eukaryotic translation initiation factor 2 subunit 3	F1QGW6	ENSG00000130741	EIF2S3	K03242	0.488883	5.3715	4.91025	0.0266977	0.164448
RPHIG00000000535	RPHIM00000000562	.	hypothetical protein	.	RPHIG00000000535	RPHIG00000000535	RPHIG00000000535	-0.572525	3.62259	4.90797	0.026733	0.164559
RPHIG00000032568	RPHIM00000034086	.	hypothetical protein	.	RPHIG00000032568	RPHIG00000032568	RPHIG00000032568	0.63345	2.69756	4.90725	0.0267442	0.164559
RPHIG00000000450	RPHIM00000000475	.	hypothetical protein	.	RPHIG00000000450	RPHIG00000000450	RPHIG00000000450	1.06718	7.19336	4.90577	0.0267671	0.164583
RPHIG00000019771	RPHIM00000020736	.	hypothetical protein	.	RPHIG00000019771	RPHIG00000019771	RPHIG00000019771	-1.27368	4.57729	4.90456	0.0267858	0.164583
RPHIG00000004692	RPHIM00000004938	.	hypothetical protein	.	RPHIG00000004692	RPHIG00000004692	RPHIG00000004692	-0.733147	4.23518	4.90424	0.0267909	0.164583
RPHIG00000018136	RPHIM00000019018	.	hypothetical protein	.	RPHIG00000018136	RPHIG00000018136	RPHIG00000018136	1.5203	6.62211	4.90222	0.0268222	0.164606
RPHIG00000027277	RPHIM00000028616	pfh1_8	ATP-dependent DNA helicase pfh1	Q9UUA2	RPHIG00000027277	RPHIG00000027277	K15255	0.61661	4.80578	4.90171	0.0268301	0.164606
RPHIG00000004910	RPHIM00000005168	.	hypothetical protein	.	RPHIG00000004910	RPHIG00000004910	RPHIG00000004910	2.00288	1.64954	4.90004	0.0268561	0.164606
RPHIG00000030181	RPHIM00000031610	.	hypothetical protein	.	ENSG00000134363	FST	K06254	-0.941513	7.00489	4.89873	0.0268765	0.164606
RPHIG00000002522	RPHIM00000002652	tekt1	Tektin-1	Q969V4	ENSG00000167858	TEKT1	K18628	0.509298	4.55695	4.89766	0.0268931	0.164606
RPHIG00000011799	RPHIM00000012403	gcsh	Glycine cleavage system H protein, mitochondrial	Q9N121	ENSG00000140905	GCSH	K02437	0.847366	2.10701	4.89753	0.0268951	0.164606
RPHIG00000001735	RPHIM00000001814	fat1	Protocadherin Fat 1	Q14517	ENSG00000083857	FAT1	K16669	0.806485	3.09962	4.89723	0.0268999	0.164606
RPHIG00000018749	RPHIM00000019673	hspa12b_139	Heat shock 70 kDa protein 12B	Q9CZJ2	ENSG00000132622	HSPA12B	RPHIG00000018749	-0.887089	5.04044	4.89665	0.0269089	0.164606
RPHIG00000004419	RPHIM00000004646	slc9a2_3	Sodium/hydrogen exchanger 2	Q9UBY0	ENSG00000115616	SLC9A2	K12040	-0.546428	3.39689	4.89552	0.0269265	0.164627
RPHIG00000034396	RPHIM00000035966	.	hypothetical protein	.	RPHIG00000034396	RPHIG00000034396	RPHIG00000034396	0.550785	8.39113	4.88593	0.0270764	0.165373
RPHIG00000016064	RPHIM00000016861	zfp3	Zinc finger protein 3 homolog	Q96NJ6	ENSG00000180787	ZFP3	K09228	-0.757618	2.53673	4.88588	0.0270772	0.165373
RPHIG00000003935	RPHIM00000004135	lact-2_7	Beta-lactamase domain-containing protein 2	Q09621	RPHIG00000003935	RPHIG00000003935	RPHIG00000003935	-0.805665	1.96206	4.88132	0.0271489	0.165522
RPHIG00000001041	RPHIM00000001090	tacc1	Transforming acidic coiled-coil-containing protein 1	O75410	ENSG00000147526	TACC1	K14281	-0.423866	4.42894	4.88091	0.0271553	0.165522
RPHIG00000022892	RPHIM00000024011	atp6v1g1	V-type proton ATPase subunit G 1	P79251	ENSG00000136888	ATP6V1G1	K02152	-0.820534	7.78956	4.88089	0.0271556	0.165522
RPHIG00000026896	RPHIM00000028223	vwf	von Willebrand factor (Fragment)	Q62935	ENSG00000110799	VWF	RPHIG00000026896	-1.68616	2.23916	4.88068	0.0271589	0.165522
RPHIG00000004016	RPHIM00000004220	.	hypothetical protein	.	RPHIG00000004016	RPHIG00000004016	RPHIG00000004016	1.10169	5.00325	4.87783	0.0272037	0.165586
RPHIG00000000929	RPHIM00000000975	.	hypothetical protein	.	RPHIG00000000929	RPHIG00000000929	K09269	-0.813223	2.17597	4.87733	0.0272117	0.165586
RPHIG00000033911	RPHIM00000035473	mrc1_3	Macrophage mannose receptor 1	P22897	ENSG00000260314	MRC1	K06560	0.983965	2.74329	4.87592	0.0272339	0.165586
RPHIG00000020636	RPHIM00000021644	pde4d	cAMP-specific 3',5'-cyclic phosphodiesterase 4D	Q08499	ENSG00000113448	PDE4D	K13293	-0.682343	1.71765	4.87591	0.027234	0.165586
RPHIG00000001788	RPHIM00000001870	dlst	Dihydrolipoyllysine-residue succinyltransferase component of 2-oxoglutarate dehydrogenase complex, mitochondrial (Fragment)	Q90512	ENSG00000119689	DLST	K00658	-0.88189	1.28339	4.87545	0.0272413	0.165586
RPHIG00000006140	RPHIM00000006451	.	hypothetical protein	.	RPHIG00000006140	RPHIG00000006140	RPHIG00000006140	2.34039	7.60762	4.87402	0.0272639	0.165637
RPHIG00000022174	RPHIM00000023248	.	hypothetical protein	.	RPHIG00000022174	RPHIG00000022174	RPHIG00000022174	0.574513	7.69719	4.87209	0.0272945	0.165691
RPHIG00000012002	RPHIM00000012621	mcoln3_2	Mucolipin-3	Q8R4F0	ENSG00000090674	MCOLN1	K04994	0.48699	3.73981	4.87164	0.0273016	0.165691
RPHIG00000013523	RPHIM00000014219	ip3r_2	Inositol 1,4,5-trisphosphate receptor	Q8WSR4	ENSG00000150995	ITPR1	RPHIG00000013523	0.589565	3.23332	4.87036	0.0273218	0.165727
RPHIG00000021505	RPHIM00000022544	usp47_3	Ubiquitin carboxyl-terminal hydrolase 47	E1C1R4	ENSG00000170242	USP47	K11857	-0.701801	2.08941	4.86603	0.0273905	0.166056
RPHIG00000019648	RPHIM00000020605	dcd_4	Bifunctional D-cysteine desulfhydrase/1-aminocyclopropane-1-carboxylate deaminase, mitochondrial	F4HYF3	RPHIG00000019648	RPHIG00000019648	K05396	0.916386	1.79292	4.86492	0.0274081	0.166075
RPHIG00000003032	RPHIM00000003179	.	hypothetical protein	.	RPHIG00000003032	RPHIG00000003032	RPHIG00000003032	-1.61739	3.85843	4.86272	0.0274431	0.166188
RPHIG00000000956	RPHIM00000001003	csde1	Cold shock domain-containing protein E1	P18395	ENSG00000009307	CSDE1	RPHIG00000000956	-0.545849	3.89994	4.86193	0.0274555	0.166188
RPHIG00000009959	RPHIM00000010441	.	hypothetical protein	.	RPHIG00000009959	RPHIG00000009959	RPHIG00000009959	-2.20084	3.14982	4.861	0.0274704	0.166191
RPHIG00000005780	RPHIM00000006078	nup58	Nucleoporin p58/p45	P70581	ENSG00000139496	NUP58	K14307	-0.698224	3.68459	4.85776	0.0275221	0.166399
RPHIG00000028931	RPHIM00000030316	.	hypothetical protein	.	ENSG00000122779	TRIM24	K12026	-0.687054	2.31939	4.85627	0.0275458	0.166399
RPHIG00000005980	RPHIM00000006283	cdc23	Cell division cycle protein 23 homolog	Q8BGZ4	ENSG00000094880	CDC23	K03355	0.808097	1.50766	4.85613	0.0275481	0.166399
RPHIG00000024071	RPHIM00000025253	eci2	Enoyl-CoA delta isomerase 2, mitochondrial	Q9WUR2	ENSG00000198721	ECI2	K13239	-0.78243	2.59346	4.8536	0.0275885	0.166556
RPHIG00000022761	RPHIM00000023864	.	hypothetical protein	.	RPHIG00000022761	RPHIG00000022761	RPHIG00000022761	1.21359	6.60997	4.85136	0.0276244	0.166623
RPHIG00000015221	RPHIM00000015982	emc2	ER membrane protein complex subunit 2	Q6TGY8	ENSG00000104412	EMC2	K23563	-0.689359	2.26563	4.8511	0.0276285	0.166623
RPHIG00000012333	RPHIM00000012976	.	hypothetical protein	.	RPHIG00000012333	RPHIG00000012333	K06084	0.378669	6.61469	4.84986	0.0276483	0.166656
RPHIG00000026949	RPHIM00000028277	prss12_11	Neurotrypsin	Q5G271	ENSG00000164099	PRSS12	K13912	1.11771	2.39792	4.84392	0.0277438	0.167144
RPHIG00000012156	RPHIM00000012783	.	hypothetical protein	.	ENSG00000117114	ADGRL2	K04593	0.816961	1.68293	4.84283	0.0277613	0.167162
RPHIG00000016883	RPHIM00000017708	smarca5	SWI/SNF-related matrix-associated actin-dependent regulator of chromatin subfamily A member 5	O60264	ENSG00000153147	SMARCA5	K11654	-0.521648	4.36673	4.8407	0.0277956	0.167281
RPHIG00000012803	RPHIM00000013456	cyp4f6_2	Cytochrome P450 4F6	P51871	ENSG00000186529	CYP4F3	K17729	-0.877871	1.89397	4.83241	0.0279296	0.168
RPHIG00000031510	RPHIM00000032989	.	hypothetical protein	.	RPHIG00000031510	RPHIG00000031510	RPHIG00000031510	1.99884	3.97843	4.82875	0.027989	0.168269
RPHIG00000000070	RPHIM00000000071	clint1	Clathrin interactor 1	A7Z035	ENSG00000113282	CLINT1	K24721	-0.354038	6.36674	4.82519	0.0280467	0.168529
RPHIG00000001522	RPHIM00000001585	adgb	Androglobin	G3UZ78	ENSG00000118492	ADGB	RPHIG00000001522	0.519463	6.18712	4.82082	0.0281179	0.168869
RPHIG00000012120	RPHIM00000012744	afdn	Afadin	Q9QZQ1	ENSG00000130396	AFDN	K05702	0.357199	8.41253	4.81858	0.0281546	0.168919
RPHIG00000028858	RPHIM00000030242	crb_2	Protein crumbs	P10040	ENSG00000196159	FAT4	K06052	0.80104	1.86375	4.81821	0.0281605	0.168919
RPHIG00000004605	RPHIM00000004841	.	hypothetical protein	.	ENSG00000198168	SVIP	K14014	-0.888485	1.89392	4.81762	0.0281702	0.168919
RPHIG00000017806	RPHIM00000018680	phrf1	PHD and RING finger domain-containing protein 1	A6H619	ENSG00000274780	PHRF1	K17586	0.376591	6.86096	4.81575	0.0282008	0.169014
RPHIG00000022592	RPHIM00000023688	.	hypothetical protein	.	RPHIG00000022592	RPHIG00000022592	RPHIG00000022592	0.805216	4.58077	4.81337	0.0282397	0.16904
RPHIG00000017241	RPHIM00000018082	.	hypothetical protein	.	RPHIG00000017241	RPHIG00000017241	RPHIG00000017241	1.18917	2.1165	4.81292	0.0282472	0.16904
RPHIG00000013785	RPHIM00000014487	rock2_3	Rho-associated protein kinase 2	Q62868	ENSG00000134318	ROCK2	K17388	-0.514266	4.02585	4.81249	0.0282542	0.16904
RPHIG00000012722	RPHIM00000013373	chs-2_12	Chitin synthase chs-2	G5EBQ8	ENSG00000103044	HAS3	K00698	-0.483686	8.11222	4.81184	0.0282649	0.16904
RPHIG00000017478	RPHIM00000018330	.	hypothetical protein	.	RPHIG00000017478	RPHIG00000017478	RPHIG00000017478	0.671391	4.54932	4.81044	0.0282879	0.16904
RPHIG00000021590	RPHIM00000022636	.	hypothetical protein	.	ENSG00000187479	C11orf96	RPHIG00000021590	-0.492655	4.01743	4.80925	0.0283073	0.16904
RPHIG00000027735	RPHIM00000029087	hmg20a_4	High mobility group protein 20A	Q9DC33	ENSG00000140382	HMG20A	K24660	-0.793453	1.18546	4.80881	0.0283146	0.16904
RPHIG00000002190	RPHIM00000002295	c33a12.1	Probable NADH dehydrogenase [ubiquinone] 1 alpha subcomplex subunit 5	Q18359	ENSG00000128609	NDUFA5	K03949	0.615079	5.66215	4.8077	0.0283328	0.16904
RPHIG00000001773	RPHIM00000001854	frmd6	FERM domain-containing protein 6	Q8C0V9	ENSG00000139926	FRMD6	K16822	-0.751069	2.61399	4.80745	0.028337	0.16904
RPHIG00000023052	RPHIM00000024175	svep1_101	Sushi, von Willebrand factor type A, EGF and pentraxin domain-containing protein 1	A2AVA0	ENSG00000165124	SVEP1	K24469	-0.8445	3.18718	4.80625	0.0283566	0.16907
RPHIG00000000438	RPHIM00000000461	ctsb	Cathepsin B	P83205	ENSG00000285132	CTSB	K01363	0.559319	9.94298	4.8053	0.0283723	0.169076
RPHIG00000008002	RPHIM00000008395	kiaa1958	Uncharacterized protein KIAA1958	Q8N8K9	ENSG00000165185	KIAA1958	RPHIG00000008002	-0.755917	1.1228	4.80401	0.0283937	0.169116
RPHIG00000014052	RPHIM00000014761	fbxo28	F-box only protein 28	Q8BIG4	ENSG00000143756	FBXO28	K10306	-0.68118	1.68121	4.80176	0.0284307	0.169249
RPHIG00000001080	RPHIM00000001130	crocc_6	Rootletin	Q5TZA2	ENSG00000058453	CROCC	K16469	-0.537045	2.82665	4.79931	0.0284711	0.169341
RPHIG00000011498	RPHIM00000012079	mblac1	Metallo-beta-lactamase domain-containing protein 1	Q498J9	ENSG00000214309	MBLAC1	RPHIG00000011498	-0.898783	2.83918	4.79905	0.0284754	0.169341
RPHIG00000025492	RPHIM00000026745	slc4a10_2	Sodium-driven chloride bicarbonate exchanger	Q6U841	ENSG00000144290	SLC4A10	K13859	0.87921	3.56172	4.79663	0.0285155	0.169454
RPHIG00000018565	RPHIM00000019482	pdx1	Pancreas/duodenum homeobox protein 1	P70118	ENSG00000139515	PDX1	K07594	0.675443	3.0906	4.79612	0.0285239	0.169454
RPHIG00000015633	RPHIM00000016414	tex2	Testis-expressed protein 2	Q8IWB9	ENSG00000136478	TEX2	RPHIG00000015633	-0.446635	4.938	4.79248	0.0285842	0.169652
RPHIG00000003930	RPHIM00000004130	.	hypothetical protein	.	RPHIG00000003930	RPHIG00000003930	K19410	-0.817826	1.47323	4.79234	0.0285866	0.169652
RPHIG00000009708	RPHIM00000010182	clec4e_5	C-type lectin domain family 4 member E	Q9ULY5	ENSG00000166523	CLEC4E	K10059	0.4516	8.54203	4.7894	0.0286355	0.169855
RPHIG00000026694	RPHIM00000028012	c38c10.2	Uncharacterized transporter slc-17.2	Q03567	ENSG00000119899	SLC17A5	K12301	1.00836	3.26835	4.78625	0.0286878	0.170078
RPHIG00000028006	RPHIM00000029369	rwdd4_2	RWD domain-containing protein 4	Q6NW29	ENSG00000182552	RWDD4	RPHIG00000028006	0.534318	2.96681	4.78378	0.028729	0.170209
RPHIG00000013494	RPHIM00000014190	pon1_3	Serum paraoxonase/arylesterase 1	P27169	ENSG00000005421	PON1	K01045	1.4354	3.15882	4.78315	0.0287395	0.170209
RPHIG00000003542	RPHIM00000003721	mrpl17	39S ribosomal protein L17, mitochondrial	Q9NRX2	ENSG00000158042	MRPL17	K02879	0.493919	4.33494	4.7808	0.0287787	0.170306
RPHIG00000016712	RPHIM00000017533	plekha7	Pleckstrin homology domain-containing family A member 7	B6RSP1	ENSG00000166689	PLEKHA7	RPHIG00000016712	-0.565179	3.05994	4.7804	0.0287854	0.170306
RPHIG00000020289	RPHIM00000021281	ilvbl	Acetolactate synthase-like protein	Q6NV04	ENSG00000105135	ILVBL	K11259	-0.989395	2.11265	4.77787	0.0288277	0.170384
RPHIG00000012744	RPHIM00000013396	syngr2	Synaptogyrin-2	A7E3W5	ENSG00000100321	SYNGR1	RPHIG00000012744	-0.974253	1.87973	4.77785	0.0288282	0.170384
RPHIG00000010967	RPHIM00000011517	prom1_6	Prominin-1	O43490	ENSG00000007062	PROM1	K06532	-0.883838	1.93631	4.77627	0.0288545	0.170431
RPHIG00000021489	RPHIM00000022527	.	hypothetical protein	.	RPHIG00000021489	RPHIG00000021489	RPHIG00000021489	-0.795752	1.54427	4.77514	0.0288736	0.170431
RPHIG00000005387	RPHIM00000005668	slc2a1	Solute carrier family 2, facilitated glucose transporter member 1	P17809	ENSG00000117394	SLC2A1	K07299	-1.2116	2.36213	4.77473	0.0288803	0.170431
RPHIG00000003625	RPHIM00000003807	.	hypothetical protein	.	ENSG00000155657	TTN	K12567	-0.721027	5.93257	4.7686	0.0289833	0.170951
RPHIG00000030693	RPHIM00000032148	.	hypothetical protein	.	ENSG00000188897	LOC400499	RPHIG00000030693	-1.05153	1.78399	4.76711	0.0290084	0.171012
RPHIG00000006177	RPHIM00000006493	col8a1_2	Collagen alpha-1(VIII) chain	P14282	ENSG00000144810	COL8A1	K23284	2.17825	4.17061	4.76611	0.0290253	0.171024
RPHIG00000017436	RPHIM00000018287	ranbp3	Ran-binding protein 3	Q4R4T9	ENSG00000031823	RANBP3	K15304	-0.480498	3.12855	4.76436	0.0290548	0.17105
RPHIG00000017969	RPHIM00000018847	mik1_2	MDIS1-interacting receptor like kinase 1	Q9M0G7	ENSG00000123612	ACVR1C	K04732	0.842252	1.34004	4.76342	0.0290708	0.17105
RPHIG00000021724	RPHIM00000022771	marchf1	E3 ubiquitin-protein ligase MARCHF1	Q6NZQ8	ENSG00000145416	MARCHF1	K10656	1.30071	1.51276	4.76314	0.0290754	0.17105
RPHIG00000013129	RPHIM00000013800	.	hypothetical protein	.	RPHIG00000013129	RPHIG00000013129	RPHIG00000013129	-1.22897	2.84611	4.76234	0.029089	0.17105
RPHIG00000011594	RPHIM00000012184	lrp11	Low-density lipoprotein receptor-related protein 11	Q8CB67	ENSG00000120256	LRP11	RPHIG00000011594	-0.57192	1.75034	4.75861	0.029152	0.171333
RPHIG00000020052	RPHIM00000021033	.	hypothetical protein	.	ENSG00000141084	RANBP10	RPHIG00000020052	-1.10993	2.2645	4.75659	0.0291864	0.171448
RPHIG00000016098	RPHIM00000016900	.	hypothetical protein	.	RPHIG00000016098	RPHIG00000016098	RPHIG00000016098	-0.884716	1.18082	4.75546	0.0292055	0.171472
RPHIG00000029389	RPHIM00000030799	.	hypothetical protein	.	RPHIG00000029389	RPHIG00000029389	RPHIG00000029389	0.796413	1.92757	4.75162	0.0292708	0.171728
RPHIG00000000757	RPHIM00000000790	dennd5a	DENN domain-containing protein 5A	G3V7Q0	ENSG00000170456	DENND5B	K20164	-0.605631	2.6925	4.75115	0.0292788	0.171728
RPHIG00000005747	RPHIM00000006044	dnah5_5	Dynein heavy chain 5, axonemal	Q8TE73	ENSG00000039139	DNAH5	K10408	0.536292	4.44546	4.74966	0.0293041	0.171729
RPHIG00000017957	RPHIM00000018834	ube4b	Ubiquitin conjugation factor E4 B	Q9ES00	ENSG00000130939	UBE4B	K10597	-0.653242	1.93571	4.74873	0.0293199	0.171729
RPHIG00000003159	RPHIM00000003318	samd9l_5	Sterile alpha motif domain-containing protein 9-like	Q8IVG5	ENSG00000177409	SAMD9L	K23949	-1.00971	2.13303	4.74804	0.0293317	0.171729
RPHIG00000006576	RPHIM00000006918	cfap46_3_iso2	Cilia- and flagella-associated protein 46	Q8IYW2	ENSG00000171811	CFAP46	K24938	0.554085	3.21766	4.74764	0.0293385	0.171729
RPHIG00000020756	RPHIM00000021766	rpa1	Replication protein A 70 kDa DNA-binding subunit	P27694	ENSG00000132383	RPA1	K07466	0.42282	4.16549	4.7319	0.0296082	0.17322
RPHIG00000017633	RPHIM00000018497	cyp2b19_2	Cytochrome P450 2B19	O55071	ENSG00000134716	CYP2J2	K17854	0.68788	2.28142	4.73002	0.0296406	0.173321
RPHIG00000000126	RPHIM00000000128	akt1	RAC serine/threonine-protein kinase	Q8INB9	ENSG00000117020	AKT3	K04456	-0.356947	5.2453	4.72735	0.0296865	0.173502
RPHIG00000010564	RPHIM00000011092	rcjmb04_19n18_2	Uncharacterized protein KIAA1143 homolog	Q5ZJ97	ENSG00000163807	KIAA1143	RPHIG00000010564	-0.728051	1.71083	4.72099	0.0297966	0.173961
RPHIG00000020257	RPHIM00000021249	.	hypothetical protein	.	RPHIG00000020257	RPHIG00000020257	RPHIG00000020257	-0.856709	1.26202	4.71892	0.0298324	0.173961
RPHIG00000016707	RPHIM00000017528	pi4k2a	Phosphatidylinositol 4-kinase type 2-alpha	Q9BTU6	ENSG00000249967	RPHIG00000016707	K13711	-0.575776	2.45557	4.71885	0.0298336	0.173961
RPHIG00000028799	RPHIM00000030182	.	hypothetical protein	.	RPHIG00000028799	RPHIG00000028799	K08883	0.729608	3.50684	4.71849	0.02984	0.173961
RPHIG00000021667	RPHIM00000022714	.	hypothetical protein	.	RPHIG00000021667	RPHIG00000021667	RPHIG00000021667	0.446167	5.66298	4.71846	0.0298404	0.173961
RPHIG00000026709	RPHIM00000028027	.	hypothetical protein	.	RPHIG00000026709	RPHIG00000026709	RPHIG00000026709	-0.936215	1.79241	4.71563	0.0298895	0.174089
RPHIG00000027419	RPHIM00000028763	c1qtnf3_20	Complement C1q tumor necrosis factor-related protein 3	Q9ES30	ENSG00000082196	C1QTNF3	K23284	0.834116	4.58329	4.71546	0.0298926	0.174089
RPHIG00000010434	RPHIM00000010945	.	hypothetical protein	.	RPHIG00000010434	RPHIG00000010434	K03424	0.626522	2.14233	4.71355	0.0299257	0.174194
RPHIG00000023569	RPHIM00000024730	ctsl	Cathepsin L1	Q9GL24	ENSG00000136943	CTSV	K01365	0.769576	10.3089	4.71213	0.0299505	0.174251
RPHIG00000012398	RPHIM00000013041	grina	Protein lifeguard 1	Q7Z429	ENSG00000178719	GRINA	RPHIG00000012398	-0.468958	4.45604	4.70942	0.0299978	0.174389
RPHIG00000016847	RPHIM00000017671	atp6v1a	V-type proton ATPase catalytic subunit A	P50516	ENSG00000114573	ATP6V1A	K02145	-0.49945	4.96946	4.70876	0.0300093	0.174389
RPHIG00000012048	RPHIM00000012671	schip1	Schwannomin-interacting protein 1	P0DPB3	ENSG00000151967	SCHIP1	K24833	-0.670174	1.61868	4.70817	0.0300196	0.174389
RPHIG00000023126	RPHIM00000024252	ndufs2_nad7_iso2	NADH-ubiquinone oxidoreductase 49 kDa subunit	O21270	ENSG00000158864	NDUFS2	K03935	1.24799	4.93599	4.70556	0.0300653	0.17445
RPHIG00000029098	RPHIM00000030492	.	hypothetical protein	.	RPHIG00000029098	RPHIG00000029098	RPHIG00000029098	-0.546054	4.14218	4.70506	0.030074	0.17445
RPHIG00000006814	RPHIM00000007167	.	hypothetical protein	.	RPHIG00000006814	RPHIG00000006814	K21404	-0.50839	2.20851	4.70497	0.0300755	0.17445
RPHIG00000000630	RPHIM00000000663	uqcrc2	Cytochrome b-c1 complex subunit 2, mitochondrial	P22695	ENSG00000140740	UQCRC2	K00415	0.419935	8.35979	4.70317	0.0301071	0.174473
RPHIG00000021732	RPHIM00000022779	slc16a12_14	Monocarboxylate transporter 12	Q6ZSM3	ENSG00000152779	SLC16A12	K08190	-0.742907	3.27925	4.70233	0.0301217	0.174473
RPHIG00000009539	RPHIM00000010002	sned1_17	Sushi, nidogen and EGF-like domain-containing protein 1	Q5ZQU0	ENSG00000145147	SLIT2	K06839	1.0105	1.85128	4.70215	0.0301249	0.174473
RPHIG00000032949	RPHIM00000034480	hsdl2_2	Hydroxysteroid dehydrogenase-like protein 2	Q6PAY8	ENSG00000119471	HSDL2	RPHIG00000032949	0.525799	6.87425	4.701	0.030145	0.174485
RPHIG00000021986	RPHIM00000023041	tnr_11	Tenascin-R	Q8BYI9	ENSG00000116147	TNR	K10104	1.19801	1.84218	4.70032	0.0301571	0.174485
RPHIG00000000075	RPHIM00000000076	znf33a	Zinc finger protein 33A	Q06730	ENSG00000189180	ZNF33A	K09228	0.644311	1.89069	4.69505	0.0302497	0.17474
RPHIG00000009217	RPHIM00000009654	.	hypothetical protein	.	RPHIG00000009217	RPHIG00000009217	RPHIG00000009217	0.837415	3.68063	4.6942	0.0302647	0.17474
RPHIG00000013466	RPHIM00000014162	thegl_2	Testicular haploid expressed gene protein-like	Q5PQR6	ENSG00000249693	THEGL	RPHIG00000013466	-0.830906	1.33879	4.69416	0.0302653	0.17474
RPHIG00000000729	RPHIM00000000762	c1ql4_43	Complement C1q-like protein 4	Q4ZJM9	ENSG00000186897	C1QL4	K23284	-0.684968	3.72593	4.69383	0.0302711	0.17474
[truncated: 9,539 more rows]

## Sheet: B. PH vs PC
edgeR Differential expression analysis - Full results table
Geneid	TranscriptID	Gene_symbol	Description	InterPROid	Human_geneid	Human_symbol	KOid	logFC	logCPM	LR	PValue	FDR
RPHIG00000007958	RPHIM00000008350	mat2a	S-adenosylmethionine synthase isoform type-2	P18298	ENSG00000168906	MAT2A	K00789	1.20533	9.89331	31.9411	1.58917e-08	0.000121811
RPHIG00000001507	RPHIM00000001570	bhmt_3	Betaine--homocysteine S-methyltransferase 1	O35490	ENSG00000145692	BHMT	K00544	3.73491	6.7824	31.3076	2.20213e-08	0.000121811
RPHIG00000018512	RPHIM00000019425	gm2a_9	Ganglioside GM2 activator	Q8HXX6	ENSG00000196743	GM2A	K12383	1.90072	8.62621	25.4051	4.64695e-07	0.00118969
RPHIG00000007038	RPHIM00000007396	helz2_9	Helicase with zinc finger domain 2	E9QAM5	ENSG00000130589	HELZ2	K25165	-1.1145	4.43436	25.1426	5.3243e-07	0.00118969
RPHIG00000006277	RPHIM00000006600	birc7-a_20_iso2	Baculoviral IAP repeat-containing protein 7-A	Q8JHV9	ENSG00000101966	XIAP	K16061	-2.70363	4.65862	25.0408	5.61307e-07	0.00118969
RPHIG00000009154	RPHIM00000009590	vmo1_2	Vitelline membrane outer layer protein 1 homolog	Q7Z5L0	ENSG00000182853	VMO1	RPHIG00000009154	2.8715	3.60101	24.7722	6.45224e-07	0.00118969
RPHIG00000030557	RPHIM00000032004	loxhd1_6_iso1	Lipoxygenase homology domain-containing protein 1	Q8IVV2	ENSG00000167210	LOXHD1	K24822	2.45995	3.48131	23.1005	1.53751e-06	0.00242992
RPHIG00000014728	RPHIM00000015465	.	hypothetical protein	.	RPHIG00000014728	RPHIG00000014728	RPHIG00000014728	2.55566	6.45834	22.1113	2.57287e-06	0.00355796
RPHIG00000022488	RPHIM00000023580	.	hypothetical protein	.	RPHIG00000022488	RPHIG00000022488	RPHIG00000022488	1.42021	5.32698	20.8395	4.99419e-06	0.00586048
RPHIG00000016405	RPHIM00000017219	nas-7	Zinc metalloproteinase nas-7	P55113	ENSG00000141434	MEP1B	K01395	-1.88616	10.3417	20.7266	5.29737e-06	0.00586048
RPHIG00000016406	RPHIM00000017220	malrd1_11	MAM and LDL-receptor class A domain-containing protein 1	Q5VYJ5	ENSG00000204740	MALRD1	K01395	-1.9458	10.8165	20.1721	7.07768e-06	0.00678058
RPHIG00000016402	RPHIM00000017216	ube4a_3	Ubiquitin conjugation factor E4 A	A5PKG6	ENSG00000110344	UBE4A	K10596	1.65537	2.10656	19.9634	7.89369e-06	0.00678058
RPHIG00000030903	RPHIM00000032364	nup188	Nucleoporin NUP188 homolog	Q6ZQH8	ENSG00000095319	NUP188	K14311	2.7582	4.1388	19.9456	7.96778e-06	0.00678058
RPHIG00000015513	RPHIM00000016284	.	hypothetical protein	.	RPHIG00000015513	RPHIG00000015513	RPHIG00000015513	-1.53086	1.57697	19.59	9.59693e-06	0.00758363
RPHIG00000008374	RPHIM00000008786	pde-5	Probable 3',5'-cyclic phosphodiesterase pde-5	P91119	ENSG00000112541	PDE10A	K18438	-1.16822	1.95306	19.093	1.24499e-05	0.00918219
RPHIG00000023055	RPHIM00000024178	.	hypothetical protein	.	RPHIG00000023055	RPHIG00000023055	RPHIG00000023055	1.20108	4.0284	18.5136	1.68695e-05	0.0116642
RPHIG00000014034	RPHIM00000014743	.	hypothetical protein	.	RPHIG00000014034	RPHIG00000014034	RPHIG00000014034	-1.35773	5.10679	17.9113	2.31446e-05	0.0150617
RPHIG00000010365	RPHIM00000010871	.	hypothetical protein	.	RPHIG00000010365	RPHIG00000010365	RPHIG00000010365	1.2032	4.87346	17.5657	2.77547e-05	0.0170584
RPHIG00000021958	RPHIM00000023013	nipsnap	Protein NipSnap	Q9VXK0	ENSG00000184117	NIPSNAP1	RPHIG00000021958	-1.31457	2.21326	16.977	3.78359e-05	0.0220304
RPHIG00000026523	RPHIM00000027827	phb_iso1	Prohibitin	P84173	ENSG00000167085	PHB	K17080	2.14926	3.84993	16.675	4.43615e-05	0.0245386
RPHIG00000024004	RPHIM00000025183	.	hypothetical protein	.	RPHIG00000024004	RPHIG00000024004	RPHIG00000024004	-1.62183	2.28035	16.4392	5.02345e-05	0.02603
RPHIG00000022407	RPHIM00000023492	lipa	Lysosomal acid lipase/cholesteryl ester hydrolase	Q4R4S5	ENSG00000107798	LIPA	K01052	1.30391	3.73445	16.3824	5.17636e-05	0.02603
RPHIG00000027150	RPHIM00000028484	rnf44	RING finger protein 44	Q08CG8	ENSG00000137075	RNF38	K19041	-1.08948	3.45507	15.7589	7.19483e-05	0.0346071
RPHIG00000013476	RPHIM00000014172	dpp3_3	Dipeptidyl peptidase 3	O55096	ENSG00000254986	DPP3	K01277	-0.810074	3.88728	15.5574	8.00372e-05	0.0363392
RPHIG00000002366	RPHIM00000002484	pttg1ip	Pituitary tumor-transforming gene 1 protein-interacting protein	Q8R143	ENSG00000183255	PTTG1IP	RPHIG00000002366	-0.830468	6.82654	15.4816	8.33103e-05	0.0363392
RPHIG00000030112	RPHIM00000031541	hmcn1_99	Hemicentin-1	Q96RW7	ENSG00000143341	HMCN1	K17341	-2.87281	5.45258	15.4347	8.54035e-05	0.0363392
RPHIG00000017151	RPHIM00000017988	wdfy2	WD repeat and FYVE domain-containing protein 2	Q96P53	ENSG00000139668	WDFY2	K23532	-0.850184	3.5505	15.3599	8.8852e-05	0.0364063
RPHIG00000008765	RPHIM00000009192	fmo5_9	Dimethylaniline monooxygenase [N-oxide-forming] 5	P97872	ENSG00000010932	FMO1	K00485	1.15396	3.14691	15.2564	9.38592e-05	0.0370379
RPHIG00000010679	RPHIM00000011214	.	hypothetical protein	.	RPHIG00000010679	RPHIG00000010679	RPHIG00000010679	-1.43508	2.04953	15.1925	9.70893e-05	0.0370379
RPHIG00000029128	RPHIM00000030523	apolpp_2	Apolipophorins	Q9V496	ENSG00000188897	LOC400499	RPHIG00000029128	-0.819736	3.83176	15.0711	0.000103534	0.0377065
RPHIG00000021461	RPHIM00000022498	odc1-a_2	Ornithine decarboxylase 1	P27120	ENSG00000115758	ODC1	K01581	1.0924	6.30227	14.9895	0.000108114	0.0377065
RPHIG00000023349	RPHIM00000024493	hid1	Protein HID1	Q8IV36	ENSG00000167861	HID1	RPHIG00000023349	0.96504	3.76929	14.9729	0.000109067	0.0377065
RPHIG00000017163	RPHIM00000018000	vdac2	Voltage-dependent anion-selective channel protein 2	P81004	ENSG00000165637	VDAC2	K15040	0.634421	9.57729	14.721	0.000124647	0.0400835
RPHIG00000022159	RPHIM00000023232	ddx5	Probable ATP-dependent RNA helicase DDX5	Q61656	ENSG00000108654	DDX5	K12823	0.653152	8.06325	14.6952	0.000126368	0.0400835
RPHIG00000018867	RPHIM00000019795	tmem107_iso2	Transmembrane protein 107	Q6UX40	ENSG00000179029	TMEM107	K22764	2.00364	1.99008	14.6886	0.000126812	0.0400835
RPHIG00000002463	RPHIM00000002589	col1a2_3	Collagen alpha-2(I) chain	P02466	ENSG00000171502	COL24A1	K19719	2.32793	2.80536	14.5523	0.00013632	0.0418918
RPHIG00000024258	RPHIM00000025456	parp10	Protein mono-ADP-ribosyltransferase PARP10	Q8CIE4	ENSG00000178685	PARP10	K15261	-1.15028	3.72577	14.3221	0.000154046	0.0452158
RPHIG00000025966	RPHIM00000027247	sacs_17	Sacsin	Q9JLC8	ENSG00000151835	SACS	K17592	-1.96632	3.40393	14.3067	0.00015531	0.0452158
RPHIG00000011802	RPHIM00000012406	.	hypothetical protein	.	RPHIG00000011802	RPHIG00000011802	RPHIG00000011802	1.55358	1.59999	14.1376	0.000169917	0.0481999
RPHIG00000023318	RPHIM00000024460	.	hypothetical protein	.	RPHIG00000023318	RPHIG00000023318	RPHIG00000023318	-1.04494	2.85097	14.0551	0.000177529	0.0491002
RPHIG00000032446	RPHIM00000033961	.	hypothetical protein	.	RPHIG00000032446	RPHIG00000032446	RPHIG00000032446	-2.63518	2.20821	13.866	0.000196313	0.0529711
RPHIG00000008824	RPHIM00000009252	cox6a1	Cytochrome c oxidase subunit 6A1, mitochondrial	P10818	ENSG00000111775	COX6A1	K02266	0.791236	8.95801	13.6635	0.000218664	0.0569841
RPHIG00000009516	RPHIM00000009976	cops2	COP9 signalosome complex subunit 2	Q6IQT4	ENSG00000166200	COPS2	K12176	-0.890225	3.72514	13.6394	0.000221488	0.0569841
RPHIG00000017838	RPHIM00000018714	asl1_3	Alkali-sensitive linkage protein 1	Q09788	RPHIG00000017838	RPHIG00000017838	RPHIG00000017838	-0.875657	8.61857	13.5175	0.000236344	0.0580513
RPHIG00000022410	RPHIM00000023495	.	hypothetical protein	.	RPHIG00000022410	RPHIG00000022410	RPHIG00000022410	-1.51048	2.04813	13.4675	0.000242733	0.0580513
RPHIG00000000932	RPHIM00000000978	arl1	ADP-ribosylation factor-like protein 1	P25160	ENSG00000120805	ARL1	K07942	0.749002	4.89272	13.4454	0.000245601	0.0580513
RPHIG00000001508	RPHIM00000001571	soxa_5	Monomeric sarcosine oxidase	P40873	ENSG00000179761	PIPOX	K00306	1.37688	8.8553	13.4376	0.000246625	0.0580513
RPHIG00000016826	RPHIM00000017650	mrpl2	39S ribosomal protein L2, mitochondrial	Q2TA12	ENSG00000112651	MRPL2	K02886	0.892765	4.26972	13.3515	0.000258209	0.0583093
RPHIG00000020054	RPHIM00000021035	mrpl14_2	39S ribosomal protein L14, mitochondrial	Q7ZUH5	ENSG00000180992	MRPL14	K02874	-1.70831	2.47197	13.3512	0.000258262	0.0583093
RPHIG00000023697	RPHIM00000024860	.	hypothetical protein	.	ENSG00000138722	MMRN1	RPHIG00000023697	2.08946	3.51511	13.1368	0.000289554	0.0640667
RPHIG00000004846	RPHIM00000005102	c1ql4_7	Complement C1q-like protein 4	Q4ZJM9	ENSG00000186897	C1QL4	K23284	-1.01944	6.90271	13.0952	0.000296048	0.0642192
RPHIG00000006854	RPHIM00000007208	col6a5_6	Collagen alpha-5(VI) chain	A6H584	ENSG00000172752	COL6A5	K06238	0.692877	10.2609	12.9976	0.000311896	0.0650687
RPHIG00000026055	RPHIM00000027339	trim24_6	Transcription intermediary factor 1-alpha	Q64127	ENSG00000122779	TRIM24	K08881	-1.13984	2.55753	12.9848	0.000314028	0.0650687
RPHIG00000020475	RPHIM00000021473	tspan6_2	Tetraspanin-6	Q32KU6	ENSG00000000003	TSPAN6	K06509	2.35545	6.2123	12.9636	0.000317609	0.0650687
RPHIG00000020101	RPHIM00000021085	sall1_4	Sal-like protein 1	Q9ER74	ENSG00000103449	SALL1	K19871	1.20382	1.59357	12.8122	0.000344367	0.0692679
RPHIG00000022831	RPHIM00000023939	ank1_10	Ankyrin-1	P16157	ENSG00000029534	ANK1	K21440	1.48996	2.63887	12.7643	0.00035329	0.0694912
RPHIG00000006423	RPHIM00000006758	cnpy2	Protein canopy homolog 2	Q9QXT0	ENSG00000257727	CNPY2	K22936	-0.856732	4.26272	12.7338	0.000359114	0.0694912
RPHIG00000009168	RPHIM00000009604	par-5_2	14-3-3-like protein 1	P41932	ENSG00000170027	YWHAG	K16197	-0.569995	7.67127	12.7068	0.000364322	0.0694912
RPHIG00000003687	RPHIM00000003869	notch1_11	Neurogenic locus notch homolog protein 1	G3I6Z6	ENSG00000074181	NOTCH3	K02599	-1.5869	4.28316	12.6014	0.000385454	0.0717932
RPHIG00000026900	RPHIM00000028227	notch3_4	Neurogenic locus notch homolog protein 3	Q9UM47	ENSG00000074181	NOTCH3	K02599	-1.43755	3.12808	12.5309	0.00040027	0.0717932
RPHIG00000022142	RPHIM00000023215	si:dkey-18l1.1_3	von Willebrand factor A domain-containing protein 8	B0R0T1	ENSG00000102763	VWA8	K24512	-1.17659	2.38327	12.5268	0.000401152	0.0717932
RPHIG00000014421	RPHIM00000015150	moxd1_12	DBH-like monooxygenase protein 1	Q98ST7	ENSG00000079931	MOXD1	RPHIG00000014421	2.07139	5.28438	12.5213	0.000402348	0.0717932
RPHIG00000029275	RPHIM00000030678	.	hypothetical protein	.	RPHIG00000029275	RPHIG00000029275	RPHIG00000029275	-1.16448	3.03432	12.4294	0.000422636	0.0735086
RPHIG00000024200	RPHIM00000025389	vnn3	Vascular non-inflammatory molecule 3	Q9NY84	ENSG00000112299	VNN1	K08069	1.06447	2.54091	12.4178	0.000425251	0.0735086
RPHIG00000033752	RPHIM00000035308	.	hypothetical protein	.	RPHIG00000033752	RPHIG00000033752	RPHIG00000033752	-1.59689	1.19748	12.3472	0.000441645	0.0739616
RPHIG00000016658	RPHIM00000017477	.	hypothetical protein	.	RPHIG00000016658	RPHIG00000016658	RPHIG00000016658	-0.974371	4.43656	12.3408	0.000443162	0.0739616
RPHIG00000013825	RPHIM00000014528	bscl2	Seipin	Q5E9P6	ENSG00000168000	BSCL2	K19365	-1.92328	2.08863	12.3208	0.000447928	0.0739616
RPHIG00000012502	RPHIM00000013148	ifi44l_18	Interferon-induced protein 44-like	Q53G44	ENSG00000137959	IFI44L	RPHIG00000012502	2.15517	4.10855	12.1982	0.000478369	0.0771817
RPHIG00000023264	RPHIM00000024401	.	hypothetical protein	.	RPHIG00000023264	RPHIG00000023264	RPHIG00000023264	0.94049	3.58777	12.1644	0.000487103	0.0771817
RPHIG00000004701	RPHIM00000004947	abat	4-aminobutyrate aminotransferase, mitochondrial	P80147	ENSG00000183044	ABAT	K13524	0.854555	4.99094	12.1477	0.000491472	0.0771817
RPHIG00000021468	RPHIM00000022505	atpaf1_2	ATP synthase mitochondrial F1 complex assembly factor 1	Q66JD1	ENSG00000123472	ATPAF1	K07555	0.808415	3.30887	12.1155	0.000500039	0.0771817
RPHIG00000013314	RPHIM00000013998	son_mitf_iso1	Protein SON	P18583	ENSG00000068323	TFE3	K09455	-0.74171	4.59793	12.1071	0.000502312	0.0771817
RPHIG00000016603	RPHIM00000017421	eif1	Eukaryotic translation initiation factor eIF1	Q9VZS3	ENSG00000173812	EIF1	K03113	1.41094	1.61793	12.0649	0.000513793	0.077549
RPHIG00000015884	RPHIM00000016674	eif3c	Eukaryotic translation initiation factor 3 subunit C	Q4QR58	ENSG00000184110	EIF3C	K03252	-2.00389	2.07398	12.0471	0.000518722	0.077549
RPHIG00000004948	RPHIM00000005206	rad50	DNA repair protein RAD50	Q92878	ENSG00000113522	RAD50	K10866	-1.1956	1.61391	11.9461	0.000547618	0.0795887
RPHIG00000031016	RPHIM00000032481	prss12_8	Neurotrypsin	O08762	ENSG00000164099	PRSS12	K23489	1.17436	3.23158	11.9254	0.000553747	0.0795887
RPHIG00000020223	RPHIM00000021209	trap1_4	Heat shock protein 75 kDa, mitochondrial	Q12931	ENSG00000126602	TRAP1	K09488	1.72681	3.4457	11.9247	0.000553949	0.0795887
RPHIG00000001458	RPHIM00000001521	eif2ak3	Eukaryotic translation initiation factor 2-alpha kinase 3	Q9NZJ5	ENSG00000172071	EIF2AK3	K08860	1.81046	1.67954	11.7322	0.00061427	0.0871239
RPHIG00000020781	RPHIM00000021792	cct6a	T-complex protein 1 subunit zeta	Q3MHL7	ENSG00000146731	CCT6A	K09498	1.05072	4.89989	11.6295	0.000649149	0.0875722
RPHIG00000005496	RPHIM00000005784	.	hypothetical protein	.	RPHIG00000005496	RPHIG00000005496	RPHIG00000005496	2.03631	3.58431	11.6107	0.000655741	0.0875722
RPHIG00000003231	RPHIM00000003393	ppp4r1	Serine/threonine-protein phosphatase 4 regulatory subunit 1	Q8K2V1	ENSG00000154845	PPP4R1	K15424	-0.983763	3.96929	11.5968	0.00066065	0.0875722
RPHIG00000016421	RPHIM00000017235	ank1_4	Ankyrin-1	P16157	ENSG00000029534	ANK1	K10380	-1.4447	1.74261	11.587	0.000664128	0.0875722
RPHIG00000032776	RPHIM00000034302	hetm	Polyketide synthase HetM	P37693	ENSG00000278535	DHRS11	K00059	0.974438	3.53242	11.5836	0.000665375	0.0875722
RPHIG00000034088	RPHIM00000035651	.	hypothetical protein	.	RPHIG00000034088	RPHIG00000034088	RPHIG00000034088	1.49239	3.22022	11.5595	0.000674051	0.0875722
RPHIG00000020486	RPHIM00000021484	slc30a1_2	Zinc transporter 1	Q4R6K2	ENSG00000170385	SLC30A1	K14688	-1.06598	1.82052	11.5593	0.000674109	0.0875722
RPHIG00000012919	RPHIM00000013579	nomo2	Nodal modulator 2	Q5JPE7	ENSG00000185164	NOMO2	RPHIG00000012919	0.874727	3.45527	11.5411	0.000680756	0.0875722
RPHIG00000000319	RPHIM00000000331	bud31	Protein BUD31 homolog	P12805	ENSG00000106245	BUD31	K12873	1.09515	2.50591	11.4919	0.000698989	0.0876363
RPHIG00000027269	RPHIM00000028608	brafldraft_6	Glutamyl-tRNA(Gln) amidotransferase subunit C, mitochondrial	C3XVM1	ENSG00000257218	GATC	K02435	1.39269	1.63265	11.4782	0.00070418	0.0876363
RPHIG00000004730	RPHIM00000004977	.	hypothetical protein	.	RPHIG00000004730	RPHIG00000004730	RPHIG00000004730	-1.03321	3.03555	11.4692	0.000707589	0.0876363
RPHIG00000008200	RPHIM00000008606	mrps34	28S ribosomal protein S34, mitochondrial	Q9JIK9	ENSG00000074071	MRPS34	K17412	0.661988	4.03791	11.4551	0.000712964	0.0876363
RPHIG00000014625	RPHIM00000015360	ift122_2	Intraflagellar transport protein 122 homolog	A8WGF4	ENSG00000163913	IFT122	K19656	0.937811	2.29284	11.4347	0.000720862	0.0876363
RPHIG00000003082	RPHIM00000003236	mapre1	Microtubule-associated protein RP/EB family member 1	Q6V291	ENSG00000101367	MAPRE1	K10436	0.657041	4.74533	11.395	0.000736418	0.0885542
RPHIG00000021038	RPHIM00000022058	cox5a	Cytochrome c oxidase subunit 5A, mitochondrial	Q94514	ENSG00000178741	COX5A	K02264	0.698567	8.3903	11.3703	0.000746267	0.0887737
RPHIG00000033461	RPHIM00000035005	.	hypothetical protein	.	RPHIG00000033461	RPHIG00000033461	RPHIG00000033461	-1.77135	6.71307	11.3313	0.000762113	0.0896942
RPHIG00000022006	RPHIM00000023065	.	hypothetical protein	.	RPHIG00000022006	RPHIG00000022006	RPHIG00000022006	1.62549	3.52129	11.306	0.000772588	0.0899699
RPHIG00000012946	RPHIM00000013609	rab8a	Ras-related protein Rab-8A	P35280	ENSG00000167461	RAB8A	K07901	-0.80545	3.53812	11.2563	0.000793523	0.0914453
RPHIG00000029849	RPHIM00000031272	imd	Protein immune deficiency	Q7K4Z4	RPHIG00000029849	RPHIG00000029849	RPHIG00000029849	-0.926814	3.48812	11.2086	0.000814178	0.0927038
RPHIG00000031585	RPHIM00000033065	p38b	Mitogen-activated protein kinase p38b	O61443	ENSG00000112062	MAPK14	K04441	-0.883725	2.57243	11.1699	0.000831354	0.0927038
RPHIG00000019131	RPHIM00000020066	tnfsf15_5	Tumor necrosis factor ligand superfamily member 15	Q5UBV8	ENSG00000125735	TNFSF14	K04721	-1.37765	2.81792	11.1648	0.000833646	0.0927038
RPHIG00000018537	RPHIM00000019452	kif7	Kinesin-like protein kif7	Q58G59	ENSG00000166813	KIF7	K24186	-0.870073	2.47697	11.1552	0.000837963	0.0927038
RPHIG00000029004	RPHIM00000030395	hil-6_3	Putative histone H1.6	O16277	ENSG00000189060	H1-0	K11275	-0.948229	4.3311	11.0891	0.000868344	0.0942313
RPHIG00000004924	RPHIM00000005182	vwde_4	von Willebrand factor D and EGF domain-containing protein	Q8N2E2	ENSG00000146530	VWDE	RPHIG00000004924	1.03052	6.26074	11.0882	0.000868805	0.0942313
RPHIG00000029322	RPHIM00000030728	tnfsf15	Tumor necrosis factor ligand superfamily member 15	Q5UBV8	ENSG00000125735	TNFSF14	K05477	-1.51818	6.47188	11.0252	0.00089881	0.0945106
RPHIG00000019507	RPHIM00000020459	shmt1	Serine hydroxymethyltransferase, cytosolic	P35623	ENSG00000176974	SHMT1	K00600	0.939845	8.02774	11.0209	0.0009009	0.0945106
RPHIG00000003570	RPHIM00000003750	.	hypothetical protein	.	RPHIG00000003570	RPHIG00000003570	RPHIG00000003570	-1.1398	1.90134	11.0195	0.000901587	0.0945106
RPHIG00000022895	RPHIM00000024015	uqcrfs1	Cytochrome b-c1 complex subunit Rieske, mitochondrial	Q69BJ8	ENSG00000169021	UQCRFS1	K00411	0.685366	7.10634	11.0114	0.000905552	0.0945106
RPHIG00000000064	RPHIM00000000065	fam204a	Protein FAM204A	Q9H8W3	ENSG00000165669	FAM204A	RPHIG00000000064	-1.06622	2.9272	10.9582	0.000931895	0.0963509
RPHIG00000013670	RPHIM00000014370	ccni	Cyclin-I	Q14094	ENSG00000118816	CCNI	RPHIG00000013670	-0.7256	4.9309	10.9133	0.000954756	0.0966546
RPHIG00000030022	RPHIM00000031449	hnrnpf	Heterogeneous nuclear ribonucleoprotein F	Q5E9J1	ENSG00000284254	HNRNPH1	K12898	1.22491	4.39464	10.9023	0.000960456	0.0966546
RPHIG00000011402	RPHIM00000011974	glc3	1,4-alpha-glucan-branching enzyme	Q8NKE1	ENSG00000114480	GBE1	K00700	1.20505	1.29242	10.9007	0.000961297	0.0966546
RPHIG00000020570	RPHIM00000021576	at5g10370_3	ATP-dependent RNA helicase DEAH12, chloroplastic	F4KGU4	ENSG00000140829	DHX38	K12818	-0.656774	4.76743	10.8762	0.000974055	0.0966546
RPHIG00000023402	RPHIM00000024550	.	hypothetical protein	.	RPHIG00000023402	RPHIG00000023402	RPHIG00000023402	0.542714	8.51664	10.8678	0.000978515	0.0966546
RPHIG00000028891	RPHIM00000030276	fcer2_14	Low affinity immunoglobulin epsilon Fc receptor	P20693	ENSG00000011028	MRC2	RPHIG00000028891	-1.47076	2.65514	10.8258	0.00100093	0.0979935
RPHIG00000033956	RPHIM00000035518	mimi_l432_2	Uncharacterized protein L432	Q5UQN4	RPHIG00000033956	RPHIG00000033956	K21196	-1.09067	3.52798	10.7484	0.00104367	0.100531
RPHIG00000009636	RPHIM00000010102	lsm12	Protein LSM12 homolog	Q5RAT5	ENSG00000161654	LSM12	K23643	-0.764412	3.46109	10.746	0.00104502	0.100531
RPHIG00000014215	RPHIM00000014935	cth	Cystathionine gamma-lyase	P32929	ENSG00000116761	CTH	K01758	0.814261	4.49057	10.7098	0.00106567	0.101634
RPHIG00000030951	RPHIM00000032414	.	hypothetical protein	.	RPHIG00000030951	RPHIG00000030951	RPHIG00000030951	-2.61124	8.72936	10.6353	0.00110948	0.104333
RPHIG00000000849	RPHIM00000000892	madm	Nuclear receptor-binding protein homolog	Q297L2	ENSG00000115216	NRBP1	K08875	-0.698215	3.41017	10.6297	0.00111283	0.104333
RPHIG00000033748	RPHIM00000035304	trim42	Tripartite motif-containing protein 42	Q9D2H5	ENSG00000155890	TRIM42	RPHIG00000033748	-1.00932	3.11393	10.5969	0.00113278	0.105311
RPHIG00000018491	RPHIM00000019404	orct_19	Organic cation transporter protein	Q9VCA2	ENSG00000197375	SLC22A5	K08202	1.16719	3.53047	10.5744	0.00114667	0.105713
RPHIG00000001852	RPHIM00000001937	bcl2	Apoptosis regulator Bcl-2	P49950	ENSG00000143384	MCL1	K02539	-0.771759	2.89101	10.5433	0.00116611	0.10573
RPHIG00000011174	RPHIM00000011740	csga_5	C-factor	P21158	ENSG00000086696	HSD17B2	RPHIG00000011174	0.813921	4.98699	10.5282	0.00117564	0.10573
RPHIG00000022583	RPHIM00000023679	wif1_2	Wnt inhibitory factor 1	Q9W6F8	ENSG00000156076	WIF1	K01691	0.806923	3.78501	10.5244	0.00117807	0.10573
RPHIG00000027537	RPHIM00000028883	arsb_8	Arylsulfatase B	P50429	ENSG00000180801	ARSJ	K01135	1.29705	1.72383	10.5135	0.00118508	0.10573
RPHIG00000014443	RPHIM00000015172	clta_2	Clathrin light chain A	P04973	ENSG00000122705	CLTA	K04644	-0.670191	6.0578	10.4966	0.00119595	0.105847
RPHIG00000012126	RPHIM00000012750	megf10_18	Multiple epidermal growth factor-like domains protein 10	A0JM12	ENSG00000162591	MEGF6	K24333	-1.14428	1.64355	10.4815	0.00120577	0.105868
RPHIG00000005994	RPHIM00000006297	.	hypothetical protein	.	RPHIG00000005994	RPHIG00000005994	RPHIG00000005994	1.15447	3.11931	10.4565	0.00122217	0.106344
RPHIG00000007309	RPHIM00000007678	hras	GTPase HRas	P20171	ENSG00000174775	HRAS	K07827	-0.664625	3.71791	10.4441	0.00123041	0.106344
RPHIG00000024699	RPHIM00000025910	.	hypothetical protein	.	RPHIG00000024699	RPHIG00000024699	RPHIG00000024699	-0.891688	4.95396	10.3722	0.0012793	0.109713
RPHIG00000011755	RPHIM00000012356	csad	Cysteine sulfinic acid decarboxylase	Q9Y600	ENSG00000139631	CSAD	K18966	1.32894	1.92364	10.347	0.00129688	0.109735
RPHIG00000027424	RPHIM00000028768	lgr4	Leucine-rich repeat-containing G-protein coupled receptor 4	Q9Z2H4	ENSG00000205213	LGR4	K24609	-1.34129	4.39875	10.3206	0.00131551	0.109735
RPHIG00000008782	RPHIM00000009209	rnf213_14	E3 ubiquitin-protein ligase RNF213	E9Q555	ENSG00000173821	RNF213	K22754	-1.11736	2.0993	10.3194	0.00131641	0.109735
RPHIG00000000423	RPHIM00000000440	wdr48_2	WD repeat-containing protein 48	Q5F3K4	ENSG00000114742	WDR48	K15361	-1.11629	1.88563	10.3154	0.00131924	0.109735
RPHIG00000002674	RPHIM00000002809	matn2_4	Matrilin-2	O00339	ENSG00000132561	MATN2	K19467	0.574917	11.179	10.2766	0.00134726	0.11123
RPHIG00000028836	RPHIM00000030220	.	hypothetical protein	.	RPHIG00000028836	RPHIG00000028836	RPHIG00000028836	1.08229	2.01761	10.2477	0.00136851	0.111477
RPHIG00000017336	RPHIM00000018181	.	hypothetical protein	.	RPHIG00000017336	RPHIG00000017336	K10624	-1.0639	1.82139	10.2304	0.00138144	0.111477
RPHIG00000004902	RPHIM00000005160	4cl1	Probable 4-coumarate--CoA ligase 1	Q54P77	ENSG00000167107	ACSF2	K01904	0.646266	6.30704	10.2304	0.00138148	0.111477
RPHIG00000016518	RPHIM00000017334	agl_2	Glycogen debranching enzyme	P35573	ENSG00000162688	AGL	K01196	1.29772	1.43477	10.2063	0.0013996	0.111477
RPHIG00000031574	RPHIM00000033054	herc2_8	Probable E3 ubiquitin-protein ligase HERC2	Q9VR91	ENSG00000128731	HERC2	RPHIG00000031574	-0.585361	4.85615	10.2049	0.00140064	0.111477
RPHIG00000032221	RPHIM00000033730	.	hypothetical protein	.	RPHIG00000032221	RPHIG00000032221	RPHIG00000032221	1.40562	4.81555	10.1839	0.00141675	0.111953
RPHIG00000015244	RPHIM00000016005	.	hypothetical protein	.	RPHIG00000015244	RPHIG00000015244	RPHIG00000015244	1.09969	4.14482	10.127	0.00146114	0.113654
RPHIG00000023892	RPHIM00000025064	hspb1	Heat shock protein beta-1	Q00649	ENSG00000254445	HSPB2-C11orf52	RPHIG00000023892	-1.47357	4.1359	10.1213	0.00146567	0.113654
RPHIG00000009662	RPHIM00000010132	.	hypothetical protein	.	RPHIG00000009662	RPHIG00000009662	RPHIG00000009662	2.35164	2.16656	10.117	0.00146909	0.113654
RPHIG00000008308	RPHIM00000008719	heca	Headcase protein homolog	Q9UBI9	ENSG00000112406	HECA	K23049	-1.04589	2.25054	10.0574	0.00151737	0.116433
RPHIG00000006910	RPHIM00000007265	zbtb20	Zinc finger and BTB domain-containing protein 20	Q9HC78	ENSG00000181722	ZBTB20	K09228	-0.979039	1.93377	10.0424	0.00152975	0.116433
RPHIG00000017244	RPHIM00000018085	.	hypothetical protein	.	RPHIG00000017244	RPHIG00000017244	K20645	-1.47613	5.75508	10.0299	0.00154018	0.116433
RPHIG00000029524	RPHIM00000030935	sipa1l2	Signal-induced proliferation-associated 1-like protein 2	Q9P2F8	ENSG00000116991	SIPA1L2	K17702	-0.633965	4.82648	10.016	0.00155186	0.116433
RPHIG00000031193	RPHIM00000032661	cdh23_2	Cadherin-23	Q99PF4	ENSG00000107736	CDH23	K16669	-0.601679	4.85025	10.0063	0.00156001	0.116433
RPHIG00000027318	RPHIM00000028657	fucta_8	Glycoprotein 3-alpha-L-fucosyltransferase A	Q9VUL9	ENSG00000156413	FUT6	K00753	-0.8527	3.1074	9.99677	0.00156815	0.116433
RPHIG00000004799	RPHIM00000005049	copz1	Coatomer subunit zeta-1	P35604	ENSG00000111481	COPZ1	K20472	-0.789058	3.4603	9.97259	0.00158888	0.11675
RPHIG00000031963	RPHIM00000033457	rbx1	E3 ubiquitin-protein ligase RBX1	P62878	ENSG00000100387	RBX1	K03868	1.43702	2.46139	9.95289	0.00160597	0.11675
RPHIG00000013354	RPHIM00000014040	commd7	COMM domain-containing protein 7	Q8BG94	ENSG00000149600	COMMD7	K22563	0.852174	4.87997	9.9452	0.00161269	0.11675
RPHIG00000014678	RPHIM00000015413	bloc1s5	Biogenesis of lysosome-related organelles complex 1 subunit 5	A5A777	ENSG00000188428	BLOC1S5	K20187	-0.690346	4.94977	9.9383	0.00161875	0.11675
RPHIG00000012002	RPHIM00000012621	mcoln3_2	Mucolipin-3	Q8R4F0	ENSG00000090674	MCOLN1	K04994	0.691795	3.80111	9.92488	0.0016306	0.11675
RPHIG00000007745	RPHIM00000008127	tent5a	Terminal nucleotidyltransferase 5A	Q96IP4	ENSG00000112773	TENT5A	K23033	-1.06671	1.83843	9.91908	0.00163574	0.11675
RPHIG00000019757	RPHIM00000020719	.	hypothetical protein	.	RPHIG00000019757	RPHIG00000019757	RPHIG00000019757	1.10759	10.6896	9.86324	0.00168614	0.119553
RPHIG00000001737	RPHIM00000001816	orct2_3	Organic cation transporter-like protein	Q95R48	ENSG00000146477	SLC22A3	K08202	0.696301	4.09036	9.85183	0.00169663	0.119553
RPHIG00000004536	RPHIM00000004769	pcm1_2_iso2	Pericentriolar material 1 protein	Q15154	ENSG00000078674	PCM1	K16537	1.03363	3.22179	9.81501	0.00173093	0.121198
RPHIG00000016144	RPHIM00000016948	zfyve1	Zinc finger FYVE domain-containing protein 1	Q9HBF4	ENSG00000165861	ZFYVE1	K17603	-0.8104	3.97195	9.78447	0.00175992	0.121981
RPHIG00000015181	RPHIM00000015938	.	hypothetical protein	.	RPHIG00000015181	RPHIG00000015181	RPHIG00000015181	1.34193	1.97422	9.78005	0.00176416	0.121981
RPHIG00000029641	RPHIM00000031059	eif3m	Eukaryotic translation initiation factor 3 subunit M	Q7T3B0	ENSG00000149100	EIF3M	K15030	0.753334	5.4449	9.71405	0.00182864	0.125038
RPHIG00000016721	RPHIM00000017543	vps4b	Vacuolar protein sorting-associated protein 4B	Q0VD48	ENSG00000119541	VPS4B	K12196	1.27235	1.96537	9.7117	0.00183098	0.125038
RPHIG00000001026	RPHIM00000001074	.	hypothetical protein	.	RPHIG00000001026	RPHIG00000001026	RPHIG00000001026	-1.74475	3.24551	9.69932	0.00184336	0.125111
RPHIG00000013113	RPHIM00000013783	caprin2_28	Caprin-2	Q05A80	ENSG00000110888	CAPRIN2	K24236	-2.80715	4.95766	9.67509	0.00186783	0.125999
RPHIG00000033849	RPHIM00000035406	dnajc11	DnaJ homolog subfamily C member 11	Q9NVH1	ENSG00000007923	DNAJC11	K09531	-1.21069	1.52014	9.61476	0.00193019	0.129193
RPHIG00000019491	RPHIM00000020443	tmbim6	Probable Bax inhibitor 1	Q9IA79	ENSG00000139644	TMBIM6	K21889	-0.918591	5.36723	9.60685	0.00193853	0.129193
RPHIG00000016263	RPHIM00000017073	ddx46	Probable ATP-dependent RNA helicase DDX46	Q569Z5	ENSG00000145833	DDX46	K12811	0.698827	6.92511	9.59476	0.00195134	0.129267
RPHIG00000007102	RPHIM00000007465	clh1	Chlorophyllase-1	O22527	RPHIG00000007102	RPHIG00000007102	K08099	0.755397	5.27132	9.53689	0.00201383	0.131969
RPHIG00000027162	RPHIM00000028496	ubr4_5	E3 ubiquitin-protein ligase UBR4	Q5T4S7	ENSG00000127481	UBR4	K10691	-0.75687	2.70485	9.53492	0.00201599	0.131969
RPHIG00000000536	RPHIM00000000563	muc1_iso1	Mucin-1	P15941	RPHIG00000000536	RPHIG00000000536	K11661	0.615806	11.2024	9.49317	0.00206238	0.133456
RPHIG00000004379	RPHIM00000004606	abcg8	ATP-binding cassette sub-family G member 8	Q9DBM0	ENSG00000143921	ABCG8	K05684	-0.791247	3.72059	9.49279	0.00206281	0.133456
RPHIG00000018526	RPHIM00000019441	ak5	Adenylate kinase isoenzyme 5	Q9Y6K8	ENSG00000154027	AK5	K00939	-1.09055	2.86345	9.4586	0.00210162	0.133689
RPHIG00000018140	RPHIM00000019022	ctsk	Cathepsin K	P43236	ENSG00000143387	CTSK	K01365	1.1498	1.60028	9.45232	0.00210882	0.133689
RPHIG00000022274	RPHIM00000023355	.	hypothetical protein	.	RPHIG00000022274	RPHIG00000022274	RPHIG00000022274	-1.56356	6.53211	9.44919	0.00211243	0.133689
RPHIG00000023653	RPHIM00000024815	.	hypothetical protein	.	RPHIG00000023653	RPHIG00000023653	RPHIG00000023653	-1.69581	3.93718	9.44016	0.00212285	0.133689
RPHIG00000003301	RPHIM00000003467	siae_8	Sialate O-acetylesterase	Q9HAT2	ENSG00000110013	SIAE	K05970	1.3417	6.83979	9.43671	0.00212684	0.133689
RPHIG00000028481	RPHIM00000029853	.	hypothetical protein	.	RPHIG00000028481	RPHIG00000028481	RPHIG00000028481	0.901455	5.80367	9.38183	0.00219146	0.13646
RPHIG00000023820	RPHIM00000024988	hspa12a_2	Heat shock 70 kDa protein 12A	Q8K0U4	ENSG00000165868	HSPA12A	RPHIG00000023820	-1.37584	1.32234	9.37152	0.00220383	0.13646
RPHIG00000000334	RPHIM00000000346	camk4	Calcium/calmodulin-dependent protein kinase type IV	Q16566	ENSG00000152495	CAMK4	K05869	-1.17782	1.68465	9.36794	0.00220814	0.13646
RPHIG00000027290	RPHIM00000028629	sgs4	Salivary glue protein Sgs-4	Q00725	ENSG00000173193	PARP14	RPHIG00000027290	-1.64262	2.96377	9.3579	0.00222027	0.13646
RPHIG00000001754	RPHIM00000001834	.	hypothetical protein	.	ENSG00000164161	HHIP	RPHIG00000001754	1.75745	6.73892	9.32318	0.00226272	0.138301
RPHIG00000024049	RPHIM00000025230	asb13	Ankyrin repeat and SOCS box protein 13	Q8VBX0	ENSG00000196372	ASB13	K10335	1.1103	1.79495	9.29091	0.00230293	0.139985
RPHIG00000013777	RPHIM00000014479	ctsk_2	Cathepsin K	Q5E968	ENSG00000143387	CTSK	K01365	1.07948	5.29733	9.26599	0.00233449	0.141029
RPHIG00000015721	RPHIM00000016502	c1ql4_3	Complement C1q-like protein 4	Q4ZJM9	ENSG00000186897	C1QL4	K23284	-1.41235	2.55808	9.25729	0.0023456	0.141029
RPHIG00000018436	RPHIM00000019345	naf1_2	H/ACA ribonucleoprotein complex non-core subunit NAF1	Q52KK4	ENSG00000145414	NAF1	K14763	1.42999	1.41971	9.23635	0.00237258	0.141583
RPHIG00000003685	RPHIM00000003867	.	hypothetical protein	.	RPHIG00000003685	RPHIG00000003685	RPHIG00000003685	-0.608682	4.56899	9.21767	0.0023969	0.141583
RPHIG00000009763	RPHIM00000010240	aael015238	UPF0729 protein AAEL015238	Q16EE5	ENSG00000177576	C18orf32	RPHIG00000009763	-1.28751	1.50802	9.21302	0.002403	0.141583
RPHIG00000000278	RPHIM00000000289	uvr8_3	Ultraviolet-B receptor UVR8	Q9FN03	ENSG00000103657	HERC1	K10595	0.683427	3.76765	9.21074	0.002406	0.141583
RPHIG00000002234	RPHIM00000002342	ak5_2	Adenylate kinase isoenzyme 5	Q9Y6K8	ENSG00000154027	AK5	K00939	-0.908822	2.12286	9.14722	0.00249096	0.144676
RPHIG00000006370	RPHIM00000006698	slc3a1	Neutral and basic amino acid transport protein rBAT	Q91WV7	ENSG00000138079	SLC3A1	K14210	0.576208	4.87766	9.1455	0.00249331	0.144676
RPHIG00000009432	RPHIM00000009885	meltf	Melanotransferrin	P08582	ENSG00000163975	MELTF	K06569	-1.53997	2.60943	9.13567	0.00250673	0.144676
RPHIG00000020230	RPHIM00000021221	ptprt_13	Receptor-type tyrosine-protein phosphatase T	O14522	ENSG00000196090	PTPRT	K06776	-1.59034	4.39053	9.13265	0.00251087	0.144676
RPHIG00000010136	RPHIM00000010625	.	hypothetical protein	.	RPHIG00000010136	RPHIG00000010136	RPHIG00000010136	0.87322	6.39841	9.12044	0.00252769	0.14489
RPHIG00000017731	RPHIM00000018601	adsl	Adenylosuccinate lyase	Q8HXY5	ENSG00000239900	ADSL	K01756	0.831331	2.23498	9.05819	0.00261521	0.148494
RPHIG00000030416	RPHIM00000031858	uggt1	UDP-glucose:glycoprotein glucosyltransferase 1	Q9NYU2	ENSG00000136731	UGGT1	K11718	-1.06379	1.81018	9.05665	0.0026174	0.148494
RPHIG00000027926	RPHIM00000029286	.	hypothetical protein	.	RPHIG00000027926	RPHIG00000027926	RPHIG00000027926	-2.00679	7.20567	9.00735	0.00268897	0.151776
RPHIG00000004860	RPHIM00000005117	.	hypothetical protein	.	RPHIG00000004860	RPHIG00000004860	RPHIG00000004860	1.66594	6.16064	8.9883	0.00271713	0.152587
RPHIG00000031231	RPHIM00000032700	exoc1	Exocyst complex component 1	Q9NV70	ENSG00000090989	EXOC1	K19983	-0.794377	2.78397	8.96947	0.00274528	0.153389
RPHIG00000017185	RPHIM00000018023	.	hypothetical protein	.	RPHIG00000017185	RPHIG00000017185	RPHIG00000017185	-0.827734	3.38277	8.95144	0.00277251	0.153676
RPHIG00000018069	RPHIM00000018950	fbpa	Fructose-bisphosphate aldolase	Q9GP32	ENSG00000149925	ALDOA	K01623	0.942638	5.32683	8.9477	0.0027782	0.153676
RPHIG00000009465	RPHIM00000009919	bcas2	Pre-mRNA-splicing factor SPF27	Q6PBE2	ENSG00000116752	BCAS2	K12861	-0.668135	3.28095	8.93693	0.00279462	0.153815
RPHIG00000019771	RPHIM00000020736	.	hypothetical protein	.	RPHIG00000019771	RPHIG00000019771	RPHIG00000019771	-1.45408	4.14782	8.89626	0.00285756	0.155912
RPHIG00000012377	RPHIM00000013020	smn1	Survival motor neuron protein	O02771	ENSG00000205571	SMN1	K13129	-0.874603	2.38719	8.88638	0.00287306	0.155912
RPHIG00000032051	RPHIM00000033547	pcyt1b	Choline-phosphate cytidylyltransferase B	Q9QZC4	ENSG00000102230	PCYT1B	K00968	-0.829051	3.19464	8.88515	0.002875	0.155912
RPHIG00000023340	RPHIM00000024484	bard1_2	BRCA1-associated RING domain protein 1	Q99728	ENSG00000138376	BARD1	RPHIG00000023340	-0.855398	2.02309	8.87268	0.0028947	0.156215
RPHIG00000020081	RPHIM00000021065	.	hypothetical protein	.	RPHIG00000020081	RPHIG00000020081	RPHIG00000020081	-1.42539	2.70795	8.81368	0.00298981	0.160565
RPHIG00000025748	RPHIM00000027017	znf835	Zinc finger protein 835	Q9Y2P0	ENSG00000127903	ZNF835	K09228	-2.36985	3.01558	8.80309	0.00300721	0.160719
RPHIG00000008092	RPHIM00000008494	spac17g8.11c_2	Inositol phosphoceramide mannosyltransferase 3	Q10323	RPHIG00000008092	RPHIG00000008092	K22721	0.966774	2.31819	8.78876	0.00303093	0.161207
RPHIG00000016604	RPHIM00000017422	spats2	Spermatogenesis-associated serine-rich protein 2	Q8K1N4	ENSG00000196141	SPATS2L	RPHIG00000016604	-0.797861	6.39408	8.76434	0.00307178	0.161999
RPHIG00000000156	RPHIM00000000159	plec	Plectin	Q15149	ENSG00000178209	PLEC	K10382	-0.519556	6.36098	8.75189	0.00309282	0.161999
RPHIG00000028590	RPHIM00000029966	kif15_2	Kinesin-like protein KIF15	Q9GYZ0	ENSG00000163808	KIF15	K10400	-0.9089	2.69085	8.73987	0.00311326	0.161999
RPHIG00000012129	RPHIM00000012753	ostc_2_iso1	Oligosaccharyltransferase complex subunit ostc	Q7ZWJ3	ENSG00000198856	OSTC	RPHIG00000012129	-0.79138	3.81865	8.73945	0.00311399	0.161999
RPHIG00000027580	RPHIM00000028926	grdp1_4	Glycine-rich domain-containing protein 1	Q9ZQ47	RPHIG00000027580	RPHIG00000027580	RPHIG00000027580	-0.953615	3.35354	8.7365	0.00311902	0.161999
RPHIG00000018157	RPHIM00000019040	atp6v0b	V-type proton ATPase 21 kDa proteolipid subunit	Q99437	ENSG00000117410	ATP6V0B	K03661	0.621183	8.83999	8.71805	0.00315075	0.162272
RPHIG00000031443	RPHIM00000032921	.	hypothetical protein	.	RPHIG00000031443	RPHIG00000031443	RPHIG00000031443	-1.15328	3.07854	8.71492	0.00315616	0.162272
RPHIG00000000262	RPHIM00000000272	mcfd2	Multiple coagulation factor deficiency protein 2 homolog	Q5R8Z6	ENSG00000180398	MCFD2	K20364	-0.862855	2.57791	8.70276	0.00317729	0.162272
RPHIG00000029429	RPHIM00000030840	.	hypothetical protein	.	RPHIG00000029429	RPHIG00000029429	RPHIG00000029429	-0.830301	2.22634	8.69952	0.00318295	0.162272
RPHIG00000021729	RPHIM00000022776	eif4a1	Eukaryotic initiation factor 4A-I	Q5R5F5	ENSG00000161960	EIF4A1	K03257	-0.754274	4.89039	8.66004	0.00325264	0.164581
RPHIG00000025735	RPHIM00000027003	.	hypothetical protein	.	RPHIG00000025735	RPHIG00000025735	RPHIG00000025735	-1.25264	1.94837	8.65704	0.00325801	0.164581
RPHIG00000024889	RPHIM00000026108	gfm2	Ribosome-releasing factor 2, mitochondrial	A6QNM2	ENSG00000164347	GFM2	K02355	1.20474	1.49238	8.63979	0.00328899	0.16468
RPHIG00000021428	RPHIM00000022462	rnf44_2	RING finger protein 44	Q4V7B8	ENSG00000146083	RNF44	K19041	-1.43238	1.66689	8.63573	0.00329632	0.16468
RPHIG00000010101	RPHIM00000010590	idi1	Isopentenyl-diphosphate Delta-isomerase 1	Q1LZ95	ENSG00000067064	IDI1	K01823	1.13001	3.32002	8.63116	0.00330462	0.16468
RPHIG00000004800	RPHIM00000005050	znf836_2	Zinc finger protein 836	Q6ZNA1	ENSG00000196267	ZNF836	K09228	-0.750213	3.33318	8.61496	0.00333413	0.165406
RPHIG00000016062	RPHIM00000016859	cd82_4	CD82 antigen	P40237	ENSG00000168785	TSPAN5	K17353	0.942693	3.5749	8.60153	0.0033588	0.165479
RPHIG00000010678	RPHIM00000011213	.	hypothetical protein	.	RPHIG00000010678	RPHIG00000010678	RPHIG00000010678	-0.884674	2.7609	8.59789	0.00336553	0.165479
RPHIG00000018873	RPHIM00000019802	sgsm3	Small G protein signaling modulator 3 homolog	A6H8I2	ENSG00000100359	SGSM3	K20176	-1.02659	1.26585	8.55336	0.00344886	0.168826
RPHIG00000027579	RPHIM00000028925	grdp2_2	Glycine-rich domain-containing protein 2	Q9SZJ2	RPHIG00000027579	RPHIG00000027579	RPHIG00000027579	-0.92784	3.16696	8.5251	0.00350282	0.169565
RPHIG00000032088	RPHIM00000033587	lgr4_2	Leucine-rich repeat-containing G-protein coupled receptor 4	E7FE13	ENSG00000133067	LGR6	K06839	-3.23522	2.33223	8.52255	0.00350773	0.169565
RPHIG00000015706	RPHIM00000016487	aldh1l2	Mitochondrial 10-formyltetrahydrofolate dehydrogenase	Q3SY69	ENSG00000136010	ALDH1L2	K00289	0.755237	4.32437	8.52141	0.00350993	0.169565
RPHIG00000007334	RPHIM00000007704	lzic	Protein LZIC	Q5PQN7	ENSG00000162441	LZIC	RPHIG00000007334	-0.771895	2.97425	8.51008	0.00353184	0.169882
RPHIG00000010861	RPHIM00000011409	.	hypothetical protein	.	RPHIG00000010861	RPHIG00000010861	K19675	0.914076	2.73621	8.48645	0.00357801	0.171177
RPHIG00000005383	RPHIM00000005664	.	hypothetical protein	.	RPHIG00000005383	RPHIG00000005383	RPHIG00000005383	0.871766	1.81737	8.48051	0.00358972	0.171177
RPHIG00000014040	RPHIM00000014749	gcdh	Glutaryl-CoA dehydrogenase, mitochondrial (Fragment)	P81140	ENSG00000105607	GCDH	K00252	1.04812	1.78023	8.43713	0.00367637	0.174556
RPHIG00000004720	RPHIM00000004967	eif2s3	Eukaryotic translation initiation factor 2 subunit 3	F1QGW6	ENSG00000130741	EIF2S3	K03242	0.789992	5.15606	8.36998	0.0038147	0.177702
RPHIG00000004164	RPHIM00000004377	dnajc17	DnaJ homolog subfamily C member 17	Q2KI83	ENSG00000104129	DNAJC17	K09537	0.862486	1.8305	8.35939	0.00383699	0.177702
RPHIG00000016272	RPHIM00000017082	rexo1l1p	Putative exonuclease GOR	Q8IX06	ENSG00000079313	REXO1	K14570	-0.797466	3.69144	8.35016	0.00385654	0.177702
RPHIG00000018850	RPHIM00000019778	ache_2	Acetylcholinesterase	P04058	ENSG00000114200	BCHE	K01050	-0.855454	2.8103	8.34547	0.0038665	0.177702
RPHIG00000005768	RPHIM00000006066	ccdc151	Coiled-coil domain-containing protein 151	Q8BSN3	ENSG00000198003	ODAD3	K23733	-0.691771	4.24619	8.33421	0.00389053	0.177702
RPHIG00000011603	RPHIM00000012193	asx	Polycomb protein Asx	Q9V727	ENSG00000143970	ASXL2	K11471	-1.08463	1.74041	8.33326	0.00389258	0.177702
RPHIG00000006964	RPHIM00000007320	pxdn_5	Peroxidasin	A4IGL7	ENSG00000130508	PXDN	K19511	0.658548	3.29796	8.33256	0.00389408	0.177702
RPHIG00000024279	RPHIM00000025478	f2_2	Prothrombin	P00735	ENSG00000182326	C1S	K01313	1.96471	1.16016	8.3258	0.00390859	0.177702
RPHIG00000024465	RPHIM00000025670	col14a1_6	Collagen alpha-1(XIV) chain	Q80X19	ENSG00000124159	MATN4	RPHIG00000024465	1.2281	2.89482	8.32225	0.00391625	0.177702
RPHIG00000005235	RPHIM00000005509	nov_10	Protein NO VEIN	F4JTS8	RPHIG00000005235	RPHIG00000005235	RPHIG00000005235	-0.853007	1.97245	8.32118	0.00391855	0.177702
RPHIG00000005074	RPHIM00000005341	.	hypothetical protein	.	RPHIG00000005074	RPHIG00000005074	RPHIG00000005074	0.886774	5.65935	8.31982	0.00392148	0.177702
RPHIG00000001074	RPHIM00000001124	.	hypothetical protein	.	RPHIG00000001074	RPHIG00000001074	K16469	0.676567	6.63359	8.3134	0.00393537	0.177702
RPHIG00000000264	RPHIM00000000274	.	hypothetical protein	.	RPHIG00000000264	RPHIG00000000264	K04379	-0.728189	4.91279	8.30447	0.00395475	0.177713
RPHIG00000015492	RPHIM00000016263	madd-4	Protein madd-4	P90884	ENSG00000178031	ADAMTSL1	K24429	1.33302	1.56264	8.29712	0.00397079	0.177713
RPHIG00000000854	RPHIM00000000897	.	hypothetical protein	.	RPHIG00000000854	RPHIG00000000854	RPHIG00000000854	1.41169	2.00698	8.29118	0.00398381	0.177713
RPHIG00000005922	RPHIM00000006225	tm7sf3_2	Transmembrane 7 superfamily member 3	Q5FVF4	ENSG00000064115	TM7SF3	RPHIG00000005922	-0.736599	3.5521	8.2683	0.00403433	0.178267
RPHIG00000030989	RPHIM00000032453	dsp1_iso1	High mobility group protein DSP1	Q24537	ENSG00000189403	HMGB1	K10802	-0.575119	6.27472	8.26141	0.00404967	0.178267
RPHIG00000007285	RPHIM00000007653	hexbp	DNA-binding protein HEXBP	Q04832	ENSG00000169714	CNBP	K09250	-0.860165	3.27693	8.25827	0.00405667	0.178267
RPHIG00000016236	RPHIM00000017045	gstp1_3	Glutathione S-transferase P	P09211	ENSG00000084207	GSTP1	K23790	0.70789	4.57597	8.25038	0.00407435	0.178267
RPHIG00000018238	RPHIM00000019126	megf11_2	Multiple epidermal growth factor-like domains protein 11	Q80T91	ENSG00000157890	MEGF11	K24068	-1.01476	2.43769	8.24894	0.00407757	0.178267
RPHIG00000015295	RPHIM00000016059	ppp1ca	Serine/threonine-protein phosphatase PP1-alpha catalytic subunit	P62138	ENSG00000186298	PPP1CC	K06269	-0.593079	4.54965	8.22843	0.00412393	0.178267
RPHIG00000022757	RPHIM00000023860	.	hypothetical protein	.	RPHIG00000022757	RPHIG00000022757	RPHIG00000022757	-3.15817	4.31439	8.21804	0.0041476	0.178267
RPHIG00000028885	RPHIM00000030270	nit2	Omega-amidase NIT2	Q497B0	ENSG00000114021	NIT2	K13566	-1.09209	1.25897	8.21084	0.00416408	0.178267
RPHIG00000030406	RPHIM00000031848	smpdl3a	Acid sphingomyelinase-like phosphodiesterase 3a	Q3ZC91	ENSG00000172594	SMPDL3A	K01128	2.18964	4.48244	8.2047	0.00417821	0.178267
RPHIG00000016433	RPHIM00000017247	cfap52	Cilia- and flagella-associated protein 52	Q5F201	ENSG00000166596	CFAP52	K24728	0.704445	2.98274	8.19067	0.00421063	0.178267
RPHIG00000018858	RPHIM00000019786	zc2hc1a	Zinc finger C2HC domain-containing protein 1A	Q5PPV5	ENSG00000104427	ZC2HC1A	RPHIG00000018858	0.734251	1.99811	8.17706	0.00424235	0.178267
RPHIG00000008196	RPHIM00000008602	ogdhl	2-oxoglutarate dehydrogenase-like, mitochondrial	Q9ULD0	ENSG00000197444	OGDHL	K00164	0.503647	5.59354	8.16912	0.00426096	0.178267
RPHIG00000006153	RPHIM00000006464	.	hypothetical protein	.	RPHIG00000006153	RPHIG00000006153	RPHIG00000006153	-1.51824	3.08661	8.1678	0.00426406	0.178267
RPHIG00000005591	RPHIM00000005881	heatr5b	HEAT repeat-containing protein 5B	A1A5F2	ENSG00000008869	HEATR5B	K24814	-1.08777	1.51048	8.16538	0.00426975	0.178267
RPHIG00000020403	RPHIM00000021399	sat2	Diamine acetyltransferase 2	Q7PCJ8	ENSG00000141504	SAT2	K00657	1.13306	1.86429	8.16353	0.00427411	0.178267
RPHIG00000022582	RPHIM00000023678	washc1	WASH complex subunit 1	Q28DN4	ENSG00000181404	WASHC1	K18461	0.744028	5.45233	8.16081	0.00428053	0.178267
RPHIG00000023225	RPHIM00000024360	mab21l3_7	Protein mab-21-like 3	Q8CI17	ENSG00000173212	MAB21L3	K09228	1.52802	3.078	8.15648	0.00429075	0.178267
RPHIG00000002510	RPHIM00000002639	mpeg1_3	Macrophage-expressed gene 1 protein	Q5RBP9	ENSG00000197629	MPEG1	RPHIG00000002510	-2.75244	3.18575	8.15303	0.00429892	0.178267
RPHIG00000022171	RPHIM00000023244	sos1	Son of sevenless homolog 1	Q07889	ENSG00000115904	SOS1	K03099	-0.752795	3.22005	8.15157	0.00430238	0.178267
RPHIG00000024668	RPHIM00000025879	adipor_2	Adiponectin receptor protein	Q9VCY8	ENSG00000006831	ADIPOR2	K07297	0.976109	3.48255	8.12876	0.00435686	0.179192
RPHIG00000029617	RPHIM00000031035	.	hypothetical protein	.	RPHIG00000029617	RPHIG00000029617	RPHIG00000029617	1.96914	8.4179	8.12583	0.00436391	0.179192
RPHIG00000011706	RPHIM00000012303	.	hypothetical protein	.	RPHIG00000011706	RPHIG00000011706	RPHIG00000011706	-1.11623	2.19731	8.12193	0.00437329	0.179192
RPHIG00000020280	RPHIM00000021272	psg8	Pregnancy-specific beta-1-glycoprotein 8	Q9UQ74	ENSG00000124467	PSG8	RPHIG00000020280	0.876024	1.67002	8.11384	0.00439285	0.179329
RPHIG00000027380	RPHIM00000028723	.	hypothetical protein	.	RPHIG00000027380	RPHIG00000027380	RPHIG00000027380	-1.00683	2.38268	8.08679	0.00445892	0.181357
RPHIG00000013419	RPHIM00000014111	ccdc18_3	Coiled-coil domain-containing protein 18	Q5T9S5	ENSG00000122483	CCDC18	K03529	-0.923883	1.56202	8.07778	0.00448114	0.1814
RPHIG00000017730	RPHIM00000018600	zdhhc4	Probable palmitoyltransferase ZDHHC4	Q5FVR1	ENSG00000136247	ZDHHC4	K20003	0.685254	3.87006	8.07307	0.00449278	0.1814
RPHIG00000008228	RPHIM00000008634	nudt2	Bis(5'-nucleosyl)-tetraphosphatase [asymmetrical]	Q29RJ1	ENSG00000164978	NUDT2	K01518	-0.783349	2.08996	8.04591	0.00456066	0.183241
RPHIG00000023463	RPHIM00000024615	.	hypothetical protein	.	ENSG00000082196	C1QTNF3	K23284	1.48681	3.70436	8.04161	0.00457149	0.183241
RPHIG00000032475	RPHIM00000033990	ddx58_10	Antiviral innate immune response receptor RIG-I	O95786	ENSG00000288684	RPHIG00000032475	K12646	-0.803031	3.37295	8.00557	0.00466337	0.185429
RPHIG00000018244	RPHIM00000019132	hmcn1_32	Hemicentin-1	Q96RW7	ENSG00000143341	HMCN1	K17341	-1.97629	3.54742	8.00035	0.00467684	0.185429
RPHIG00000031208	RPHIM00000032677	uac1	Adenylate cyclase	P49606	ENSG00000148356	LRSAM1	RPHIG00000031208	1.00897	1.81655	7.995	0.00469067	0.185429
RPHIG00000033171	RPHIM00000034704	rnf213_2	E3 ubiquitin-protein ligase RNF213	E9Q555	ENSG00000173821	RNF213	K22754	-0.834757	3.7975	7.99405	0.00469313	0.185429
RPHIG00000019424	RPHIM00000020373	.	hypothetical protein	.	RPHIG00000019424	RPHIG00000019424	RPHIG00000019424	0.800452	9.07528	7.97124	0.00475263	0.1862
RPHIG00000030611	RPHIM00000032059	abca1	Phospholipid-transporting ATPase ABCA1	P41233	ENSG00000165029	ABCA1	K05641	0.944179	4.42226	7.95961	0.00478327	0.1862
RPHIG00000007208	RPHIM00000007574	.	hypothetical protein	.	RPHIG00000007208	RPHIG00000007208	RPHIG00000007208	-1.28782	6.30152	7.95601	0.00479278	0.1862
RPHIG00000004514	RPHIM00000004746	napepld_2_iso1	N-acyl-phosphatidylethanolamine-hydrolyzing phospholipase D	Q58CN9	ENSG00000161048	NAPEPLD	K13985	-0.786886	3.02002	7.95106	0.00480592	0.1862
RPHIG00000028260	RPHIM00000029628	ifih1	Interferon-induced helicase C domain-containing protein 1	Q9BYX4	ENSG00000115267	IFIH1	RPHIG00000028260	-2.72407	2.68787	7.95043	0.00480759	0.1862
RPHIG00000022515	RPHIM00000023608	vcan_8	Versican core protein	P81282	ENSG00000038427	VCAN	K06794	-0.656565	7.07163	7.94816	0.00481362	0.1862
RPHIG00000007803	RPHIM00000008191	cbx3	Chromobox protein homolog 3	P23198	ENSG00000122565	CBX3	K11585	-0.567841	5.6297	7.93314	0.00485374	0.186445
RPHIG00000003880	RPHIM00000004079	bcar1	Breast cancer anti-estrogen resistance protein 1	Q61140	ENSG00000087589	CASS4	K05726	-0.840427	2.14347	7.93193	0.004857	0.186445
RPHIG00000025682	RPHIM00000026948	map3k1	Mitogen-activated protein kinase kinase kinase 1	Q13233	ENSG00000095015	MAP3K1	K04416	-0.767066	3.76402	7.92528	0.00487487	0.186445
RPHIG00000010503	RPHIM00000011026	ccdc180_2	Coiled-coil domain-containing protein 180	Q9P1Z9	ENSG00000197816	CCDC180	RPHIG00000010503	1.66908	2.35751	7.92065	0.00488737	0.186445
RPHIG00000018411	RPHIM00000019317	.	hypothetical protein	.	RPHIG00000018411	RPHIG00000018411	RPHIG00000018411	0.857939	2.54402	7.89962	0.00494451	0.1875
RPHIG00000005672	RPHIM00000005968	gpx6	Glutathione peroxidase 6	Q64625	ENSG00000211445	GPX3	K00432	1.14879	6.57549	7.89801	0.00494893	0.1875
RPHIG00000021465	RPHIM00000022502	thop1	Thimet oligopeptidase	P52888	ENSG00000172009	THOP1	K01392	-0.898758	2.37664	7.8896	0.00497198	0.187731
RPHIG00000004169	RPHIM00000004382	.	hypothetical protein	.	RPHIG00000004169	RPHIG00000004169	RPHIG00000004169	1.10646	10.8249	7.85684	0.00506287	0.190169
RPHIG00000004362	RPHIM00000004585	.	hypothetical protein	.	RPHIG00000004362	RPHIG00000004362	RPHIG00000004362	1.08769	2.59644	7.85396	0.00507095	0.190169
RPHIG00000018678	RPHIM00000019602	ptpn5	Tyrosine-protein phosphatase non-receptor type 5	P35234	ENSG00000110786	PTPN5	K18018	-0.993167	3.55855	7.82803	0.00514421	0.192265
RPHIG00000011203	RPHIM00000011770	adrm1-b	Proteasomal ubiquitin receptor ADRM1-B	Q7ZXD6	ENSG00000130706	ADRM1	K06691	0.689674	5.88935	7.81617	0.00517809	0.19288
RPHIG00000012133	RPHIM00000012758	hbs1l	HBS1-like protein	Q5R6Y0	ENSG00000112339	HBS1L	K14416	0.499926	5.11713	7.79546	0.00523776	0.194448
RPHIG00000015926	RPHIM00000016716	nuggc	Nuclear GTPase SLIP-GC	D3YWJ0	ENSG00000189233	NUGGC	RPHIG00000015926	-0.863036	2.24845	7.77631	0.00529358	0.195862
RPHIG00000018851	RPHIM00000019779	ache_8	Acetylcholinesterase	P04058	ENSG00000087085	ACHE	K01050	-0.807742	5.65697	7.76567	0.00532486	0.195897
RPHIG00000023883	RPHIM00000025054	tnik	TRAF2 and NCK-interacting protein kinase	Q9UKE5	ENSG00000154310	TNIK	K08840	0.630577	3.88204	7.75439	0.00535821	0.195897
RPHIG00000016895	RPHIM00000017720	.	hypothetical protein	.	RPHIG00000016895	RPHIG00000016895	RPHIG00000016895	1.82414	3.72144	7.7464	0.00538197	0.195897
RPHIG00000009951	RPHIM00000010433	ivns1abpb	Influenza virus NS1A-binding protein homolog B	Q7ZVQ8	ENSG00000116679	IVNS1ABP	K15046	0.602101	5.82266	7.74221	0.00539447	0.195897
RPHIG00000000295	RPHIM00000000306	fahd1	Acylpyruvase FAHD1, mitochondrial	Q8R0F8	ENSG00000180185	FAHD1	K01557	1.01361	1.96641	7.7389	0.00540439	0.195897
RPHIG00000016208	RPHIM00000017014	.	hypothetical protein	.	RPHIG00000016208	RPHIG00000016208	RPHIG00000016208	1.18797	3.34158	7.73808	0.00540681	0.195897
RPHIG00000005350	RPHIM00000005630	.	hypothetical protein	.	RPHIG00000005350	RPHIG00000005350	RPHIG00000005350	-0.792036	3.1814	7.7342	0.00541846	0.195897
RPHIG00000010483	RPHIM00000011003	samhd1_28	Deoxynucleoside triphosphate triphosphohydrolase SAMHD1	Q5ZJL9	ENSG00000101347	SAMHD1	K22544	-1.31527	1.76108	7.69691	0.00553153	0.197585
RPHIG00000012273	RPHIM00000012913	cyp2j6_4	Cytochrome P450 2J6	O54750	ENSG00000134716	CYP2J2	K07418	0.865879	4.63422	7.69571	0.00553522	0.197585
RPHIG00000006322	RPHIM00000006650	h2b-vii	Histone H2B 7	P0C1H5	ENSG00000124635	H2BC11	K11275	-0.869925	4.21233	7.68577	0.00556578	0.197585
RPHIG00000024998	RPHIM00000026222	rad51	DNA repair protein RAD51 homolog 1	Q06609	ENSG00000051180	RAD51	K04482	-1.59512	1.41912	7.68284	0.00557483	0.197585
RPHIG00000007097	RPHIM00000007460	vapa_2	Vesicle-associated membrane protein-associated protein A	Q5R601	ENSG00000101558	VAPA	K06096	0.435696	6.8041	7.68082	0.00558108	0.197585
RPHIG00000006542	RPHIM00000006881	aldh1a2	Retinal dehydrogenase 2	O94788	ENSG00000128918	ALDH1A2	K00128	0.815356	4.46502	7.67394	0.00560239	0.197585
RPHIG00000021027	RPHIM00000022047	slc17a5_6	Sialin	Q9NRA2	ENSG00000119899	SLC17A5	K12301	1.09031	2.76329	7.66473	0.00563106	0.197585
RPHIG00000002431	RPHIM00000002554	.	hypothetical protein	.	RPHIG00000002431	RPHIG00000002431	RPHIG00000002431	-1.14567	1.70937	7.66456	0.00563159	0.197585
RPHIG00000023520	RPHIM00000024680	anapc5_2	Anaphase-promoting complex subunit 5	Q5RE52	ENSG00000089053	ANAPC5	K03352	-1.33142	3.50671	7.66067	0.00564374	0.197585
RPHIG00000025670	RPHIM00000026936	clpp	ATP-dependent Clp protease proteolytic subunit	Q9X6W8	ENSG00000125656	CLPP	K01358	1.17406	2.3437	7.66067	0.00564377	0.197585
RPHIG00000033350	RPHIM00000034891	sts	Steryl-sulfatase	P08842	ENSG00000101846	STS	K01131	1.61303	3.28834	7.64744	0.0056853	0.198358
RPHIG00000023735	RPHIM00000024898	traf2	TNF receptor-associated factor 2	P39429	ENSG00000127191	TRAF2	K03173	-1.24889	2.0484	7.63106	0.00573716	0.198358
RPHIG00000033606	RPHIM00000035158	birc7-a	Baculoviral IAP repeat-containing protein 7-A	Q8JHV9	ENSG00000101966	XIAP	K16061	-0.938735	3.79223	7.62768	0.00574792	0.198358
RPHIG00000019478	RPHIM00000020430	brafldraft_13	Lissencephaly-1 homolog	C3XVT5	ENSG00000007168	PAFAH1B1	K16794	-0.634771	4.21782	7.62759	0.00574821	0.198358
RPHIG00000012250	RPHIM00000012887	dlg5	Disks large homolog 5	E9Q9R9	ENSG00000151208	DLG5	K24050	-0.572051	4.15485	7.6253	0.0057555	0.198358
RPHIG00000012297	RPHIM00000012939	kalrn_2	Kalirin	O60229	ENSG00000160145	KALRN	K08810	-0.912509	2.44253	7.60203	0.00583026	0.200311
RPHIG00000030225	RPHIM00000031655	slc8b1	Mitochondrial sodium/calcium exchanger protein	Q6AXS0	ENSG00000089060	SLC8B1	K13754	-1.38743	1.62135	7.58716	0.00587856	0.201345
RPHIG00000005562	RPHIM00000005850	gly-10	Putative polypeptide N-acetylgalactosaminyltransferase 10	A8Y236	ENSG00000174473	GALNTL6	K00710	1.29702	2.58589	7.58055	0.00590013	0.20146
RPHIG00000014618	RPHIM00000015353	cbln1_3	Cerebellin-1	P63182	ENSG00000102924	CBLN1	K23284	0.967745	5.94164	7.55523	0.0059836	0.203682
RPHIG00000019730	RPHIM00000020689	ppil2	RING-type E3 ubiquitin-protein ligase PPIL2	Q13356	ENSG00000100023	PPIL2	K10598	0.809225	2.33178	7.52112	0.00609798	0.205916
RPHIG00000003889	RPHIM00000004088	pibf1	Progesterone-induced-blocking factor 1	Q8WXW3	ENSG00000083535	PIBF1	K16538	-0.853199	3.44484	7.51569	0.0061164	0.205916
RPHIG00000025687	RPHIM00000026953	clec4d_3	C-type lectin domain family 4 member D	Q8WXI8	ENSG00000166527	CLEC4D	K06721	-1.45028	7.18053	7.51225	0.00612809	0.205916
RPHIG00000023365	RPHIM00000024511	.	hypothetical protein	.	RPHIG00000023365	RPHIG00000023365	RPHIG00000023365	0.872632	4.30931	7.50694	0.00614615	0.205916
RPHIG00000003748	RPHIM00000003934	.	hypothetical protein	.	ENSG00000089048	ESF1	RPHIG00000003748	0.554365	3.68379	7.49771	0.00617775	0.205916
RPHIG00000029934	RPHIM00000031359	ccnt1	Cyclin-T1	Q9QWV9	ENSG00000129315	CCNT1	K15188	-0.489437	4.82444	7.4926	0.00619529	0.205916
RPHIG00000004368	RPHIM00000004591	acyp1	Acylphosphatase-1	Q28FK7	ENSG00000119640	ACYP1	K01512	0.94629	2.85677	7.49013	0.00620381	0.205916
RPHIG00000009977	RPHIM00000010460	commd5	COMM domain-containing protein 5	Q9GZQ3	ENSG00000170619	COMMD5	K22561	0.590461	5.41147	7.4899	0.0062046	0.205916
RPHIG00000011477	RPHIM00000012058	agxt	Serine--pyruvate aminotransferase, mitochondrial	P31029	ENSG00000172482	AGXT	K00830	1.002	2.92742	7.48637	0.00621676	0.205916
RPHIG00000016223	RPHIM00000017032	leng9	Leukocyte receptor cluster member 9	Q96B70	ENSG00000273574	LENG9	RPHIG00000016223	-0.723605	4.44158	7.43821	0.00638535	0.210742
RPHIG00000029127	RPHIM00000030522	.	hypothetical protein	.	ENSG00000188897	LOC400499	RPHIG00000029127	-0.752296	5.19567	7.43393	0.00640054	0.210742
RPHIG00000026603	RPHIM00000027917	slc43a2_slc43a3_iso2	Solute carrier family 43 member 3	Q8NBI5	ENSG00000134802	SLC43A3	K08230	0.991961	2.27616	7.42473	0.00643336	0.211194
RPHIG00000003314	RPHIM00000003480	ogfrl1_14	Opioid growth factor receptor-like protein 1	Q5TC84	ENSG00000119900	OGFRL1	RPHIG00000003314	-0.60055	4.39496	7.40736	0.00649576	0.212611
RPHIG00000017739	RPHIM00000018609	stx8	Syntaxin-8	Q3T075	ENSG00000170310	STX8	K08501	-0.74886	2.14097	7.37636	0.00660867	0.215669
RPHIG00000011869	RPHIM00000012479	gipc1	PDZ domain-containing protein GIPC1	Q9Z254	ENSG00000123159	GIPC1	K20056	-0.575282	5.55004	7.36305	0.00665778	0.216126
RPHIG00000034271	RPHIM00000035839	anpep_8	Aminopeptidase N	P79098	ENSG00000166825	ANPEP	K11140	0.908148	6.0854	7.36198	0.00666176	0.216126
RPHIG00000013751	RPHIM00000014451	wdr3	WD repeat-containing protein 3	Q9UNX4	ENSG00000065183	WDR3	K14556	0.702178	5.42918	7.35413	0.00669087	0.21618
RPHIG00000023716	RPHIM00000024879	dctn4	Dynactin subunit 4	Q9UJW0	ENSG00000132912	DCTN4	K10426	-0.572375	3.32399	7.35101	0.0067025	0.21618
RPHIG00000031446	RPHIM00000032924	ahcy-a	Adenosylhomocysteinase A	P51893	ENSG00000101444	AHCY	K01251	0.708853	8.71663	7.33629	0.00675762	0.217324
RPHIG00000006541	RPHIM00000006880	ch25hl1.2	Cholesterol 25-hydroxylase-like protein 1, member 2	Q1LX59	ENSG00000138135	CH25H	K10223	-1.00199	1.89734	7.32635	0.00679509	0.217742
RPHIG00000011981	RPHIM00000012598	cebpg_2	CCAAT/enhancer-binding protein gamma	P26801	ENSG00000153879	CEBPG	K10049	1.01862	2.3145	7.32242	0.00680998	0.217742
RPHIG00000007971	RPHIM00000008363	parp14_19	Protein mono-ADP-ribosyltransferase PARP14	Q2EMV9	ENSG00000173193	PARP14	K15261	-1.5936	2.32631	7.31281	0.00684647	0.218278
RPHIG00000028557	RPHIM00000029931	casp7_6	Caspase-7	P55210	ENSG00000138794	CASP6	K04397	-0.662662	4.08902	7.3069	0.00686904	0.218368
RPHIG00000031558	RPHIM00000033037	prdx6_2	Peroxiredoxin-6	O77834	ENSG00000117592	PRDX6	K11188	0.770323	6.5292	7.28165	0.00696625	0.220824
RPHIG00000007067	RPHIM00000007430	.	hypothetical protein	.	RPHIG00000007067	RPHIG00000007067	K16454	-0.825984	2.7855	7.27395	0.00699618	0.221139
RPHIG00000024377	RPHIM00000025579	slc12a9	Solute carrier family 12 member 9	Q0VGW6	ENSG00000146828	SLC12A9	K14429	-0.855959	2.02807	7.24294	0.00711802	0.223659
RPHIG00000029627	RPHIM00000031045	.	hypothetical protein	.	ENSG00000092148	HECTD1	RPHIG00000029627	-0.970062	3.44424	7.23902	0.0071336	0.223659
RPHIG00000032166	RPHIM00000033674	cygb1_2	Cytoglobin-1	Q575T0	ENSG00000165553	NGB	RPHIG00000032166	0.995094	3.0006	7.23214	0.00716098	0.223659
RPHIG00000014228	RPHIM00000014948	sult1c2_6	Sulfotransferase 1C2	O00338	ENSG00000105398	SULT2A1	K01025	1.50801	5.50877	7.23096	0.00716569	0.223659
RPHIG00000002440	RPHIM00000002566	gbp1_16	Guanylate-binding protein 1	Q5D1D6	ENSG00000117228	GBP1	K20899	-0.76463	6.38147	7.22813	0.00717699	0.223659
RPHIG00000004884	RPHIM00000005141	nfx1	Transcriptional repressor NF-X1	Q12986	ENSG00000086102	NFX1	K12236	-0.55109	4.91976	7.20894	0.00725413	0.224074
RPHIG00000006566	RPHIM00000006908	slc40a1_2	Solute carrier family 40 member 1	Q9I9R3	ENSG00000138449	SLC40A1	K14685	1.10014	3.91065	7.20593	0.00726631	0.224074
RPHIG00000030992	RPHIM00000032457	slc25a20	Mitochondrial carnitine/acylcarnitine carrier protein	Q9Z2Z6	ENSG00000178537	SLC25A20	K15109	1.06948	3.26538	7.20339	0.00727659	0.224074
RPHIG00000008089	RPHIM00000008491	snr-4	Probable small nuclear ribonucleoprotein Sm D2	Q18786	ENSG00000125743	SNRPD2	K11096	0.673618	5.85396	7.19767	0.00729984	0.224074
RPHIG00000019488	RPHIM00000020440	stk10_2	Serine/threonine-protein kinase 10	O55098	ENSG00000072786	STK10	K08836	-0.769077	1.87815	7.19599	0.00730667	0.224074
RPHIG00000021522	RPHIM00000022561	.	hypothetical protein	.	ENSG00000218336	TENM3	RPHIG00000021522	0.954979	8.04973	7.19435	0.00731333	0.224074
RPHIG00000016317	RPHIM00000017130	.	hypothetical protein	.	RPHIG00000016317	RPHIG00000016317	RPHIG00000016317	-0.638404	3.82751	7.18874	0.00733624	0.224074
RPHIG00000001410	RPHIM00000001469	.	hypothetical protein	.	RPHIG00000001410	RPHIG00000001410	RPHIG00000001410	-0.959981	6.97615	7.1833	0.00735851	0.224074
RPHIG00000027983	RPHIM00000029346	.	hypothetical protein	.	RPHIG00000027983	RPHIG00000027983	K22401	-0.841561	1.89343	7.17987	0.00737259	0.224074
RPHIG00000010293	RPHIM00000010789	sbno1_3	Protein strawberry notch homolog 1	Q689Z5	ENSG00000139697	SBNO1	RPHIG00000010293	-0.929737	2.12608	7.1604	0.00745307	0.225502
RPHIG00000001978	RPHIM00000002068	tmem177	Transmembrane protein 177	Q66IS8	ENSG00000144120	TMEM177	RPHIG00000001978	0.898237	2.65963	7.15672	0.00746837	0.225502
RPHIG00000024301	RPHIM00000025502	mdmc	O-methyltransferase MdmC	Q00719	ENSG00000165644	COMTD1	RPHIG00000024301	0.931287	5.09577	7.1469	0.00750937	0.225502
RPHIG00000012017	RPHIM00000012637	chid1	Chitinase domain-containing protein 1	Q68EX9	ENSG00000177830	CHID1	K17525	0.83835	4.38597	7.14264	0.00752722	0.225502
RPHIG00000006204	RPHIM00000006520	fam183a	Protein FAM183A	A6NL82	ENSG00000186973	FAM183A	K25474	-1.27298	1.65938	7.13776	0.00754773	0.225502
RPHIG00000002381	RPHIM00000002499	egf3_notch1_iso5	Fibropellin-3	P49013	ENSG00000074181	NOTCH3	K20995	0.922021	4.91369	7.13465	0.00756084	0.225502
RPHIG00000009882	RPHIM00000010361	erya	6-deoxyerythronolide-B synthase EryA2, modules 3 and 4	Q03132	ENSG00000169710	FASN	RPHIG00000009882	-1.98979	5.47809	7.12774	0.00759003	0.225502
RPHIG00000005465	RPHIM00000005752	colec12_4	Collectin-12	Q2LK54	ENSG00000132514	CLEC10A	K06468	-2.62802	4.51877	7.12023	0.00762189	0.225502
RPHIG00000014561	RPHIM00000015293	eci3_2	Enoyl-CoA delta isomerase 3	O23300	ENSG00000167969	ECI1	K07517	1.07208	3.71734	7.11885	0.00762774	0.225502
RPHIG00000012908	RPHIM00000013568	nab1	NGFI-A-binding protein 1	Q62722	ENSG00000138386	NAB1	K22388	-0.892354	1.60068	7.1164	0.0076382	0.225502
RPHIG00000016825	RPHIM00000017649	.	hypothetical protein	.	RPHIG00000016825	RPHIG00000016825	RPHIG00000016825	-1.16666	10.7948	7.114	0.00764841	0.225502
RPHIG00000020732	RPHIM00000021741	c1orf146	Uncharacterized protein C1orf146	Q5VVC0	ENSG00000203910	C1orf146	RPHIG00000020732	0.88251	3.48349	7.11031	0.00766419	0.225502
RPHIG00000016498	RPHIM00000017314	cerk_4	Ceramide kinase	Q8TCT0	ENSG00000100422	CERK	K04715	-1.09781	1.42268	7.10081	0.00770493	0.225603
RPHIG00000033675	RPHIM00000035228	.	hypothetical protein	.	ENSG00000001629	ANKIB1	RPHIG00000033675	-1.58662	4.04628	7.09292	0.00773892	0.225603
RPHIG00000021030	RPHIM00000022050	slc17a6	Vesicular glutamate transporter 2	Q9P2U8	ENSG00000091664	SLC17A6	K12301	1.1501	2.66965	7.09069	0.00774855	0.225603
RPHIG00000013312	RPHIM00000013994	samd9l	Sterile alpha motif domain-containing protein 9-like	Q69Z37	ENSG00000177409	SAMD9L	K23949	-0.872948	1.52832	7.08377	0.00777852	0.225603
RPHIG00000027895	RPHIM00000029251	dnajc2_2	DnaJ homolog subfamily C member 2	Q4R8H2	ENSG00000105821	DNAJC2	K09522	-0.710371	2.93469	7.07806	0.00780336	0.225603
RPHIG00000030388	RPHIM00000031829	pglyrp1_iso2	Peptidoglycan recognition protein 1	Q9GK12	ENSG00000008438	PGLYRP1	K01446	0.873187	6.66042	7.07739	0.00780628	0.225603
RPHIG00000009537	RPHIM00000009999	ripk1	Receptor-interacting serine/threonine-protein kinase 1	Q13546	ENSG00000137275	RIPK1	K16289	-0.587569	4.1714	7.07645	0.00781037	0.225603
RPHIG00000002255	RPHIM00000002363	epc1	Enhancer of polycomb homolog 1	Q9H2F5	ENSG00000120616	EPC1	K11322	-0.651793	3.30624	7.05945	0.00788483	0.227161
RPHIG00000004870	RPHIM00000005127	at1g75040	Pathogenesis-related protein 5	P28493	RPHIG00000004870	RPHIG00000004870	RPHIG00000004870	-1.13397	6.60941	7.05028	0.00792528	0.227733
RPHIG00000011677	RPHIM00000012274	hdhd5_2	Haloacid dehalogenase-like hydrolase domain-containing 5	Q9BXW7	ENSG00000069998	HDHD5	RPHIG00000011677	0.693904	2.44672	7.03808	0.00797944	0.228389
RPHIG00000018650	RPHIM00000019570	.	hypothetical protein	.	RPHIG00000018650	RPHIG00000018650	RPHIG00000018650	-0.621855	7.7992	7.03586	0.00798937	0.228389
RPHIG00000026074	RPHIM00000027362	bcl9	B-cell CLL/lymphoma 9 protein	Q9D219	ENSG00000116128	BCL9	RPHIG00000026074	-0.577991	2.9793	7.02131	0.00805455	0.228876
RPHIG00000003791	RPHIM00000003978	ttn-1_2	Titin homolog	G4SLH0	RPHIG00000003791	RPHIG00000003791	RPHIG00000003791	0.866226	2.57106	7.01952	0.00806258	0.228876
RPHIG00000005186	RPHIM00000005458	.	hypothetical protein	.	RPHIG00000005186	RPHIG00000005186	RPHIG00000005186	-2.78814	6.90276	7.00861	0.00811187	0.228876
RPHIG00000004023	RPHIM00000004227	c1ql4_63	Complement C1q-like protein 4	Q86Z23	ENSG00000186897	C1QL4	K23284	-1.87272	5.14289	7.00854	0.00811218	0.228876
RPHIG00000033084	RPHIM00000034616	smu1	WD40 repeat-containing protein SMU1	Q6NRT3	ENSG00000122692	SMU1	K13111	-0.93399	1.98071	7.00539	0.00812646	0.228876
RPHIG00000015159	RPHIM00000015916	ptprm_5	Receptor-type tyrosine-protein phosphatase mu	P28828	ENSG00000081237	PTPRC	K06776	-0.855912	2.54732	7.00108	0.00814606	0.228876
RPHIG00000015192	RPHIM00000015953	.	hypothetical protein	.	RPHIG00000015192	RPHIG00000015192	RPHIG00000015192	-1.21198	6.41733	6.99994	0.00815125	0.228876
RPHIG00000004283	RPHIM00000004502	lrrc59	Leucine-rich repeat-containing protein 59	Q922Q8	ENSG00000108829	LRRC59	RPHIG00000004283	0.508713	6.91417	6.9923	0.00818613	0.229274
RPHIG00000013554	RPHIM00000014252	letmd1	LETM1 domain-containing protein 1	Q28EM8	ENSG00000050426	LETMD1	RPHIG00000013554	1.06944	1.49053	6.95484	0.00835927	0.233335
RPHIG00000004210	RPHIM00000004424	.	hypothetical protein	.	RPHIG00000004210	RPHIG00000004210	RPHIG00000004210	-1.08283	2.04728	6.95184	0.0083733	0.233335
RPHIG00000026156	RPHIM00000027448	dnttip1	Deoxynucleotidyltransferase terminal-interacting protein 1	Q99LB0	ENSG00000101457	DNTTIP1	K08707	1.09973	2.93368	6.94691	0.00839641	0.233391
RPHIG00000015828	RPHIM00000016617	sting1_2	Stimulator of interferon genes protein	A8E5V9	ENSG00000184584	STING1	K12654	-1.12296	2.8864	6.93648	0.00844554	0.23372
RPHIG00000027234	RPHIM00000028572	pef1	Peflin	Q6DC93	ENSG00000162517	PEF1	K23905	0.489166	5.79456	6.932	0.00846671	0.23372
RPHIG00000005673	RPHIM00000005969	gpx3	Glutathione peroxidase 3	Q4AEH5	ENSG00000211445	GPX3	K00432	0.954974	4.03791	6.92714	0.00848974	0.23372
RPHIG00000013836	RPHIM00000014539	iba57	Putative transferase CAF17 homolog, mitochondrial	B8JMH0	ENSG00000181873	IBA57	K22073	0.69382	3.33608	6.92219	0.00851327	0.23372
RPHIG00000002638	RPHIM00000002769	rgl1_2	Ral guanine nucleotide dissociation stimulator-like 1	Q9NZL6	ENSG00000143344	RGL1	K17635	-0.964905	1.99177	6.92206	0.00851388	0.23372
RPHIG00000033584	RPHIM00000035133	hat1	Histone acetyltransferase type B catalytic subunit	O14929	ENSG00000128708	HAT1	K11303	-1.28431	2.24845	6.9011	0.00861427	0.23589
RPHIG00000002124	RPHIM00000002224	efnb1	Ephrin-B1	O73612	ENSG00000090776	EFNB1	K05463	-0.82905	2.21524	6.89326	0.00865214	0.236342
RPHIG00000024939	RPHIM00000026159	fahd2	Fumarylacetoacetate hydrolase domain-containing protein 2	Q6GLT8	ENSG00000115042	FAHD2A	RPHIG00000024939	0.605146	4.73697	6.87559	0.00873811	0.238019
RPHIG00000020416	RPHIM00000021412	col6a6	Collagen alpha-6(VI) chain	Q8C6K9	ENSG00000206384	COL6A6	K06238	-1.12332	7.90729	6.87182	0.00875655	0.238019
RPHIG00000017598	RPHIM00000018461	mal-a3	Maltase A3	P07192	ENSG00000138079	SLC3A1	K14210	0.553396	5.57301	6.84946	0.00886679	0.238611
RPHIG00000004452	RPHIM00000004679	coro1b	Coronin-1B	Q9WUM3	ENSG00000172725	CORO1B	K13886	-0.783136	4.58945	6.84929	0.00886766	0.238611
RPHIG00000005818	RPHIM00000006119	tm_3	Uncharacterized protein TM_0508	Q9WYX8	ENSG00000113648	MACROH2A1	K15261	-0.784852	3.58403	6.84817	0.00887321	0.238611
RPHIG00000009378	RPHIM00000009826	dhcr24	Delta(24)-sterol reductase	Q8VCH6	ENSG00000116133	DHCR24	K09828	-0.978275	2.06161	6.84713	0.00887839	0.238611
RPHIG00000014211	RPHIM00000014930	dhodh	Dihydroorotate dehydrogenase (quinone), mitochondrial	Q63707	ENSG00000102967	DHODH	K00254	-0.744555	2.46416	6.84134	0.00890722	0.238611
RPHIG00000000028	RPHIM00000000029	ttn_11	Titin	Q8WZ42	ENSG00000155657	TTN	K12567	-0.568535	5.95916	6.84123	0.00890774	0.238611
RPHIG00000028363	RPHIM00000029734	bag4	BAG family molecular chaperone regulator 4	O95429	ENSG00000156735	BAG4	K09557	-0.953684	3.63158	6.83169	0.00895545	0.23931
RPHIG00000007476	RPHIM00000007849	srek1ip1	Protein SREK1IP1	Q28EE8	ENSG00000153006	SREK1IP1	RPHIG00000007476	-0.626402	5.89933	6.82409	0.00899361	0.23975
RPHIG00000027662	RPHIM00000029012	ddx58_18	Antiviral innate immune response receptor RIG-I	Q6Q899	ENSG00000288684	RPHIG00000027662	K12646	0.947326	1.50723	6.8157	0.00903599	0.240016
RPHIG00000020262	RPHIM00000021254	shfl_2	Shiftless antiviral inhibitor of ribosomal frameshifting protein homolog	A0JP89	ENSG00000130813	SHFL	RPHIG00000020262	0.737005	3.02754	6.81353	0.00904697	0.240016
RPHIG00000005944	RPHIM00000006247	agrn_7	Agrin	P25304	ENSG00000188157	AGRN	K06254	-1.83395	9.19293	6.79785	0.00912678	0.241554
RPHIG00000019114	RPHIM00000020048	.	hypothetical protein	.	RPHIG00000019114	RPHIG00000019114	K10314	0.747232	4.72504	6.79092	0.00916228	0.241915
RPHIG00000010279	RPHIM00000010775	tlk2	Serine/threonine-protein kinase tousled-like 2	Q1ECX4	ENSG00000198586	TLK1	K08864	-0.630071	3.94018	6.78055	0.00921566	0.242318
RPHIG00000006802	RPHIM00000007155	cdh23_7	Cadherin-23	Q9H251	ENSG00000107736	CDH23	K16669	0.556865	7.23205	6.77615	0.00923837	0.242318
RPHIG00000021513	RPHIM00000022552	slc18b1_3	MFS-type transporter SLC18B1	D3Z5L6	ENSG00000146409	SLC18B1	RPHIG00000021513	-0.932402	1.66971	6.77359	0.00925164	0.242318
RPHIG00000003835	RPHIM00000004025	slc4a8	Electroneutral sodium bicarbonate exchanger 1	Q6RVG2	ENSG00000050438	SLC4A8	K13855	0.581178	2.93106	6.77025	0.00926897	0.242318
RPHIG00000014306	RPHIM00000015028	rop-1_2	60 kDa SS-A/Ro ribonucleoprotein homolog	Q27274	RPHIG00000014306	RPHIG00000014306	K11089	1.11118	2.13236	6.76677	0.00928708	0.242318
RPHIG00000010451	RPHIM00000010967	.	hypothetical protein	.	RPHIG00000010451	RPHIG00000010451	RPHIG00000010451	0.991834	1.51099	6.75939	0.00932555	0.242508
RPHIG00000007488	RPHIM00000007861	odc1-a_3	Ornithine decarboxylase 1	P27120	ENSG00000115758	ODC1	K01581	0.907137	2.76918	6.75049	0.00937222	0.242508
RPHIG00000008758	RPHIM00000009185	calub	Calumenin-B	Q7SXV9	ENSG00000128595	CALU	K23901	-0.649286	4.69446	6.75047	0.00937229	0.242508
RPHIG00000002293	RPHIM00000002407	.	hypothetical protein	.	RPHIG00000002293	RPHIG00000002293	RPHIG00000002293	-0.856196	2.19741	6.74862	0.00938204	0.242508
RPHIG00000020612	RPHIM00000021618	.	hypothetical protein	.	RPHIG00000020612	RPHIG00000020612	RPHIG00000020612	1.8285	2.50323	6.73617	0.00944774	0.243101
RPHIG00000032792	RPHIM00000034319	.	hypothetical protein	.	ENSG00000135972	MRPS9	K02996	0.633815	3.48145	6.73595	0.00944891	0.243101
RPHIG00000025962	RPHIM00000027243	melt	Protein melted	Q9VS24	ENSG00000197415	VEPH1	K24027	-0.950926	2.71666	6.73109	0.00947465	0.243197
RPHIG00000027013	RPHIM00000028343	.	hypothetical protein	.	RPHIG00000027013	RPHIG00000027013	RPHIG00000027013	-1.10162	3.71355	6.7202	0.0095327	0.244121
RPHIG00000029653	RPHIM00000031071	anxa7_4	Annexin A7	P20072	ENSG00000138279	ANXA7	K17095	0.571571	7.01174	6.70471	0.00961586	0.245682
RPHIG00000004826	RPHIM00000005081	nrf-6_11	Nose resistant to fluoxetine protein 6	Q09225	RPHIG00000004826	RPHIG00000004826	RPHIG00000004826	1.33836	2.00391	6.69922	0.0096455	0.245869
RPHIG00000013503	RPHIM00000014199	.	hypothetical protein	.	RPHIG00000013503	RPHIG00000013503	RPHIG00000013503	-1.14997	3.09832	6.69461	0.00967046	0.245869
RPHIG00000016591	RPHIM00000017409	14-3-3epsilon	14-3-3 protein epsilon	P92177	ENSG00000108953	YWHAE	K06630	-0.401038	7.9816	6.69104	0.00968987	0.245869
RPHIG00000030855	RPHIM00000032315	.	hypothetical protein	.	RPHIG00000030855	RPHIG00000030855	K23284	-0.840322	10.7203	6.67709	0.00976602	0.246301
RPHIG00000005550	RPHIM00000005838	pcbc	Isopenicillin N synthase	P10621	RPHIG00000005550	RPHIG00000005550	RPHIG00000005550	-1.01542	3.05022	6.67267	0.00979025	0.246301
RPHIG00000017942	RPHIM00000018819	foxn3	Forkhead box protein N3	Q33BP8	ENSG00000053254	FOXN3	K09407	-0.513152	5.29228	6.66908	0.00981001	0.246301
RPHIG00000020133	RPHIM00000021117	gpr158_3	Probable G-protein coupled receptor 158	Q8C419	ENSG00000151025	GPR158	RPHIG00000020133	0.834163	5.51398	6.66617	0.00982604	0.246301
RPHIG00000024294	RPHIM00000025495	cdk5rap1	CDK5 regulatory subunit-associated protein 1	Q8BTW8	ENSG00000101391	CDK5RAP1	RPHIG00000024294	0.67756	3.11817	6.66483	0.00983339	0.246301
RPHIG00000004789	RPHIM00000005039	amy2_3	Pancreatic alpha-amylase	P00688	ENSG00000240038	AMY2B	K01176	-0.748283	6.0737	6.66355	0.00984045	0.246301
RPHIG00000003886	RPHIM00000004085	.	hypothetical protein	.	RPHIG00000003886	RPHIG00000003886	RPHIG00000003886	-0.814617	2.29283	6.65557	0.00988466	0.246797
RPHIG00000008729	RPHIM00000009155	nhej1	Non-homologous end-joining factor 1	Q6NV18	ENSG00000187736	NHEJ1	K10980	0.58409	4.92658	6.6517	0.00990614	0.246797
RPHIG00000020194	RPHIM00000021180	slc25a32	Mitochondrial folate transporter/carrier	Q95J75	ENSG00000164933	SLC25A32	K15115	0.830494	4.62881	6.64658	0.00993465	0.246797
RPHIG00000006005	RPHIM00000006308	zfyve9	Zinc finger FYVE domain-containing protein 9	O95405	ENSG00000157077	ZFYVE9	K04679	-0.717643	4.22953	6.64044	0.00996894	0.246797
RPHIG00000004527	RPHIM00000004760	hspa12b_99	Heat shock 70 kDa protein 12B	Q96MM6	ENSG00000132622	HSPA12B	RPHIG00000004527	-0.918743	4.04835	6.63432	0.0100032	0.246797
RPHIG00000015808	RPHIM00000016596	tmed7	Transmembrane emp24 domain-containing protein 7	Q9Y3B3	ENSG00000134970	TMED7	K20349	0.63279	4.57283	6.63416	0.0100041	0.246797
RPHIG00000014576	RPHIM00000015310	trim45_16	Tripartite motif-containing protein 45	Q6PFY8	ENSG00000122779	TRIM24	K08881	-0.797896	1.85487	6.63186	0.010017	0.246797
RPHIG00000006667	RPHIM00000007013	rrp15_2	RRP15-like protein	Q7ZV20	ENSG00000067533	RRP15	RPHIG00000006667	-0.714256	2.2175	6.6239	0.0100619	0.246797
RPHIG00000015691	RPHIM00000016472	slc28a3_11	Solute carrier family 28 member 3	Q9UA35	ENSG00000137860	SLC28A2	K11536	0.524507	5.18786	6.62154	0.0100753	0.246797
RPHIG00000025245	RPHIM00000026483	nudt12	Peroxisomal NADH pyrophosphatase NUDT12	Q4R7L8	ENSG00000112874	NUDT12	K03426	0.763125	3.74135	6.62011	0.0100834	0.246797
RPHIG00000002858	RPHIM00000003000	.	hypothetical protein	.	RPHIG00000002858	RPHIG00000002858	RPHIG00000002858	-0.63223	8.38779	6.59364	0.0102344	0.249734
RPHIG00000000109	RPHIM00000000111	.	hypothetical protein	.	RPHIG00000000109	RPHIG00000000109	RPHIG00000000109	0.834653	2.39399	6.59118	0.0102485	0.249734
RPHIG00000012614	RPHIM00000013264	rcc2	Protein RCC2	Q8BK67	ENSG00000179051	RCC2	RPHIG00000012614	-1.11427	2.75364	6.58484	0.0102851	0.249791
RPHIG00000033379	RPHIM00000034921	.	hypothetical protein	.	RPHIG00000033379	RPHIG00000033379	RPHIG00000033379	-0.563548	6.71994	6.57939	0.0103166	0.249791
RPHIG00000014551	RPHIM00000015282	rnf213a_15_iso1	E3 ubiquitin-protein ligase rnf213-alpha	A0A0R4IBK5	ENSG00000173821	RNF213	K22754	-0.669354	4.09321	6.57905	0.0103186	0.249791
RPHIG00000002480	RPHIM00000002606	.	hypothetical protein	.	RPHIG00000002480	RPHIG00000002480	RPHIG00000002480	0.755858	3.31775	6.56205	0.0104176	0.251089
RPHIG00000030591	RPHIM00000032039	trim33_42	E3 ubiquitin-protein ligase TRIM33	Q56R14	ENSG00000197323	TRIM33	K12026	-0.829561	2.57662	6.55932	0.0104336	0.251089
RPHIG00000026771	RPHIM00000028092	tbc1d30	TBC1 domain family member 30	Q28C33	ENSG00000111490	TBC1D30	RPHIG00000026771	0.878186	1.60968	6.55574	0.0104547	0.251089
RPHIG00000007286	RPHIM00000007654	hexbp_2	DNA-binding protein HEXBP	Q04832	ENSG00000169714	CNBP	K09250	0.574019	7.29761	6.55432	0.010463	0.251089
RPHIG00000013004	RPHIM00000013668	chst8	Carbohydrate sulfotransferase 8	Q8BQ86	ENSG00000154080	CHST9	K01017	-0.922264	3.7279	6.53371	0.0105849	0.252978
RPHIG00000002575	RPHIM00000002706	anos1	Anosmin-1	Q90369	ENSG00000011201	ANOS1	K23413	0.739757	3.41836	6.53328	0.0105874	0.252978
RPHIG00000023452	RPHIM00000024602	.	hypothetical protein	.	RPHIG00000023452	RPHIG00000023452	RPHIG00000023452	0.658097	8.26162	6.52613	0.0106301	0.253451
RPHIG00000030550	RPHIM00000031997	.	hypothetical protein	.	RPHIG00000030550	RPHIG00000030550	RPHIG00000030550	-1.14521	1.33732	6.50798	0.0107392	0.254245
RPHIG00000002221	RPHIM00000002328	enpp5_2	Ectonucleotide pyrophosphatase/phosphodiesterase family member 5	Q9UJA9	ENSG00000112796	ENPP5	K18398	-1.84304	2.45445	6.5056	0.0107535	0.254245
RPHIG00000018262	RPHIM00000019153	.	hypothetical protein	.	RPHIG00000018262	RPHIG00000018262	RPHIG00000018262	1.42914	4.40385	6.5041	0.0107626	0.254245
RPHIG00000014310	RPHIM00000015032	ro60_2_iso1	60 kDa SS-A/Ro ribonucleoprotein	P10155	ENSG00000116747	RO60	K11089	-1.03771	4.16948	6.50278	0.0107706	0.254245
RPHIG00000010891	RPHIM00000011440	cib3	Calcium and integrin-binding family member 3	Q96Q77	ENSG00000141977	CIB3	K23837	0.754626	4.20377	6.4991	0.0107929	0.254245
RPHIG00000013385	RPHIM00000014074	hectd1	E3 ubiquitin-protein ligase HECTD1	Q69ZR2	ENSG00000092148	HECTD1	K12231	-0.690194	5.61901	6.49519	0.0108167	0.254245
RPHIG00000026954	RPHIM00000028282	rnf113a_2	E3 ubiquitin-protein ligase RNF113A	O15541	ENSG00000125352	RNF113A	K13127	-0.862065	2.50321	6.48589	0.0108734	0.254245
RPHIG00000019820	RPHIM00000020786	mrc1_11	Macrophage mannose receptor 1	Q61830	ENSG00000011028	MRC2	K06560	-0.517024	5.21054	6.48363	0.0108873	0.254245
RPHIG00000017555	RPHIM00000018413	roco5_8	Probable serine/threonine-protein kinase roco5	Q1ZXD6	RPHIG00000017555	RPHIG00000017555	RPHIG00000017555	-1.23793	2.81535	6.48307	0.0108907	0.254245
RPHIG00000015618	RPHIM00000016399	.	hypothetical protein	.	RPHIG00000015618	RPHIG00000015618	RPHIG00000015618	0.86634	1.44987	6.48265	0.0108933	0.254245
RPHIG00000013478	RPHIM00000014174	ndufaf7	Protein arginine methyltransferase NDUFAF7, mitochondrial	Q6GQ37	ENSG00000003509	NDUFAF7	K18164	0.747992	2.37384	6.46193	0.011021	0.256588
RPHIG00000026741	RPHIM00000028061	sec61g	Protein transport protein Sec61 subunit gamma	Q66KU2	ENSG00000132432	SEC61G	K07342	0.948897	3.28226	6.45886	0.01104	0.256588
RPHIG00000027925	RPHIM00000029285	.	hypothetical protein	.	RPHIG00000027925	RPHIG00000027925	RPHIG00000027925	1.44015	3.44619	6.44991	0.0110958	0.256923
RPHIG00000007579	RPHIM00000007953	birc7-a_14	Baculoviral IAP repeat-containing protein 7-A	Q8JHV9	ENSG00000249437	NAIP	K12807	-1.4146	2.61558	6.44909	0.0111009	0.256923
RPHIG00000011175	RPHIM00000011741	iqsec1	IQ motif and SEC7 domain-containing protein 1	Q6DN90	ENSG00000144711	IQSEC1	K12495	-0.546188	4.98205	6.44059	0.0111542	0.257224
RPHIG00000028411	RPHIM00000029782	hdac1	Histone deacetylase 1	P56518	ENSG00000196591	HDAC2	K06067	0.712335	2.65144	6.43959	0.0111604	0.257224
RPHIG00000029370	RPHIM00000030780	.	hypothetical protein	.	RPHIG00000029370	RPHIG00000029370	RPHIG00000029370	1.27544	3.94248	6.42854	0.0112301	0.258292
RPHIG00000019773	RPHIM00000020738	.	hypothetical protein	.	RPHIG00000019773	RPHIG00000019773	RPHIG00000019773	-0.831492	3.71373	6.41501	0.011316	0.259301
RPHIG00000020585	RPHIM00000021591	syd	JNK-interacting protein 3	Q9GQF1	ENSG00000008294	SPAG9	K20317	-0.586003	3.28035	6.41425	0.0113208	0.259301
RPHIG00000012741	RPHIM00000013393	nrg1	Pro-neuregulin-1, membrane-bound isoform	Q05199	ENSG00000157168	NRG1	K05456	-0.686993	3.36113	6.4021	0.0113985	0.260171
RPHIG00000019774	RPHIM00000020739	ranbp2	E3 SUMO-protein ligase RanBP2	P49792	ENSG00000153201	RANBP2	K12172	-0.622325	3.29902	6.40096	0.0114058	0.260171
RPHIG00000002550	RPHIM00000002681	samhd1_33	Deoxynucleoside triphosphate triphosphohydrolase SAMHD1	Q5ZJL9	ENSG00000101347	SAMHD1	K22544	-0.970062	1.54509	6.37268	0.011589	0.263806
RPHIG00000026583	RPHIM00000027895	.	hypothetical protein	.	RPHIG00000026583	RPHIG00000026583	RPHIG00000026583	-0.985862	4.25785	6.34032	0.0118024	0.26811
RPHIG00000005756	RPHIM00000006054	slc22a6-a	Solute carrier family 22 member 6-A	Q66J54	ENSG00000197375	SLC22A5	K08202	-0.963339	2.86379	6.33591	0.0118317	0.268192
RPHIG00000021801	RPHIM00000022853	.	hypothetical protein	.	RPHIG00000021801	RPHIG00000021801	RPHIG00000021801	0.802924	4.19407	6.33228	0.011856	0.268192
RPHIG00000026871	RPHIM00000028198	htatsf1	HIV Tat-specific factor 1	O43719	ENSG00000102241	HTATSF1	K13093	-0.495008	5.12316	6.32888	0.0118787	0.268192
RPHIG00000031480	RPHIM00000032959	.	hypothetical protein	.	RPHIG00000031480	RPHIG00000031480	RPHIG00000031480	1.17859	2.30771	6.32516	0.0119037	0.268209
RPHIG00000022303	RPHIM00000023386	brca1	Breast cancer type 1 susceptibility protein homolog	Q6J6I9	ENSG00000012048	BRCA1	K10605	-1.13155	1.66368	6.31616	0.0119643	0.268316
RPHIG00000011366	RPHIM00000011938	tango6	Transport and Golgi organization protein 6 homolog	Q9C0B7	ENSG00000103047	TANGO6	RPHIG00000011366	1.04745	2.82805	6.31597	0.0119655	0.268316
RPHIG00000007660	RPHIM00000008039	.	hypothetical protein	.	RPHIG00000007660	RPHIG00000007660	RPHIG00000007660	0.979022	1.91527	6.31109	0.0119985	0.268316
RPHIG00000009609	RPHIM00000010075	rc3h1	Roquin-1	Q5TC82	ENSG00000135870	RC3H1	K15690	-1.96113	3.32268	6.30939	0.01201	0.268316
RPHIG00000022516	RPHIM00000023609	ncan_3	Neurocan core protein	Q5IS41	ENSG00000130287	NCAN	RPHIG00000022516	-1.3056	4.67717	6.30648	0.0120297	0.268316
RPHIG00000017207	RPHIM00000018048	.	hypothetical protein	.	RPHIG00000017207	RPHIG00000017207	RPHIG00000017207	1.03379	3.17196	6.28172	0.012199	0.269818
RPHIG00000026087	RPHIM00000027375	.	hypothetical protein	.	RPHIG00000026087	RPHIG00000026087	RPHIG00000026087	-1.2469	3.07389	6.28098	0.012204	0.269818
RPHIG00000000022	RPHIM00000000022	.	hypothetical protein	.	ENSG00000155657	TTN	K12567	-1.04685	1.63745	6.2743	0.0122502	0.269818
RPHIG00000003691	RPHIM00000003873	tdcb_5	L-threonine ammonia-lyase	Q74FW6	ENSG00000167720	SRR	K01754	-1.45172	2.70695	6.27353	0.0122555	0.269818
RPHIG00000032949	RPHIM00000034480	hsdl2_2	Hydroxysteroid dehydrogenase-like protein 2	Q6PAY8	ENSG00000119471	HSDL2	RPHIG00000032949	0.558339	7.10826	6.26851	0.0122903	0.269818
RPHIG00000023285	RPHIM00000024422	.	hypothetical protein	.	RPHIG00000023285	RPHIG00000023285	RPHIG00000023285	0.842927	4.94867	6.26655	0.0123038	0.269818
RPHIG00000012121	RPHIM00000012745	ift88	Intraflagellar transport protein 88 homolog	Q61371	ENSG00000032742	IFT88	K16474	0.889444	2.19547	6.25394	0.0123918	0.269818
RPHIG00000017514	RPHIM00000018366	f37a8.5	Protein yippee-like F37A8.5	Q9U3G6	ENSG00000100027	YPEL1	RPHIG00000017514	-0.495412	3.65062	6.25319	0.012397	0.269818
[truncated: 10,559 more rows]

## Sheet: C. PH vs NH
edgeR Differential expression analysis - Full results table
[truncated: 10,771 more rows]

[truncated: 5 more sheets: D. PC vs NC, E. NH vs NC GSEA results, F. PH vs PC GSEA results, G. PH vs NH GSEA results, H. PC vs NC GSEA results]
