# Supplementary material for: Thermal priming mitigates the effects of lethal marine heatwaves on the Manila clam Ruditapes philippinarum
Source: iScience. 2025 Jul 16;28(8):113108. doi: 10.1016/j.isci.2025.113108 (PMC12314336; doi:10.1016/j.isci.2025.113108)
Supplement: Table S2. 16S metabarcoding analyses [file mmc3.xlsx]

## Sheet: A. PH vs NH
Pairwise comparisons by means of multiple linear regression with covariate adjustment. Results:
Genus	Log2FC	St.Error	P-value	FDR	Kingdom	Phylum	Class	Order	Family
D_5__Fusibacter	7.82	1.34	1.23e-06	0.000442	D_0__Bacteria	D_1__Firmicutes	D_2__Clostridia	D_3__Clostridiales	D_4__Family XII
D_5__NS3a marine group	-5.29	0.92	1.54e-06	0.000442	D_0__Bacteria	D_1__Bacteroidetes	D_2__Bacteroidia	D_3__Flavobacteriales	D_4__Flavobacteriaceae
D_5__Luteibaculum	-5.37	1.01	6.15e-06	0.000708	D_0__Bacteria	D_1__Bacteroidetes	D_2__Bacteroidia	D_3__Flavobacteriales	D_4__Cryomorphaceae
D_5__Phaeocystidibacter	-3.79	0.772	1.98e-05	0.0019	D_0__Bacteria	D_1__Bacteroidetes	D_2__Bacteroidia	D_3__Flavobacteriales	D_4__Cryomorphaceae
D_5__Magnetospira	-5.45	1.16	3.75e-05	0.0027	D_0__Bacteria	D_1__Proteobacteria	D_2__Alphaproteobacteria	D_3__Rhodospirillales	D_4__Magnetospiraceae
D_5__Labilibacter	4.03	0.877	5.18e-05	0.00298	D_0__Bacteria	D_1__Bacteroidetes	D_2__Bacteroidia	D_3__Bacteroidales	D_4__Marinilabiliaceae
D_5__Lentibacter	-4.8	1.05	5.86e-05	0.00307	D_0__Bacteria	D_1__Proteobacteria	D_2__Alphaproteobacteria	D_3__Rhodobacterales	D_4__Rhodobacteraceae
D_5__Anaeromicrobium	4.44	1	8.24e-05	0.00366	D_0__Bacteria	D_1__Firmicutes	D_2__Clostridia	D_3__Clostridiales	D_4__Clostridiaceae
D_5__Marinifilum	5.91	1.37	0.000117	0.00481	D_0__Bacteria	D_1__Bacteroidetes	D_2__Bacteroidia	D_3__Bacteroidales	D_4__Marinifilaceae
D_5__Clade Ia	-3.45	0.804	0.000127	0.00486	D_0__Bacteria	D_1__Proteobacteria	D_2__Alphaproteobacteria	D_3__SAR11 clade	D_4__Clade I
D_5__uncultured bacterium HF0010 08B07	-3.8	0.901	0.00016	0.00541
D_5__Desulfuromusa	2.72	0.654	0.000193	0.00598	D_0__Bacteria	D_1__Proteobacteria	D_2__Deltaproteobacteria	D_3__Desulfuromonadales	D_4__Desulfuromonadaceae
D_5__Marinibacterium	-4.43	1.07	0.0002	0.00598	D_0__Bacteria	D_1__Proteobacteria	D_2__Alphaproteobacteria	D_3__Rhodobacterales	D_4__Rhodobacteraceae
D_5__Cohaesibacter	3.83	0.968	0.000346	0.00827	D_0__Bacteria	D_1__Proteobacteria	D_2__Alphaproteobacteria	D_3__Rhizobiales	D_4__Rhizobiaceae
D_5__Aureisphaera	4.12	1.07		0.00956	D_0__Bacteria	D_1__Bacteroidetes	D_2__Bacteroidia	D_3__Flavobacteriales	D_4__Flavobacteriaceae
D_5__Leisingera	-5.01	1.31	0.000487	0.00956	D_0__Bacteria	D_1__Proteobacteria	D_2__Alphaproteobacteria	D_3__Rhodobacterales	D_4__Rhodobacteraceae
D_5__Nereida	-3.99	1.05	0.000529	0.00956	D_0__Bacteria	D_1__Proteobacteria	D_2__Alphaproteobacteria	D_3__Rhodobacterales	D_4__Rhodobacteraceae
D_5__[Polaribacter] huanghezhanensis	4.68	1.23	0.000531	0.00956	D_0__Bacteria	D_1__Bacteroidetes	D_2__Bacteroidia	D_3__Flavobacteriales	D_4__Flavobacteriaceae
D_5__Silicimonas	-4.2	1.1	0.000521	0.00956	D_0__Bacteria	D_1__Proteobacteria	D_2__Alphaproteobacteria	D_3__Rhodobacterales	D_4__Rhodobacteraceae
D_5__Sunxiuqinia	1.72	0.455	0.000551	0.00962	D_0__Bacteria	D_1__Bacteroidetes	D_2__Bacteroidia	D_3__Bacteroidales	D_4__Prolixibacteraceae
D_5__Kiloniella	4.32	1.21	0.00105	0.0165	D_0__Bacteria	D_1__Proteobacteria	D_2__Alphaproteobacteria	D_3__Rhodovibrionales	D_4__Kiloniellaceae
D_5__Planktomarina	-3.96	1.12	0.00114	0.0165	D_0__Bacteria	D_1__Proteobacteria	D_2__Alphaproteobacteria	D_3__Rhodobacterales	D_4__Rhodobacteraceae
D_5__Tepidibacter	5.96	1.69	0.00114	0.0165	D_0__Bacteria	D_1__Firmicutes	D_2__Clostridia	D_3__Clostridiales	D_4__Peptostreptococcaceae
D_5__Candidatus Entotheonella	-3.54	1.02	0.00132	0.0168	D_0__Bacteria	D_1__Entotheonellaeota	D_2__Entotheonellia	D_3__Entotheonellales	D_4__Entotheonellaceae
D_5__uncultured organism	-3.95	1.13	0.00132	0.0168	D_0__Bacteria	D_1__Bacteroidetes	D_2__Bacteroidia	D_3__Bacteroidales	D_4__Muribaculaceae
D_5__marine metagenome	1.97	0.582	0.00171	0.0198	D_0__Bacteria	D_1__Proteobacteria	D_2__Alphaproteobacteria	D_3__Rhodospirillales	D_4__uncultured
D_5__NS5 marine group	-3.9	1.25	0.00364	0.0328	D_0__Bacteria	D_1__Bacteroidetes	D_2__Bacteroidia	D_3__Flavobacteriales	D_4__Flavobacteriaceae
D_5__Kordia	-2.62	0.874	0.00485	0.0415	D_0__Bacteria	D_1__Bacteroidetes	D_2__Bacteroidia	D_3__Flavobacteriales	D_4__Flavobacteriaceae
D_5__Balneola	-1.84	0.616	0.00513	0.0419	D_0__Bacteria	D_1__Bacteroidetes	D_2__Rhodothermia	D_3__Balneolales	D_4__Balneolaceae
D_5__Carboxylicivirga	1.79	0.602	0.00525	0.042	D_0__Bacteria	D_1__Bacteroidetes	D_2__Bacteroidia	D_3__Bacteroidales	D_4__Marinilabiliaceae
D_5__Aquimarina	-3.27	1.1	0.00545	0.043	D_0__Bacteria	D_1__Bacteroidetes	D_2__Bacteroidia	D_3__Flavobacteriales	D_4__Flavobacteriaceae
D_5__Lawsonella	-1.87	0.64	0.00596	0.0464	D_0__Bacteria	D_1__Actinobacteria	D_2__Actinobacteria	D_3__Corynebacteriales	D_4__Corynebacteriaceae
D_5__Altererythrobacter	-3.26	1.13	0.00669	0.0514	D_0__Bacteria	D_1__Proteobacteria	D_2__Alphaproteobacteria	D_3__Sphingomonadales	D_4__Sphingomonadaceae
D_5__Sphingorhabdus	-0.93	0.327	0.00736	0.052	D_0__Bacteria	D_1__Proteobacteria	D_2__Alphaproteobacteria	D_3__Sphingomonadales	D_4__Sphingomonadaceae
D_5__Thalassospira	-3.85	1.36	0.00744	0.052	D_0__Bacteria	D_1__Proteobacteria	D_2__Alphaproteobacteria	D_3__Rhodospirillales	D_4__Thalassospiraceae
D_5__uncultured alpha proteobacterium	-4.39	1.56	0.0079	0.0541	D_0__Bacteria	D_1__Proteobacteria	D_2__Alphaproteobacteria	D_3__Puniceispirillales	D_4__uncultured
D_5__Candidatus Phaeomarinobacter	-1.91	0.699	0.0098	0.0627	D_0__Bacteria	D_1__Proteobacteria	D_2__Alphaproteobacteria	D_3__Parvibaculales	D_4__Parvibaculaceae
D_5__uncultured	-2.81	1.05	0.0111	0.0686	D_0__Bacteria	D_1__Spirochaetes	D_2__Spirochaetia	D_3__Spirochaetales	D_4__Spirochaetaceae
D_5__Halovulum	-1.82	0.685	0.0118	0.0691	D_0__Bacteria	D_1__Proteobacteria	D_2__Alphaproteobacteria	D_3__Rhodobacterales	D_4__Rhodobacteraceae
D_5__Akkermansia	-3.15	1.21	0.0134	0.0764	D_0__Bacteria	D_1__Verrucomicrobia	D_2__Verrucomicrobiae	D_3__Verrucomicrobiales	D_4__Akkermansiaceae
D_5__Arcticiflavibacter	-1.92	0.744	0.014	0.0773	D_0__Bacteria	D_1__Bacteroidetes	D_2__Bacteroidia	D_3__Flavobacteriales	D_4__Flavobacteriaceae
D_5__Winogradskyella	-0.876	0.341	0.0146	0.0777	D_0__Bacteria	D_1__Bacteroidetes	D_2__Bacteroidia	D_3__Flavobacteriales	D_4__Flavobacteriaceae
D_5__Pseudooceanicola	-1.39	0.547	0.0158	0.0811	D_0__Bacteria	D_1__Proteobacteria	D_2__Alphaproteobacteria	D_3__Rhodobacterales	D_4__Rhodobacteraceae
D_5__Labrenzia	-2.05	0.814	0.0164	0.0815	D_0__Bacteria	D_1__Proteobacteria	D_2__Alphaproteobacteria	D_3__Rhizobiales	D_4__Stappiaceae
D_5__Roseitalea	-3.06	1.22	0.0165	0.0815	D_0__Bacteria	D_1__Proteobacteria	D_2__Alphaproteobacteria	D_3__Rhizobiales	D_4__Rhizobiaceae
Not Assigned	-2.02	0.804	0.0166	0.0815
D_5__uncultured bacterium W5 15b	-2.3	0.952	0.0208	0.0961
D_5__Sulfitobacter	-2.74	1.14	0.0214	0.0978	D_0__Bacteria	D_1__Proteobacteria	D_2__Alphaproteobacteria	D_3__Rhodobacterales	D_4__Rhodobacteraceae
D_5__Candidatus Tenderia	-1.32	0.551	0.022	0.098	D_0__Bacteria	D_1__Proteobacteria	D_2__Gammaproteobacteria	D_3__Tenderiales	D_4__Tenderiaceae
D_5__Mycoplasma	-3.98	1.69	0.0239	0.102	D_0__Bacteria	D_1__Tenericutes	D_2__Mollicutes	D_3__Mycoplasmatales	D_4__Mycoplasmataceae
D_5__Tateyamaria	-3.33	1.43	0.0258	0.108	D_0__Bacteria	D_1__Proteobacteria	D_2__Alphaproteobacteria	D_3__Rhodobacterales	D_4__Rhodobacteraceae
D_5__Kocuria	-2.03	0.882	0.0275	0.113	D_0__Bacteria	D_1__Actinobacteria	D_2__Actinobacteria	D_3__Micrococcales	D_4__Micrococcaceae
D_5__Marinoscillum	-2.89	1.27	0.0288	0.117	D_0__Bacteria	D_1__Bacteroidetes	D_2__Bacteroidia	D_3__Cytophagales	D_4__Cyclobacteriaceae
D_5__Planktotalea	-1.34	0.609	0.0344	0.134	D_0__Bacteria	D_1__Proteobacteria	D_2__Alphaproteobacteria	D_3__Rhodobacterales	D_4__Rhodobacteraceae
D_5__Octadecabacter	1.8	0.836	0.0385	0.147	D_0__Bacteria	D_1__Proteobacteria	D_2__Alphaproteobacteria	D_3__Rhodobacterales	D_4__Rhodobacteraceae
D_5__Polaribacter 4	-2.29	1.08	0.0402	0.152	D_0__Bacteria	D_1__Bacteroidetes	D_2__Bacteroidia	D_3__Flavobacteriales	D_4__Flavobacteriaceae
D_5__Vibrio	1.57	0.75	0.0435	0.162	D_0__Bacteria	D_1__Proteobacteria	D_2__Gammaproteobacteria	D_3__Vibrionales	D_4__Vibrionaceae
D_5__Arcobacter	3.16	1.53	0.0468	0.167	D_0__Bacteria	D_1__Epsilonbacteraeota	D_2__Campylobacteria	D_3__Campylobacterales	D_4__Arcobacteraceae
D_5__Oceanirhabdus	3.39	1.65	0.0473	0.167	D_0__Bacteria	D_1__Firmicutes	D_2__Clostridia	D_3__Clostridiales	D_4__Clostridiaceae 1
D_5__OM27 clade	-2.67	1.29	0.0456	0.167	D_0__Bacteria	D_1__Proteobacteria	D_2__Deltaproteobacteria	D_3__Bdellovibrionales	D_4__Bdellovibrionaceae
D_5__Shimia	-1.24	0.599	0.0464	0.167	D_0__Bacteria	D_1__Proteobacteria	D_2__Alphaproteobacteria	D_3__Rhodobacterales	D_4__Rhodobacteraceae
D_5__uncultured Cytophagaceae bacterium	-1.08	0.524	0.0471	0.167	D_0__Bacteria	D_1__Bacteroidetes	D_2__Bacteroidia	D_3__Flavobacteriales	D_4__NS9 marine group
D_5__Nitrospina	-2.53	1.24	0.0482	0.167	D_0__Bacteria	D_1__Nitrospinae	D_2__Nitrospinia	D_3__Nitrospinales	D_4__Nitrospinaceae
D_5__Pelagibaca	-0.862	0.421	0.048	0.167	D_0__Bacteria	D_1__Proteobacteria	D_2__Alphaproteobacteria	D_3__Rhodobacterales	D_4__Rhodobacteraceae
D_5__Roseovarius	-2.74	1.34	0.048	0.167	D_0__Bacteria	D_1__Proteobacteria	D_2__Alphaproteobacteria	D_3__Rhodobacterales	D_4__Rhodobacteraceae
D_5__uncultured Parvularculaceae bacterium	-1.76	0.875	0.0514	0.176	D_0__Bacteria	D_1__Proteobacteria	D_2__Alphaproteobacteria	D_3__Parvibaculales	D_4__PS1 clade
D_5__Phycisphaera	-1.2	0.605	0.0546	0.18	D_0__Bacteria	D_1__Planctomycetes	D_2__Phycisphaerae	D_3__Phycisphaerales	D_4__Phycisphaeraceae
D_5__metagenome	-2.57	1.31	0.0568	0.185	D_0__Bacteria	D_1__Chloroflexi	D_2__Anaerolineae	D_3__SBR1031	D_4__A4b
D_5__Chaetoceros simplex	-1.73	0.884	0.0582	0.185	D_0__Bacteria	D_1__Cyanobacteria	D_2__Oxyphotobacteria	D_3__Chloroplast	D_4__Chaetoceros simplex
D_5__Rhodococcus	-0.821	0.423	0.0598	0.188	D_0__Bacteria	D_1__Actinobacteria	D_2__Actinobacteria	D_3__Corynebacteriales	D_4__Nocardiaceae
D_5__Pelagibius	-2.87	1.49	0.0615	0.191	D_0__Bacteria	D_1__Proteobacteria	D_2__Alphaproteobacteria	D_3__Rhodovibrionales	D_4__Kiloniellaceae
D_5__Candidatus Endoecteinascidia	0.92	0.489	0.0682	0.194	D_0__Bacteria	D_1__Proteobacteria	D_2__Gammaproteobacteria	D_3__Piscirickettsiales	D_4__Piscirickettsiaceae
D_5__Hellea	0.833	0.442	0.0674	0.194	D_0__Bacteria	D_1__Proteobacteria	D_2__Alphaproteobacteria	D_3__Caulobacterales	D_4__Hyphomonadaceae
D_5__Ruegeria	-2.52	1.34	0.0682	0.194	D_0__Bacteria	D_1__Proteobacteria	D_2__Alphaproteobacteria	D_3__Rhodobacterales	D_4__Rhodobacteraceae
D_5__Sva0996 marine group	-2.18	1.19	0.0741	0.207	D_0__Bacteria	D_1__Actinobacteria	D_2__Acidimicrobiia	D_3__Microtrichales	D_4__Microtrichaceae
D_5__uncultured Bacteroidetes bacterium	-2.73	1.5	0.0765	0.213	D_0__Bacteria	D_1__Bacteroidetes	D_2__Bacteroidia	D_3__Chitinophagales	D_4__uncultured
D_5__uncultured Chloroflexi bacterium	-2.13	1.19	0.0827	0.224	D_0__Bacteria	D_1__Chloroflexi	D_2__Chloroflexia	D_3__Kallotenuales	D_4__AKIW781
D_5__uncultured marine bacterium	-1.86	1.05	0.0859	0.228	D_0__Bacteria	D_1__Bacteroidetes	D_2__Bacteroidia	D_3__Chitinophagales	D_4__uncultured
D_5__Ketogulonicigenium	-1.73	0.988	0.0888	0.233	D_0__Bacteria	D_1__Proteobacteria	D_2__Alphaproteobacteria	D_3__Rhodobacterales	D_4__Rhodobacteraceae
D_5__Thalassolituus	0.664	0.382	0.091	0.236	D_0__Bacteria	D_1__Proteobacteria	D_2__Gammaproteobacteria	D_3__Oceanospirillales	D_4__Saccharospirillaceae
D_5__Candidatus Saccharimonas	-1.17	0.679	0.0927	0.238	D_0__Bacteria	D_1__Patescibacteria	D_2__Saccharimonadia	D_3__Saccharimonadales	D_4__Saccharimonadaceae
D_5__Alloprevotella	-1.37	0.803	0.0968	0.243	D_0__Bacteria	D_1__Bacteroidetes	D_2__Bacteroidia	D_3__Bacteroidales	D_4__Prevotellaceae
D_5__Oceanibaculum	-0.698	0.411	0.0977	0.245	D_0__Bacteria	D_1__Proteobacteria	D_2__Alphaproteobacteria	D_3__Thalassobaculales	D_4__Oceanibaculaceae
D_5__Allorhizobium Neorhizobium Pararhizobium Rhizobium	-1.43	0.848	0.1	0.25
D_5__Rothia	-3.49	2.12	0.109	0.264	D_0__Bacteria	D_1__Actinobacteria	D_2__Actinobacteria	D_3__Micrococcales	D_4__Micrococcaceae
D_5__Reichenbachiella	-1.75	1.07	0.11	0.265	D_0__Bacteria	D_1__Bacteroidetes	D_2__Bacteroidia	D_3__Cytophagales	D_4__Cyclobacteriaceae
D_5__Anderseniella	-1.33	0.818	0.112	0.268	D_0__Bacteria	D_1__Proteobacteria	D_2__Alphaproteobacteria	D_3__Rhizobiales	D_4__Rhizobiales Incertae Sedis
D_5__Sphingobium	-1.11	0.679	0.112	0.268	D_0__Bacteria	D_1__Proteobacteria	D_2__Alphaproteobacteria	D_3__Sphingomonadales	D_4__Sphingomonadaceae
D_5__Neptuniibacter	0.56	0.348	0.116	0.275	D_0__Bacteria	D_1__Proteobacteria	D_2__Gammaproteobacteria	D_3__Oceanospirillales	D_4__Nitrincolaceae
D_5__Kordiimonas	-2.13	1.34	0.119	0.277	D_0__Bacteria	D_1__Proteobacteria	D_2__Alphaproteobacteria	D_3__Kordiimonadales	D_4__Kordiimonadaceae
D_5__Terasakiella	2.34	1.49	0.125	0.285	D_0__Bacteria	D_1__Proteobacteria	D_2__Alphaproteobacteria	D_3__Rhodospirillales	D_4__Terasakiellaceae
D_5__Brevundimonas	-1.65	1.07	0.132	0.299	D_0__Bacteria	D_1__Proteobacteria	D_2__Alphaproteobacteria	D_3__Caulobacterales	D_4__Caulobacteraceae
D_5__Bradyrhizobium	-2.05	1.36	0.141	0.313	D_0__Bacteria	D_1__Proteobacteria	D_2__Alphaproteobacteria	D_3__Rhizobiales	D_4__Xanthobacteraceae
D_5__Paracoccus	-1.51	1.03	0.151	0.331	D_0__Bacteria	D_1__Proteobacteria	D_2__Alphaproteobacteria	D_3__Rhodobacterales	D_4__Rhodobacteraceae
D_5__Corynebacterium 1	-1.76	1.21	0.154	0.334	D_0__Bacteria	D_1__Actinobacteria	D_2__Actinobacteria	D_3__Corynebacteriales	D_4__Corynebacteriaceae
D_5__Faecalibacterium	-1.58	1.12	0.168	0.36	D_0__Bacteria	D_1__Firmicutes	D_2__Clostridia	D_3__Clostridiales	D_4__Ruminococcaceae
D_5__OM75 clade	-1.14	0.811	0.169	0.36	D_0__Bacteria	D_1__Proteobacteria	D_2__Alphaproteobacteria	D_3__Thalassobaculales	D_4__Nisaeaceae
D_5__uncultured Sphingobacteriales bacterium	-1.13	0.806	0.169	0.36	D_0__Bacteria	D_1__Bacteroidetes	D_2__Bacteroidia	D_3__Chitinophagales	D_4__uncultured
D_5__unidentified marine bacterioplankton	-1.31	0.936	0.17	0.36	D_0__Bacteria	D_1__Bacteroidetes	D_2__Bacteroidia	D_3__Sphingobacteriales	D_4__NS11-12 marine group
D_5__Rapidithrix	-2.2	1.57	0.171	0.361	D_0__Bacteria	D_1__Bacteroidetes	D_2__Bacteroidia	D_3__Cytophagales	D_4__Flammeovirgaceae
D_5__Candidatus Puniceispirillum	-1.9	1.39	0.18	0.375	D_0__Bacteria	D_1__Proteobacteria	D_2__Alphaproteobacteria	D_3__Puniceispirillales	D_4__SAR116 clade
D_5__Cutibacterium	-1.39	1.04	0.192	0.393	D_0__Bacteria	D_1__Actinobacteria	D_2__Actinobacteria	D_3__Propionibacteriales	D_4__Propionibacteriaceae
D_5__Nautella	1.81	1.38	0.197	0.401	D_0__Bacteria	D_1__Proteobacteria	D_2__Alphaproteobacteria	D_3__Rhodobacterales	D_4__Rhodobacteraceae
D_5__Lentimonas	-1.4	1.07	0.2	0.404	D_0__Bacteria	D_1__Verrucomicrobia	D_2__Verrucomicrobiae	D_3__Opitutales	D_4__Puniceicoccaceae
D_5__Romboutsia	-1.12	0.862	0.201	0.406	D_0__Bacteria	D_1__Firmicutes	D_2__Clostridia	D_3__Clostridiales	D_4__Peptostreptococcaceae
D_5__SM1A02	1.57	1.24	0.215	0.424	D_0__Bacteria	D_1__Planctomycetes	D_2__Phycisphaerae	D_3__Phycisphaerales	D_4__Phycisphaeraceae
D_5__Mf105b01	-0.823	0.663	0.223	0.433	D_0__Bacteria	D_1__Proteobacteria	D_2__Alphaproteobacteria	D_3__Parvibaculales	D_4__Parvibaculaceae
D_5__hgcI clade	-1.05	0.87	0.237	0.448	D_0__Bacteria	D_1__Actinobacteria	D_2__Actinobacteria	D_3__Frankiales	D_4__Sporichthyaceae
D_5__Nitrospira	-1.69	1.41	0.239	0.449	D_0__Bacteria	D_1__Nitrospirae	D_2__Nitrospira	D_3__Nitrospirales	D_4__Nitrospiraceae
D_5__Maribacter	-0.447	0.38	0.247	0.451	D_0__Bacteria	D_1__Bacteroidetes	D_2__Bacteroidia	D_3__Flavobacteriales	D_4__Flavobacteriaceae
D_5__NS4 marine group	-0.499	0.435	0.259	0.464	D_0__Bacteria	D_1__Bacteroidetes	D_2__Bacteroidia	D_3__Flavobacteriales	D_4__Flavobacteriaceae
D_5__Marivita	-1.7	1.51	0.266	0.474	D_0__Bacteria	D_1__Proteobacteria	D_2__Alphaproteobacteria	D_3__Rhodobacterales	D_4__Rhodobacteraceae
D_5__Sedimentitalea	-1.37	1.22	0.271	0.476	D_0__Bacteria	D_1__Proteobacteria	D_2__Alphaproteobacteria	D_3__Rhodobacterales	D_4__Rhodobacteraceae
D_5__Maritalea	-0.89	0.821	0.286	0.495	D_0__Bacteria	D_1__Proteobacteria	D_2__Alphaproteobacteria	D_3__Rhizobiales	D_4__Devosiaceae
D_5__Brevibacterium	-0.611	0.574	0.294	0.504	D_0__Bacteria	D_1__Actinobacteria	D_2__Actinobacteria	D_3__Micrococcales	D_4__Brevibacteriaceae
D_5__Micrococcus	-0.748	0.71	0.299	0.508	D_0__Bacteria	D_1__Actinobacteria	D_2__Actinobacteria	D_3__Micrococcales	D_4__Micrococcaceae
D_5__Sulfurospirillum	2.27	2.19	0.307	0.517	D_0__Bacteria	D_1__Epsilonbacteraeota	D_2__Campylobacteria	D_3__Campylobacterales	D_4__Sulfurospirillaceae
D_5__Ruminococcus torques group	-0.869	0.852	0.315	0.526
D_5__Roseobacter	-0.782	0.784	0.326	0.539	D_0__Bacteria	D_1__Proteobacteria	D_2__Alphaproteobacteria	D_3__Rhodobacterales	D_4__Rhodobacteraceae
D_5__Crocinitomix	-0.523	0.548	0.347	0.564	D_0__Bacteria	D_1__Bacteroidetes	D_2__Bacteroidia	D_3__Flavobacteriales	D_4__Crocinitomicaceae
D_5__uncultured Rhodospirillales bacterium	-0.971	1.02	0.348	0.564	D_0__Bacteria	D_1__Proteobacteria	D_2__Alphaproteobacteria	D_3__Puniceispirillales	D_4__SAR116 clade
D_5__ML602J 51	-1.02	1.08	0.349	0.565
D_5__Dinoroseobacter	1.08	1.15	0.354	0.568	D_0__Bacteria	D_1__Proteobacteria	D_2__Alphaproteobacteria	D_3__Rhodobacterales	D_4__Rhodobacteraceae
D_5__Ruminococcaceae UCG 014	-0.982	1.06	0.361	0.572
D_5__B2706 C7	0.838	0.918	0.367	0.576
D_5__Sphingomonas	1.08	1.2	0.378	0.587	D_0__Bacteria	D_1__Proteobacteria	D_2__Alphaproteobacteria	D_3__Sphingomonadales	D_4__Sphingomonadaceae
D_5__Bauldia	-1.26	1.46	0.393	0.601	D_0__Bacteria	D_1__Proteobacteria	D_2__Alphaproteobacteria	D_3__Rhizobiales	D_4__Rhizobiales Incertae Sedis
D_5__PAUC26f	-0.963	1.12	0.395	0.601	D_0__Bacteria	D_1__Acidobacteria	D_2__Acidobacteriia	D_3__Solibacterales	D_4__Solibacteraceae (Subgroup 3)
D_5__Candidatus Navis	0.655	0.782	0.408	0.613	D_0__Bacteria	D_1__Proteobacteria	D_2__Gammaproteobacteria	D_3__Thiotrichales	D_4__Thiotrichaceae
D_5__Flavobacterium	-0.619	0.742	0.41	0.615	D_0__Bacteria	D_1__Bacteroidetes	D_2__Bacteroidia	D_3__Flavobacteriales	D_4__Flavobacteriaceae
D_5__Bdellovibrio	-0.592	0.721	0.417	0.619	D_0__Bacteria	D_1__Proteobacteria	D_2__Deltaproteobacteria	D_3__Bdellovibrionales	D_4__Bdellovibrionaceae
D_5__uncultured Rhizobiales bacterium	-0.417	0.521	0.428	0.628	D_0__Bacteria	D_1__Proteobacteria	D_2__Alphaproteobacteria	D_3__Micavibrionales	D_4__uncultured
D_5__Hyphomonas	0.72	0.906	0.432	0.631	D_0__Bacteria	D_1__Proteobacteria	D_2__Alphaproteobacteria	D_3__Caulobacterales	D_4__Hyphomonadaceae
D_5__Planktothrix NIVA CYA 15	-0.452	0.571	0.434	0.633
D_5__Fabibacter	-0.875	1.16	0.454	0.654	D_0__Bacteria	D_1__Bacteroidetes	D_2__Bacteroidia	D_3__Cytophagales	D_4__Cyclobacteriaceae
D_5__uncultured proteobacterium	-0.454	0.6	0.454	0.654	D_0__Bacteria	D_1__Proteobacteria	D_2__Alphaproteobacteria	D_3__uncultured	D_4__uncultured proteobacterium
D_5__hydrothermal vent metagenome	-0.385	0.528	0.471	0.67	D_0__Bacteria	D_1__WPS-2	D_2__hydrothermal vent metagenome	D_3__hydrothermal vent metagenome	D_4__hydrothermal vent metagenome
D_5__Nocardia	-0.539	0.738	0.47	0.67	D_0__Bacteria	D_1__Actinobacteria	D_2__Actinobacteria	D_3__Corynebacteriales	D_4__Nocardiaceae
D_5__Formosa	0.445	0.612	0.472	0.67	D_0__Bacteria	D_1__Bacteroidetes	D_2__Bacteroidia	D_3__Flavobacteriales	D_4__Flavobacteriaceae
D_5__Filomicrobium	-0.83	1.2	0.492	0.686	D_0__Bacteria	D_1__Proteobacteria	D_2__Alphaproteobacteria	D_3__Rhizobiales	D_4__Hyphomicrobiaceae
D_5__Loktanella	-0.851	1.24	0.498	0.689	D_0__Bacteria	D_1__Proteobacteria	D_2__Alphaproteobacteria	D_3__Rhodobacterales	D_4__Rhodobacteraceae
D_5__LS NOB	-0.533	0.797	0.508	0.695
D_5__Enhygromyxa	-0.273	0.425	0.524	0.709	D_0__Bacteria	D_1__Proteobacteria	D_2__Deltaproteobacteria	D_3__Myxococcales	D_4__Nannocystaceae
D_5__Methylobacterium	0.578	0.91	0.529	0.71	D_0__Bacteria	D_1__Proteobacteria	D_2__Alphaproteobacteria	D_3__Rhizobiales	D_4__Beijerinckiaceae
D_5__Erythrobacter	-0.475	0.753	0.532	0.712	D_0__Bacteria	D_1__Proteobacteria	D_2__Alphaproteobacteria	D_3__Sphingomonadales	D_4__Sphingomonadaceae
D_5__Virgulinella fragilis	0.356	0.564	0.533	0.712	D_0__Bacteria	D_1__Cyanobacteria	D_2__Oxyphotobacteria	D_3__Chloroplast	D_4__Virgulinella fragilis
D_5__Finegoldia	-0.684	1.1	0.538	0.715	D_0__Bacteria	D_1__Firmicutes	D_2__Clostridia	D_3__Clostridiales	D_4__Family XI
D_5__uncultured planctomycete	-0.517	0.848	0.546	0.718	D_0__Bacteria	D_1__Planctomycetes	D_2__Pla3 lineage	D_3__uncultured planctomycete	D_4__uncultured planctomycete
D_5__Lentilitoribacter	-0.723	1.21	0.553	0.72	D_0__Bacteria	D_1__Proteobacteria	D_2__Alphaproteobacteria	D_3__Rhizobiales	D_4__Rhizobiaceae
D_5__Thalassobius	0.667	1.11	0.552	0.72	D_0__Bacteria	D_1__Proteobacteria	D_2__Alphaproteobacteria	D_3__Rhodobacterales	D_4__Rhodobacteraceae
D_5__uncultured bacterium	0.586	0.98	0.554	0.72	D_0__Bacteria	D_1__Proteobacteria	D_2__Alphaproteobacteria	D_3__Rhodospirillales	D_4__uncultured
D_5__Planoglabratella opercularis	0.631	1.07	0.558	0.721	D_0__Bacteria	D_1__Cyanobacteria	D_2__Oxyphotobacteria	D_3__Chloroplast	D_4__Planoglabratella opercularis
D_5__Roseivirga	0.592	1.02	0.567	0.73	D_0__Bacteria	D_1__Bacteroidetes	D_2__Bacteroidia	D_3__Cytophagales	D_4__Cyclobacteriaceae
D_5__Marixanthomonas	-0.293	0.544	0.594	0.756	D_0__Bacteria	D_1__Bacteroidetes	D_2__Bacteroidia	D_3__Flavobacteriales	D_4__Flavobacteriaceae
D_5__Synechococcus CC9902	0.585	1.1	0.599	0.756	D_0__Bacteria	D_1__Cyanobacteria	D_2__Oxyphotobacteria	D_3__Synechococcales	D_4__Cyanobiaceae
D_5__uncultured Rhodobacteraceae bacterium	-0.483	0.908	0.598	0.756	D_0__Bacteria	D_1__Proteobacteria	D_2__Alphaproteobacteria	D_3__uncultured	D_4__uncultured Rhodobacteraceae bacterium
D_5__Propionigenium	0.622	1.2	0.609	0.767	D_0__Bacteria	D_1__Fusobacteria	D_2__Fusobacteriia	D_3__Fusobacteriales	D_4__Fusobacteriaceae
D_5__Aurantimicrobium	-0.423	0.88	0.633	0.789	D_0__Bacteria	D_1__Actinobacteria	D_2__Actinobacteria	D_3__Micrococcales	D_4__Microbacteriaceae
D_5__Lachnospiraceae NK4A136 group	-0.603	1.29	0.642	0.791	D_0__Bacteria	D_1__Firmicutes	D_2__Clostridia	D_3__Clostridiales	D_4__Lachnospiraceae
D_5__Alistipes	-0.562	1.21	0.646	0.793	D_0__Bacteria	D_1__Bacteroidetes	D_2__Bacteroidia	D_3__Bacteroidales	D_4__Rikenellaceae
5 Cicer arietinum .chickpea.	0.277	0.608	0.652	0.797
D_5__Ekhidna	-0.597	1.31	0.651	0.797	D_0__Bacteria	D_1__Bacteroidetes	D_2__Bacteroidia	D_3__Cytophagales	D_4__Cyclobacteriaceae
D_5__Lewinella	-0.637	1.45	0.664	0.805	D_0__Bacteria	D_1__Bacteroidetes	D_2__Bacteroidia	D_3__Chitinophagales	D_4__Saprospiraceae
D_5__Turneriella	-0.212	0.483	0.663	0.805	D_0__Bacteria	D_1__Spirochaetes	D_2__Leptospirae	D_3__Leptospirales	D_4__Leptospiraceae
D_5__Sneathiella	0.285	0.702	0.687	0.821	D_0__Bacteria	D_1__Proteobacteria	D_2__Alphaproteobacteria	D_3__Sneathiellales	D_4__Sneathiellaceae
D_5__Tropicimonas	-0.309	0.791	0.698	0.829	D_0__Bacteria	D_1__Proteobacteria	D_2__Alphaproteobacteria	D_3__Rhodobacterales	D_4__Rhodobacteraceae
D_5__uncultured delta proteobacterium	-0.473	1.26	0.709	0.835	D_0__Bacteria	D_1__Proteobacteria	D_2__Deltaproteobacteria	D_3__Bradymonadales	D_4__uncultured delta proteobacterium
D_5__Candidatus Alysiosphaera	-0.429	1.21	0.724	0.849	D_0__Bacteria	D_1__Proteobacteria	D_2__Alphaproteobacteria	D_3__Tistrellales	D_4__Geminicoccaceae
D_5__Hoeflea	0.369	1.1	0.74	0.858	D_0__Bacteria	D_1__Proteobacteria	D_2__Alphaproteobacteria	D_3__Rhizobiales	D_4__Rhizobiaceae
D_5__Candidatus Aquiluna	-0.449	1.41	0.753	0.862	D_0__Bacteria	D_1__Actinobacteria	D_2__Actinobacteria	D_3__Micrococcales	D_4__Microbacteriaceae
D_5__Tenacibaculum	0.283	1.01	0.781	0.889	D_0__Bacteria	D_1__Bacteroidetes	D_2__Bacteroidia	D_3__Flavobacteriales	D_4__Flavobacteriaceae
D_5__Lachnoclostridium	0.143	0.515	0.783	0.89	D_0__Bacteria	D_1__Firmicutes	D_2__Clostridia	D_3__Clostridiales	D_4__Lachnospiraceae
D_5__Pseudahrensia	-0.237	0.866	0.786	0.891	D_0__Bacteria	D_1__Proteobacteria	D_2__Alphaproteobacteria	D_3__Rhizobiales	D_4__Rhizobiaceae
D_5__Psychrilyobacter	0.244	0.917	0.791	0.894	D_0__Bacteria	D_1__Fusobacteria	D_2__Fusobacteriia	D_3__Fusobacteriales	D_4__Fusobacteriaceae
D_5__Bacteroides	-0.475	1.86	0.8	0.899	D_0__Bacteria	D_1__Bacteroidetes	D_2__Bacteroidia	D_3__Bacteroidales	D_4__Bacteroidaceae
D_5__Blastococcus	-0.181	0.76	0.813	0.906	D_0__Bacteria	D_1__Actinobacteria	D_2__Actinobacteria	D_3__Frankiales	D_4__Geodermatophilaceae
D_5__Pontivivens	-0.158	0.691	0.82	0.912	D_0__Bacteria	D_1__Proteobacteria	D_2__Alphaproteobacteria	D_3__Rhodobacterales	D_4__Rhodobacteraceae
D_5__Rikenellaceae RC9 gut group	0.1	0.494	0.841	0.926	D_0__Bacteria	D_1__Bacteroidetes	D_2__Bacteroidia	D_3__Bacteroidales	D_4__Rikenellaceae
D_5__Ochrobactrum	-0.272	1.36	0.843	0.926	D_0__Bacteria	D_1__Proteobacteria	D_2__Alphaproteobacteria	D_3__Rhizobiales	D_4__Rhizobiaceae
D_5__Anaeroplasma	0.1	0.542	0.855	0.936	D_0__Bacteria	D_1__Tenericutes	D_2__Mollicutes	D_3__Anaeroplasmatales	D_4__Anaeroplasmataceae
D_5__Prevotellaceae UCG 001	0.1	0.612	0.871	0.948
D_5__Parasphingopyxis	-0.0974	0.644	0.881	0.953	D_0__Bacteria	D_1__Proteobacteria	D_2__Alphaproteobacteria	D_3__Sphingomonadales	D_4__Sphingomonadaceae
D_5__Fluviicola	-0.0629	0.497	0.9	0.965	D_0__Bacteria	D_1__Bacteroidetes	D_2__Bacteroidia	D_3__Flavobacteriales	D_4__Crocinitomicaceae
D_5__Jannaschia	-0.134	1.24	0.915	0.978	D_0__Bacteria	D_1__Proteobacteria	D_2__Alphaproteobacteria	D_3__Rhodobacterales	D_4__Rhodobacteraceae
D_5__Seonamhaeicola	-0.075	1.16	0.949	0.992	D_0__Bacteria	D_1__Bacteroidetes	D_2__Bacteroidia	D_3__Flavobacteriales	D_4__Flavobacteriaceae
D_5__Subdoligranulum	0.0514	0.84	0.952	0.993	D_0__Bacteria	D_1__Firmicutes	D_2__Clostridia	D_3__Clostridiales	D_4__Ruminococcaceae
D_5__Ahrensia	-0.0495	0.945	0.959	0.997	D_0__Bacteria	D_1__Proteobacteria	D_2__Alphaproteobacteria	D_3__Rhizobiales	D_4__Rhizobiaceae
D_5__Bifidobacterium	0.0192	1.04	0.985	1	D_0__Bacteria	D_1__Actinobacteria	D_2__Actinobacteria	D_3__Bifidobacteriales	D_4__Bifidobacteriaceae
D_5__Flavicella	0.0123	0.834	0.988	1	D_0__Bacteria	D_1__Bacteroidetes	D_2__Bacteroidia	D_3__Flavobacteriales	D_4__Flavobacteriaceae
D_5__Parabacteroides	-0.0501	1.79	0.978	1	D_0__Bacteria	D_1__Bacteroidetes	D_2__Bacteroidia	D_3__Bacteroidales	D_4__Tannerellaceae
D_5__Rhodovulum	0.0172	0.948	0.986	1	D_0__Bacteria	D_1__Proteobacteria	D_2__Alphaproteobacteria	D_3__Rhodobacterales	D_4__Rhodobacteraceae
D_5__Ruminococcaceae UCG 005	-5.11e-15	0.664	1	1

## Sheet: B. PC vs NC
Pairwise comparisons by means of multiple linear regression with covariate adjustment. Results:
Genus	Log2FC	St.Error	P-value	FDR	Kingdom	Phylum	Class	Order	Family
D_5__[Polaribacter] huanghezhanensis	7	1.23	1.84e-06	0.000548	D_0__Bacteria	D_1__Bacteroidetes	D_2__Bacteroidia	D_3__Flavobacteriales	D_4__Flavobacteriaceae
D_5__Luteibaculum	-4	1.01	0.000358	0.014	D_0__Bacteria	D_1__Bacteroidetes	D_2__Bacteroidia	D_3__Flavobacteriales	D_4__Cryomorphaceae
D_5__Fusibacter	4.75	1.35	0.00117	0.0271	D_0__Bacteria	D_1__Firmicutes	D_2__Clostridia	D_3__Clostridiales	D_4__Family XII
D_5__Tenacibaculum	3.01	1.01	0.00523	0.0712	D_0__Bacteria	D_1__Bacteroidetes	D_2__Bacteroidia	D_3__Flavobacteriales	D_4__Flavobacteriaceae
D_5__Candidatus Alysiosphaera	3.35	1.21	0.00875	0.0999	D_0__Bacteria	D_1__Proteobacteria	D_2__Alphaproteobacteria	D_3__Tistrellales	D_4__Geminicoccaceae
D_5__Arcobacter	4.07	1.53	0.0118	0.119	D_0__Bacteria	D_1__Epsilonbacteraeota	D_2__Campylobacteria	D_3__Campylobacterales	D_4__Arcobacteraceae
D_5__Rikenellaceae RC9 gut group	1.24	0.494	0.0167	0.148	D_0__Bacteria	D_1__Bacteroidetes	D_2__Bacteroidia	D_3__Bacteroidales	D_4__Rikenellaceae
D_5__NS3a marine group	-2.24	0.922	0.0201	0.163	D_0__Bacteria	D_1__Bacteroidetes	D_2__Bacteroidia	D_3__Flavobacteriales	D_4__Flavobacteriaceae
D_5__Ruminococcus 1	2.52	1.05	0.0217	0.172	D_0__Bacteria	D_1__Firmicutes	D_2__Clostridia	D_3__Clostridiales	D_4__Ruminococcaceae
D_5__Dinoroseobacter	2.73	1.15	0.0227	0.175	D_0__Bacteria	D_1__Proteobacteria	D_2__Alphaproteobacteria	D_3__Rhodobacterales	D_4__Rhodobacteraceae
D_5__Fabibacter	2.64	1.16	0.0283	0.201	D_0__Bacteria	D_1__Bacteroidetes	D_2__Bacteroidia	D_3__Cytophagales	D_4__Cyclobacteriaceae
D_5__Kordiimonas	2.03	0.893	0.0292	0.204	D_0__Bacteria	D_1__Proteobacteria	D_2__Alphaproteobacteria	D_3__Kordiimonadales	D_4__Kordiimonadaceae
D_5__Reichenbachiella	2.17	1.02	0.0409	0.26	D_0__Bacteria	D_1__Bacteroidetes	D_2__Bacteroidia	D_3__Cytophagales	D_4__Cyclobacteriaceae
D_5__Marinifilum	2.84	1.37	0.0454	0.281	D_0__Bacteria	D_1__Bacteroidetes	D_2__Bacteroidia	D_3__Bacteroidales	D_4__Marinifilaceae
D_5__Mycoplasma	3.48	1.69	0.0469	0.287	D_0__Bacteria	D_1__Tenericutes	D_2__Mollicutes	D_3__Mycoplasmatales	D_4__Mycoplasmataceae
D_5__uncultured bacterium W5 15b	1.95	0.953	0.0485	0.291
D_5__Terasakiella	3.01	1.48	0.0494	0.293	D_0__Bacteria	D_1__Proteobacteria	D_2__Alphaproteobacteria	D_3__Rhodospirillales	D_4__Terasakiellaceae
D_5__Planoglabratella opercularis	2.08	1.07	0.0588	0.315	D_0__Bacteria	D_1__Cyanobacteria	D_2__Oxyphotobacteria	D_3__Chloroplast	D_4__Planoglabratella opercularis
D_5__Lentilitoribacter	2.34	1.21	0.0606	0.316	D_0__Bacteria	D_1__Proteobacteria	D_2__Alphaproteobacteria	D_3__Rhizobiales	D_4__Rhizobiaceae
D_5__OM27 clade	2.51	1.33	0.0667	0.325	D_0__Bacteria	D_1__Proteobacteria	D_2__Deltaproteobacteria	D_3__Bdellovibrionales	D_4__Bdellovibrionaceae
D_5__Sva0996 marine group	2.25	1.19	0.0665	0.325	D_0__Bacteria	D_1__Actinobacteria	D_2__Acidimicrobiia	D_3__Microtrichales	D_4__Microtrichaceae
D_5__Anaeromicrobium	1.85	1	0.0728	0.343	D_0__Bacteria	D_1__Firmicutes	D_2__Clostridia	D_3__Clostridiales	D_4__Clostridiaceae
D_5__Candidatus Entotheonella	1.79	1.02	0.0872	0.393	D_0__Bacteria	D_1__Entotheonellaeota	D_2__Entotheonellia	D_3__Entotheonellales	D_4__Entotheonellaceae
D_5__uncultured Sphingobacteriales bacterium	1.4	0.807	0.0914	0.394	D_0__Bacteria	D_1__Bacteroidetes	D_2__Bacteroidia	D_3__Chitinophagales	D_4__uncultured
D_5__unidentified marine bacterioplankton	1.63	0.936	0.0909	0.394	D_0__Bacteria	D_1__Bacteroidetes	D_2__Bacteroidia	D_3__Sphingobacteriales	D_4__NS11-12 marine group
D_5__Roseitalea	2.08	1.22	0.0967	0.402	D_0__Bacteria	D_1__Proteobacteria	D_2__Alphaproteobacteria	D_3__Rhizobiales	D_4__Rhizobiaceae
D_5__Phaeocystidibacter	-1.26	0.773	0.113	0.437	D_0__Bacteria	D_1__Bacteroidetes	D_2__Bacteroidia	D_3__Flavobacteriales	D_4__Cryomorphaceae
D_5__NS5 marine group	2	1.26	0.12	0.446	D_0__Bacteria	D_1__Bacteroidetes	D_2__Bacteroidia	D_3__Flavobacteriales	D_4__Flavobacteriaceae
D_5__Parabacteroides	2.86	1.79	0.119	0.446	D_0__Bacteria	D_1__Bacteroidetes	D_2__Bacteroidia	D_3__Bacteroidales	D_4__Tannerellaceae
D_5__ML602J 51	1.71	1.08	0.122	0.449
D_5__Nitrospina	1.85	1.18	0.127	0.458	D_0__Bacteria	D_1__Nitrospinae	D_2__Nitrospinia	D_3__Nitrospinales	D_4__Nitrospinaceae
D_5__Hoeflea	1.66	1.1	0.141	0.485	D_0__Bacteria	D_1__Proteobacteria	D_2__Alphaproteobacteria	D_3__Rhizobiales	D_4__Rhizobiaceae
D_5__Rapidithrix	2.38	1.57	0.139	0.485	D_0__Bacteria	D_1__Bacteroidetes	D_2__Bacteroidia	D_3__Cytophagales	D_4__Flammeovirgaceae
D_5__Sedimentitalea	1.85	1.23	0.14	0.485	D_0__Bacteria	D_1__Proteobacteria	D_2__Alphaproteobacteria	D_3__Rhodobacterales	D_4__Rhodobacteraceae
D_5__uncultured marine bacterium	-1.69	1.12	0.141	0.485	D_0__Bacteria	D_1__Bacteroidetes	D_2__Bacteroidia	D_3__Chitinophagales	D_4__uncultured
D_5__Salinihabitans	0.782	0.524	0.144	0.49	D_0__Bacteria	D_1__Proteobacteria	D_2__Alphaproteobacteria	D_3__Rhodobacterales	D_4__Rhodobacteraceae
5 Cicer arietinum .chickpea.	0.891	0.604	0.149	0.494
D_5__Sphingomonas	1.7	1.2	0.167	0.53	D_0__Bacteria	D_1__Proteobacteria	D_2__Alphaproteobacteria	D_3__Sphingomonadales	D_4__Sphingomonadaceae
D_5__Phycisphaera	1.2	0.864	0.172	0.532	D_0__Bacteria	D_1__Planctomycetes	D_2__Phycisphaerae	D_3__Phycisphaerales	D_4__Phycisphaeraceae
D_5__Sphingobium	-0.948	0.679	0.171	0.532	D_0__Bacteria	D_1__Proteobacteria	D_2__Alphaproteobacteria	D_3__Sphingomonadales	D_4__Sphingomonadaceae
D_5__Thalassobius	1.55	1.11	0.172	0.532	D_0__Bacteria	D_1__Proteobacteria	D_2__Alphaproteobacteria	D_3__Rhodobacterales	D_4__Rhodobacteraceae
D_5__Candidatus Navis	1.08	0.782	0.175	0.535	D_0__Bacteria	D_1__Proteobacteria	D_2__Gammaproteobacteria	D_3__Thiotrichales	D_4__Thiotrichaceae
D_5__Bradyrhizobium	1.77	1.36	0.201	0.605	D_0__Bacteria	D_1__Proteobacteria	D_2__Alphaproteobacteria	D_3__Rhizobiales	D_4__Xanthobacteraceae
D_5__Lachnospiraceae NK4A136 group	1.58	1.22	0.202	0.605	D_0__Bacteria	D_1__Firmicutes	D_2__Clostridia	D_3__Clostridiales	D_4__Lachnospiraceae
D_5__Kiloniella	0.969	0.76	0.211	0.62	D_0__Bacteria	D_1__Proteobacteria	D_2__Alphaproteobacteria	D_3__Rhodovibrionales	D_4__Kiloniellaceae
D_5__NS4 marine group	0.548	0.435	0.216	0.629	D_0__Bacteria	D_1__Bacteroidetes	D_2__Bacteroidia	D_3__Flavobacteriales	D_4__Flavobacteriaceae
D_5__Paracoccus	1.28	1.01	0.216	0.629	D_0__Bacteria	D_1__Proteobacteria	D_2__Alphaproteobacteria	D_3__Rhodobacterales	D_4__Rhodobacteraceae
D_5__Pelagibius	1.87	1.49	0.219	0.633	D_0__Bacteria	D_1__Proteobacteria	D_2__Alphaproteobacteria	D_3__Rhodovibrionales	D_4__Kiloniellaceae
D_5__Crocinitomix	-0.685	0.55	0.221	0.634	D_0__Bacteria	D_1__Bacteroidetes	D_2__Bacteroidia	D_3__Flavobacteriales	D_4__Crocinitomicaceae
D_5__Aureisphaera	1.32	1.07	0.225	0.637	D_0__Bacteria	D_1__Bacteroidetes	D_2__Bacteroidia	D_3__Flavobacteriales	D_4__Flavobacteriaceae
D_5__Octadecabacter	1.01	0.836	0.233	0.642	D_0__Bacteria	D_1__Proteobacteria	D_2__Alphaproteobacteria	D_3__Rhodobacterales	D_4__Rhodobacteraceae
D_5__Synechococcus CC9902	1.3	1.1	0.246	0.649	D_0__Bacteria	D_1__Cyanobacteria	D_2__Oxyphotobacteria	D_3__Synechococcales	D_4__Cyanobiaceae
D_5__metagenome	1.5	1.31	0.257	0.667	D_0__Bacteria	D_1__Chloroflexi	D_2__Anaerolineae	D_3__SBR1031	D_4__A4b
D_5__Nocardia	0.851	0.738	0.256	0.667	D_0__Bacteria	D_1__Actinobacteria	D_2__Actinobacteria	D_3__Corynebacteriales	D_4__Nocardiaceae
D_5__Roseovarius	1.51	1.34	0.267	0.671	D_0__Bacteria	D_1__Proteobacteria	D_2__Alphaproteobacteria	D_3__Rhodobacterales	D_4__Rhodobacteraceae
D_5__Rothia	2.4	2.12	0.266	0.671	D_0__Bacteria	D_1__Actinobacteria	D_2__Actinobacteria	D_3__Micrococcales	D_4__Micrococcaceae
D_5__Parasphingopyxis	0.717	0.644	0.273	0.677	D_0__Bacteria	D_1__Proteobacteria	D_2__Alphaproteobacteria	D_3__Sphingomonadales	D_4__Sphingomonadaceae
D_5__Halovulum	-0.745	0.684	0.284	0.682	D_0__Bacteria	D_1__Proteobacteria	D_2__Alphaproteobacteria	D_3__Rhodobacterales	D_4__Rhodobacteraceae
D_5__Jannaschia	1.35	1.24	0.285	0.682	D_0__Bacteria	D_1__Proteobacteria	D_2__Alphaproteobacteria	D_3__Rhodobacterales	D_4__Rhodobacteraceae
D_5__Loktanella	1.34	1.24	0.287	0.682	D_0__Bacteria	D_1__Proteobacteria	D_2__Alphaproteobacteria	D_3__Rhodobacterales	D_4__Rhodobacteraceae
D_5__Magnetospira	-1.25	1.16	0.287	0.682	D_0__Bacteria	D_1__Proteobacteria	D_2__Alphaproteobacteria	D_3__Rhodospirillales	D_4__Magnetospiraceae
D_5__Nitrospira	1.54	1.4	0.28	0.682	D_0__Bacteria	D_1__Nitrospirae	D_2__Nitrospira	D_3__Nitrospirales	D_4__Nitrospiraceae
D_5__Neptuniibacter	0.372	0.348	0.291	0.69	D_0__Bacteria	D_1__Proteobacteria	D_2__Gammaproteobacteria	D_3__Oceanospirillales	D_4__Nitrincolaceae
D_5__Nautella	1.47	1.38	0.294	0.691	D_0__Bacteria	D_1__Proteobacteria	D_2__Alphaproteobacteria	D_3__Rhodobacterales	D_4__Rhodobacteraceae
D_5__Brevibacterium	0.595	0.574	0.307	0.711	D_0__Bacteria	D_1__Actinobacteria	D_2__Actinobacteria	D_3__Micrococcales	D_4__Brevibacteriaceae
D_5__Brevundimonas	1.08	1.06	0.315	0.722	D_0__Bacteria	D_1__Proteobacteria	D_2__Alphaproteobacteria	D_3__Caulobacterales	D_4__Caulobacteraceae
D_5__Ascidiaceihabitans	0.7	0.701	0.325	0.726	D_0__Bacteria	D_1__Proteobacteria	D_2__Alphaproteobacteria	D_3__Rhodobacterales	D_4__Rhodobacteraceae
D_5__Lentisphaera	1.01	1	0.32	0.726	D_0__Bacteria	D_1__Lentisphaerae	D_2__Lentisphaeria	D_3__Lentisphaerales	D_4__Lentisphaeraceae
D_5__Methylobacterium	0.899	0.91	0.33	0.726	D_0__Bacteria	D_1__Proteobacteria	D_2__Alphaproteobacteria	D_3__Rhizobiales	D_4__Beijerinckiaceae
D_5__Planktomarina	1.11	1.12	0.329	0.726	D_0__Bacteria	D_1__Proteobacteria	D_2__Alphaproteobacteria	D_3__Rhodobacterales	D_4__Rhodobacteraceae
D_5__Tepidibacter	1.11	1.11	0.326	0.726	D_0__Bacteria	D_1__Firmicutes	D_2__Clostridia	D_3__Clostridiales	D_4__Peptostreptococcaceae
D_5__Truepera	-0.736	0.743	0.328	0.726	D_0__Bacteria	D_1__Deinococcus-Thermus	D_2__Deinococci	D_3__Deinococcales	D_4__Trueperaceae
D_5__Formosa	0.596	0.613	0.337	0.739	D_0__Bacteria	D_1__Bacteroidetes	D_2__Bacteroidia	D_3__Flavobacteriales	D_4__Flavobacteriaceae
D_5__Virgulinella fragilis	0.561	0.587	0.346	0.753	D_0__Bacteria	D_1__Cyanobacteria	D_2__Oxyphotobacteria	D_3__Chloroplast	D_4__Virgulinella fragilis
D_5__Candidatus Aquiluna	1.31	1.41	0.359	0.755	D_0__Bacteria	D_1__Actinobacteria	D_2__Actinobacteria	D_3__Micrococcales	D_4__Microbacteriaceae
D_5__Hyphobacterium	0.649	0.706	0.364	0.755	D_0__Bacteria	D_1__Proteobacteria	D_2__Alphaproteobacteria	D_3__Caulobacterales	D_4__Hyphomonadaceae
D_5__Lachnoclostridium	0.477	0.509	0.355	0.755	D_0__Bacteria	D_1__Firmicutes	D_2__Clostridia	D_3__Clostridiales	D_4__Lachnospiraceae
D_5__Lentimonas	0.995	1.07	0.36	0.755	D_0__Bacteria	D_1__Verrucomicrobia	D_2__Verrucomicrobiae	D_3__Opitutales	D_4__Puniceicoccaceae
D_5__uncultured delta proteobacterium	1.16	1.26	0.362	0.755	D_0__Bacteria	D_1__Proteobacteria	D_2__Deltaproteobacteria	D_3__Bradymonadales	D_4__uncultured delta proteobacterium
D_5__Vibrio	1.01	1.09	0.36	0.755	D_0__Bacteria	D_1__Proteobacteria	D_2__Gammaproteobacteria	D_3__Vibrionales	D_4__Vibrionaceae
D_5__Arcticiflavibacter	-0.671	0.745	0.373	0.762	D_0__Bacteria	D_1__Bacteroidetes	D_2__Bacteroidia	D_3__Flavobacteriales	D_4__Flavobacteriaceae
D_5__Bdellovibrio	0.723	0.806	0.376	0.762	D_0__Bacteria	D_1__Proteobacteria	D_2__Deltaproteobacteria	D_3__Bdellovibrionales	D_4__Bdellovibrionaceae
D_5__Finegoldia	-0.978	1.09	0.377	0.762	D_0__Bacteria	D_1__Firmicutes	D_2__Clostridia	D_3__Clostridiales	D_4__Family XI
D_5__Psychrilyobacter	0.824	0.92	0.376	0.762	D_0__Bacteria	D_1__Fusobacteria	D_2__Fusobacteriia	D_3__Fusobacteriales	D_4__Fusobacteriaceae
D_5__Roseobacter	0.722	0.818	0.384	0.762	D_0__Bacteria	D_1__Proteobacteria	D_2__Alphaproteobacteria	D_3__Rhodobacterales	D_4__Rhodobacteraceae
D_5__Thalassolituus	0.336	0.383	0.385	0.762	D_0__Bacteria	D_1__Proteobacteria	D_2__Gammaproteobacteria	D_3__Oceanospirillales	D_4__Saccharospirillaceae
D_5__Planktotalea	0.519	0.609	0.399	0.775	D_0__Bacteria	D_1__Proteobacteria	D_2__Alphaproteobacteria	D_3__Rhodobacterales	D_4__Rhodobacteraceae
D_5__Oceanirhabdus	1.37	1.65	0.412	0.789	D_0__Bacteria	D_1__Firmicutes	D_2__Clostridia	D_3__Clostridiales	D_4__Clostridiaceae 1
D_5__Propionigenium	-0.94	1.21	0.441	0.814	D_0__Bacteria	D_1__Fusobacteria	D_2__Fusobacteriia	D_3__Fusobacteriales	D_4__Fusobacteriaceae
D_5__B2706 C7	0.711	0.919	0.444	0.816
D_5__uncultured Rhodobacteraceae bacterium	0.685	0.909	0.456	0.828	D_0__Bacteria	D_1__Proteobacteria	D_2__Alphaproteobacteria	D_3__uncultured	D_4__uncultured Rhodobacteraceae bacterium
D_5__Ahrensia	0.706	0.945	0.46	0.831	D_0__Bacteria	D_1__Proteobacteria	D_2__Alphaproteobacteria	D_3__Rhizobiales	D_4__Rhizobiaceae
D_5__Brachybacterium	-0.585	0.79	0.463	0.831	D_0__Bacteria	D_1__Actinobacteria	D_2__Actinobacteria	D_3__Micrococcales	D_4__Dermabacteraceae
D_5__Marinibacterium	-0.801	1.07	0.46	0.831	D_0__Bacteria	D_1__Proteobacteria	D_2__Alphaproteobacteria	D_3__Rhodobacterales	D_4__Rhodobacteraceae
D_5__Planktothrix NIVA CYA 15	-0.404	0.562	0.477	0.844
D_5__Aurantivirga	0.42	0.632	0.51	0.869	D_0__Bacteria	D_1__Bacteroidetes	D_2__Bacteroidia	D_3__Flavobacteriales	D_4__Flavobacteriaceae
D_5__Candidatus Saccharimonas	0.448	0.674	0.51	0.869	D_0__Bacteria	D_1__Patescibacteria	D_2__Saccharimonadia	D_3__Saccharimonadales	D_4__Saccharimonadaceae
D_5__Candidatus Puniceispirillum	0.894	1.39	0.524	0.879	D_0__Bacteria	D_1__Proteobacteria	D_2__Alphaproteobacteria	D_3__Puniceispirillales	D_4__SAR116 clade
D_5__hydrothermal vent metagenome	0.334	0.529	0.531	0.883	D_0__Bacteria	D_1__WPS-2	D_2__hydrothermal vent metagenome	D_3__hydrothermal vent metagenome	D_4__hydrothermal vent metagenome
D_5__Labilibacter	0.526	0.825	0.528	0.883	D_0__Bacteria	D_1__Bacteroidetes	D_2__Bacteroidia	D_3__Bacteroidales	D_4__Marinilabiliaceae
D_5__SM1A02	0.593	0.958	0.54	0.891	D_0__Bacteria	D_1__Planctomycetes	D_2__Phycisphaerae	D_3__Phycisphaerales	D_4__Phycisphaeraceae
D_5__Cutibacterium	0.808	1.35	0.554	0.896	D_0__Bacteria	D_1__Actinobacteria	D_2__Actinobacteria	D_3__Propionibacteriales	D_4__Propionibacteriaceae
D_5__uncultured Bacteroidetes bacterium	-0.838	1.4	0.552	0.896	D_0__Bacteria	D_1__Bacteroidetes	D_2__Bacteroidia	D_3__Chitinophagales	D_4__uncultured
Not Assigned	0.479	0.806	0.556	0.896
D_5__Filomicrobium	0.827	1.41	0.561	0.896	D_0__Bacteria	D_1__Proteobacteria	D_2__Alphaproteobacteria	D_3__Rhizobiales	D_4__Hyphomicrobiaceae
D_5__Romboutsia	0.5	0.852	0.561	0.896	D_0__Bacteria	D_1__Firmicutes	D_2__Clostridia	D_3__Clostridiales	D_4__Peptostreptococcaceae
D_5__Chaetoceros simplex	-0.503	0.884	0.573	0.899	D_0__Bacteria	D_1__Cyanobacteria	D_2__Oxyphotobacteria	D_3__Chloroplast	D_4__Chaetoceros simplex
D_5__Enhygromyxa	-0.243	0.426	0.572	0.899	D_0__Bacteria	D_1__Proteobacteria	D_2__Deltaproteobacteria	D_3__Myxococcales	D_4__Nannocystaceae
D_5__Flavobacterium	-0.424	0.733	0.567	0.899	D_0__Bacteria	D_1__Bacteroidetes	D_2__Bacteroidia	D_3__Flavobacteriales	D_4__Flavobacteriaceae
D_5__Kocuria	-0.497	0.882	0.577	0.901	D_0__Bacteria	D_1__Actinobacteria	D_2__Actinobacteria	D_3__Micrococcales	D_4__Micrococcaceae
D_5__Nereida	0.59	1.05	0.578	0.901	D_0__Bacteria	D_1__Proteobacteria	D_2__Alphaproteobacteria	D_3__Rhodobacterales	D_4__Rhodobacteraceae
D_5__Lawsonella	0.353	0.639	0.584	0.903	D_0__Bacteria	D_1__Actinobacteria	D_2__Actinobacteria	D_3__Corynebacteriales	D_4__Corynebacteriaceae
D_5__Blastococcus	0.413	0.76	0.591	0.911	D_0__Bacteria	D_1__Actinobacteria	D_2__Actinobacteria	D_3__Frankiales	D_4__Geodermatophilaceae
D_5__hgcI clade	0.461	0.869	0.599	0.917	D_0__Bacteria	D_1__Actinobacteria	D_2__Actinobacteria	D_3__Frankiales	D_4__Sporichthyaceae
D_5__Hyphomonas	0.387	0.743	0.605	0.917	D_0__Bacteria	D_1__Proteobacteria	D_2__Alphaproteobacteria	D_3__Caulobacterales	D_4__Hyphomonadaceae
D_5__Micrococcus	-0.185	0.354	0.605	0.917	D_0__Bacteria	D_1__Actinobacteria	D_2__Actinobacteria	D_3__Micrococcales	D_4__Micrococcaceae
D_5__Tropicimonas	0.419	0.791	0.6	0.917	D_0__Bacteria	D_1__Proteobacteria	D_2__Alphaproteobacteria	D_3__Rhodobacterales	D_4__Rhodobacteraceae
D_5__Kordia	-0.445	0.874	0.614	0.921	D_0__Bacteria	D_1__Bacteroidetes	D_2__Bacteroidia	D_3__Flavobacteriales	D_4__Flavobacteriaceae
D_5__Corynebacterium 1	-0.61	1.21	0.616	0.921	D_0__Bacteria	D_1__Actinobacteria	D_2__Actinobacteria	D_3__Corynebacteriales	D_4__Corynebacteriaceae
D_5__Rhodococcus	0.213	0.422	0.617	0.921	D_0__Bacteria	D_1__Actinobacteria	D_2__Actinobacteria	D_3__Corynebacteriales	D_4__Nocardiaceae
D_5__Bacteroides	-0.848	1.7	0.621	0.924	D_0__Bacteria	D_1__Bacteroidetes	D_2__Bacteroidia	D_3__Bacteroidales	D_4__Bacteroidaceae
D_5__Subdoligranulum	0.257	0.526	0.628	0.926	D_0__Bacteria	D_1__Firmicutes	D_2__Clostridia	D_3__Clostridiales	D_4__Ruminococcaceae
D_5__Akkermansia	-0.571	1.2	0.638	0.931	D_0__Bacteria	D_1__Verrucomicrobia	D_2__Verrucomicrobiae	D_3__Verrucomicrobiales	D_4__Akkermansiaceae
D_5__Ochrobactrum	0.641	1.36	0.64	0.931	D_0__Bacteria	D_1__Proteobacteria	D_2__Alphaproteobacteria	D_3__Rhizobiales	D_4__Rhizobiaceae
D_5__Desulfuromusa	0.306	0.657	0.645	0.933	D_0__Bacteria	D_1__Proteobacteria	D_2__Deltaproteobacteria	D_3__Desulfuromonadales	D_4__Desulfuromonadaceae
D_5__uncultured	0.489	1.05	0.645	0.933	D_0__Bacteria	D_1__Spirochaetes	D_2__Spirochaetia	D_3__Spirochaetales	D_4__Spirochaetaceae
D_5__Clade Ia	0.349	0.804	0.667	0.935	D_0__Bacteria	D_1__Proteobacteria	D_2__Alphaproteobacteria	D_3__SAR11 clade	D_4__Clade I
D_5__Faecalibacterium	0.528	1.19	0.661	0.935	D_0__Bacteria	D_1__Firmicutes	D_2__Clostridia	D_3__Clostridiales	D_4__Ruminococcaceae
D_5__Fluviicola	0.406	0.913	0.659	0.935	D_0__Bacteria	D_1__Bacteroidetes	D_2__Bacteroidia	D_3__Flavobacteriales	D_4__Crocinitomicaceae
D_5__marine metagenome	0.263	0.585	0.656	0.935	D_0__Bacteria	D_1__Proteobacteria	D_2__Alphaproteobacteria	D_3__Rhodospirillales	D_4__uncultured
D_5__Thalassospira	-0.518	1.15	0.656	0.935	D_0__Bacteria	D_1__Proteobacteria	D_2__Alphaproteobacteria	D_3__Rhodospirillales	D_4__Thalassospiraceae
D_5__Winogradskyella	0.156	0.341	0.65	0.935	D_0__Bacteria	D_1__Bacteroidetes	D_2__Bacteroidia	D_3__Flavobacteriales	D_4__Flavobacteriaceae
D_5__Cohaesibacter	-0.396	0.97	0.686	0.941	D_0__Bacteria	D_1__Proteobacteria	D_2__Alphaproteobacteria	D_3__Rhizobiales	D_4__Rhizobiaceae
D_5__PAUC26f	0.45	1.13	0.692	0.941	D_0__Bacteria	D_1__Acidobacteria	D_2__Acidobacteriia	D_3__Solibacterales	D_4__Solibacteraceae (Subgroup 3)
D_5__Prevotellaceae UCG 001	0.251	0.61	0.683	0.941
D_5__Candidatus Tenderia	0.203	0.551	0.715	0.944	D_0__Bacteria	D_1__Proteobacteria	D_2__Gammaproteobacteria	D_3__Tenderiales	D_4__Tenderiaceae
D_5__Erythrobacter	-0.285	0.753	0.708	0.944	D_0__Bacteria	D_1__Proteobacteria	D_2__Alphaproteobacteria	D_3__Sphingomonadales	D_4__Sphingomonadaceae
D_5__Mf105b01	0.245	0.664	0.714	0.944	D_0__Bacteria	D_1__Proteobacteria	D_2__Alphaproteobacteria	D_3__Parvibaculales	D_4__Parvibaculaceae
D_5__Alloprevotella	-0.312	0.914	0.735	0.945	D_0__Bacteria	D_1__Bacteroidetes	D_2__Bacteroidia	D_3__Bacteroidales	D_4__Prevotellaceae
D_5__Ekhidna	-0.475	1.32	0.72	0.945	D_0__Bacteria	D_1__Bacteroidetes	D_2__Bacteroidia	D_3__Cytophagales	D_4__Cyclobacteriaceae
D_5__Hellea	0.173	0.512	0.738	0.945	D_0__Bacteria	D_1__Proteobacteria	D_2__Alphaproteobacteria	D_3__Caulobacterales	D_4__Hyphomonadaceae
D_5__Labrenzia	-0.297	0.815	0.718	0.945	D_0__Bacteria	D_1__Proteobacteria	D_2__Alphaproteobacteria	D_3__Rhizobiales	D_4__Stappiaceae
D_5__Lewinella	-0.49	1.45	0.738	0.945	D_0__Bacteria	D_1__Bacteroidetes	D_2__Bacteroidia	D_3__Chitinophagales	D_4__Saprospiraceae
D_5__OM75 clade	0.436	1.28	0.735	0.945	D_0__Bacteria	D_1__Proteobacteria	D_2__Alphaproteobacteria	D_3__Thalassobaculales	D_4__Nisaeaceae
D_5__Polaribacter 4	0.372	1.08	0.732	0.945	D_0__Bacteria	D_1__Bacteroidetes	D_2__Bacteroidia	D_3__Flavobacteriales	D_4__Flavobacteriaceae
D_5__Ruminococcus torques group	0.295	0.847	0.73	0.945
D_5__uncultured Bacteroidales bacterium	0.331	0.937	0.726	0.945	D_0__Bacteria	D_1__Bacteroidetes	D_2__Bacteroidia	D_3__Bacteroidales	D_4__Muribaculaceae
D_5__Allorhizobium Neorhizobium Pararhizobium Rhizobium	-0.272	0.842	0.748	0.945
D_5__Aquimarina	-0.346	1.11	0.756	0.945	D_0__Bacteria	D_1__Bacteroidetes	D_2__Bacteroidia	D_3__Flavobacteriales	D_4__Flavobacteriaceae
D_5__Rhodovulum	-0.302	0.949	0.752	0.945	D_0__Bacteria	D_1__Proteobacteria	D_2__Alphaproteobacteria	D_3__Rhodobacterales	D_4__Rhodobacteraceae
D_5__Silicimonas	0.341	1.1	0.759	0.945	D_0__Bacteria	D_1__Proteobacteria	D_2__Alphaproteobacteria	D_3__Rhodobacterales	D_4__Rhodobacteraceae
D_5__uncultured bacterium	0.307	0.957	0.751	0.945	D_0__Bacteria	D_1__Proteobacteria	D_2__Alphaproteobacteria	D_3__Rhodospirillales	D_4__uncultured
D_5__uncultured planctomycete	0.267	0.847	0.754	0.945	D_0__Bacteria	D_1__Planctomycetes	D_2__Pla3 lineage	D_3__uncultured planctomycete	D_4__uncultured planctomycete
D_5__uncultured Rhodospirillales bacterium	0.298	1.02	0.772	0.954	D_0__Bacteria	D_1__Proteobacteria	D_2__Alphaproteobacteria	D_3__Puniceispirillales	D_4__SAR116 clade
D_5__Nannocystis	0.186	0.68	0.785	0.96	D_0__Bacteria	D_1__Proteobacteria	D_2__Deltaproteobacteria	D_3__Myxococcales	D_4__Nannocystaceae
D_5__Tateyamaria	0.268	0.993	0.789	0.96	D_0__Bacteria	D_1__Proteobacteria	D_2__Alphaproteobacteria	D_3__Rhodobacterales	D_4__Rhodobacteraceae
D_5__Turneriella	0.132	0.482	0.787	0.96	D_0__Bacteria	D_1__Spirochaetes	D_2__Leptospirae	D_3__Leptospirales	D_4__Leptospiraceae
D_5__Mesorhizobium	0.138	0.531	0.796	0.963	D_0__Bacteria	D_1__Proteobacteria	D_2__Alphaproteobacteria	D_3__Rhizobiales	D_4__Rhizobiaceae
D_5__Seonamhaeicola	-0.286	1.16	0.806	0.968	D_0__Bacteria	D_1__Bacteroidetes	D_2__Bacteroidia	D_3__Flavobacteriales	D_4__Flavobacteriaceae
D_5__Oceanibaculum	0.1	0.411	0.809	0.969	D_0__Bacteria	D_1__Proteobacteria	D_2__Alphaproteobacteria	D_3__Thalassobaculales	D_4__Oceanibaculaceae
D_5__Pontivivens	0.165	0.691	0.812	0.971	D_0__Bacteria	D_1__Proteobacteria	D_2__Alphaproteobacteria	D_3__Rhodobacterales	D_4__Rhodobacteraceae
D_5__Altererythrobacter	0.253	1.13	0.825	0.976	D_0__Bacteria	D_1__Proteobacteria	D_2__Alphaproteobacteria	D_3__Sphingomonadales	D_4__Sphingomonadaceae
D_5__Pseudahrensia	-0.193	0.866	0.825	0.976	D_0__Bacteria	D_1__Proteobacteria	D_2__Alphaproteobacteria	D_3__Rhizobiales	D_4__Rhizobiaceae
D_5__Sulfurospirillum	0.497	2.19	0.822	0.976	D_0__Bacteria	D_1__Epsilonbacteraeota	D_2__Campylobacteria	D_3__Campylobacterales	D_4__Sulfurospirillaceae
D_5__uncultured Cytophagaceae bacterium	-0.113	0.525	0.83	0.98	D_0__Bacteria	D_1__Bacteroidetes	D_2__Bacteroidia	D_3__Flavobacteriales	D_4__NS9 marine group
D_5__Sulfitobacter	0.245	1.15	0.832	0.981	D_0__Bacteria	D_1__Proteobacteria	D_2__Alphaproteobacteria	D_3__Rhodobacterales	D_4__Rhodobacteraceae
D_5__Bauldia	0.286	1.46	0.846	0.981	D_0__Bacteria	D_1__Proteobacteria	D_2__Alphaproteobacteria	D_3__Rhizobiales	D_4__Rhizobiales Incertae Sedis
D_5__Bifidobacterium	-0.204	1.04	0.845	0.981	D_0__Bacteria	D_1__Actinobacteria	D_2__Actinobacteria	D_3__Bifidobacteriales	D_4__Bifidobacteriaceae
D_5__Roseburia	0.148	0.713	0.837	0.981	D_0__Bacteria	D_1__Firmicutes	D_2__Clostridia	D_3__Clostridiales	D_4__Lachnospiraceae
D_5__uncultured bacterium HF0010 08B07	0.175	0.901	0.847	0.981
D_5__Albidovulum	-0.1	0.52	0.849	0.981	D_0__Bacteria	D_1__Proteobacteria	D_2__Alphaproteobacteria	D_3__Rhodobacterales	D_4__Rhodobacteraceae
D_5__Shimia	-0.1	0.599	0.868	0.984	D_0__Bacteria	D_1__Proteobacteria	D_2__Alphaproteobacteria	D_3__Rhodobacterales	D_4__Rhodobacteraceae
D_5__Alistipes	-0.188	1.2	0.877	0.986	D_0__Bacteria	D_1__Bacteroidetes	D_2__Bacteroidia	D_3__Bacteroidales	D_4__Rikenellaceae
D_5__Marivita	-0.244	1.52	0.873	0.986	D_0__Bacteria	D_1__Proteobacteria	D_2__Alphaproteobacteria	D_3__Rhodobacterales	D_4__Rhodobacteraceae
D_5__Ruegeria	-0.22	1.42	0.878	0.986	D_0__Bacteria	D_1__Proteobacteria	D_2__Alphaproteobacteria	D_3__Rhodobacterales	D_4__Rhodobacteraceae
D_5__Maritalea	0.1	0.822	0.904	0.987	D_0__Bacteria	D_1__Proteobacteria	D_2__Alphaproteobacteria	D_3__Rhizobiales	D_4__Devosiaceae
D_5__Pelagibaca	-0.0514	0.422	0.904	0.987	D_0__Bacteria	D_1__Proteobacteria	D_2__Alphaproteobacteria	D_3__Rhodobacterales	D_4__Rhodobacteraceae
D_5__Roseivirga	0.14	1.03	0.893	0.987	D_0__Bacteria	D_1__Bacteroidetes	D_2__Bacteroidia	D_3__Cytophagales	D_4__Cyclobacteriaceae
D_5__Ruminiclostridium 9	-0.0895	0.709	0.9	0.987	D_0__Bacteria	D_1__Firmicutes	D_2__Clostridia	D_3__Clostridiales	D_4__Ruminococcaceae
D_5__uncultured organism	0.138	1.13	0.904	0.987	D_0__Bacteria	D_1__Bacteroidetes	D_2__Bacteroidia	D_3__Bacteroidales	D_4__Muribaculaceae
D_5__uncultured Parvularculaceae bacterium	0.117	0.875	0.894	0.987	D_0__Bacteria	D_1__Proteobacteria	D_2__Alphaproteobacteria	D_3__Parvibaculales	D_4__PS1 clade
D_5__uncultured proteobacterium	-0.0775	0.6	0.898	0.987	D_0__Bacteria	D_1__Proteobacteria	D_2__Alphaproteobacteria	D_3__uncultured	D_4__uncultured proteobacterium
D_5__uncultured spirochete	-0.0391	0.347	0.911	0.989	D_0__Bacteria	D_1__Spirochaetes	D_2__Brachyspirae	D_3__Brachyspirales	D_4__LH041
D_5__uncultured alpha proteobacterium	-0.161	1.55	0.918	0.993	D_0__Bacteria	D_1__Proteobacteria	D_2__Alphaproteobacteria	D_3__Puniceispirillales	D_4__uncultured
D_5__uncultured Chloroflexi bacterium	0.123	1.17	0.916	0.993	D_0__Bacteria	D_1__Chloroflexi	D_2__Chloroflexia	D_3__Kallotenuales	D_4__AKIW781
D_5__Aurantimicrobium	0.0234	0.875	0.979	1	D_0__Bacteria	D_1__Actinobacteria	D_2__Actinobacteria	D_3__Micrococcales	D_4__Microbacteriaceae
D_5__Balneola	-1.99e-16	0.616	1	1	D_0__Bacteria	D_1__Bacteroidetes	D_2__Rhodothermia	D_3__Balneolales	D_4__Balneolaceae
D_5__Candidatus Endoecteinascidia	0.0123	0.489	0.98	1	D_0__Bacteria	D_1__Proteobacteria	D_2__Gammaproteobacteria	D_3__Piscirickettsiales	D_4__Piscirickettsiaceae
D_5__Carboxylicivirga	1.13e-29	0.605	1	1	D_0__Bacteria	D_1__Bacteroidetes	D_2__Bacteroidia	D_3__Bacteroidales	D_4__Marinilabiliaceae
D_5__Flavicella	9.93e-17	0.829	1	1	D_0__Bacteria	D_1__Bacteroidetes	D_2__Bacteroidia	D_3__Flavobacteriales	D_4__Flavobacteriaceae
D_5__Ketogulonicigenium	-0.0589	0.988	0.953	1	D_0__Bacteria	D_1__Proteobacteria	D_2__Alphaproteobacteria	D_3__Rhodobacterales	D_4__Rhodobacteraceae
D_5__Leisingera	0.116	1.31	0.93	1	D_0__Bacteria	D_1__Proteobacteria	D_2__Alphaproteobacteria	D_3__Rhodobacterales	D_4__Rhodobacteraceae
D_5__Lentibacter	0.0166	1.06	0.988	1	D_0__Bacteria	D_1__Proteobacteria	D_2__Alphaproteobacteria	D_3__Rhodobacterales	D_4__Rhodobacteraceae
D_5__LS NOB	0.00366	0.797	0.996	1
D_5__Maribacter	-0.00469	0.38	0.99	1	D_0__Bacteria	D_1__Bacteroidetes	D_2__Bacteroidia	D_3__Flavobacteriales	D_4__Flavobacteriaceae
D_5__Marinoscillum	-0.0927	1.27	0.942	1	D_0__Bacteria	D_1__Bacteroidetes	D_2__Bacteroidia	D_3__Cytophagales	D_4__Cyclobacteriaceae
D_5__Paramaledivibacter	-1.41e-30	0.383	1	1	D_0__Bacteria	D_1__Firmicutes	D_2__Clostridia	D_3__Clostridiales	D_4__Clostridiaceae 4
D_5__Sphingorhabdus	-5.96e-16	0.327	1	1	D_0__Bacteria	D_1__Proteobacteria	D_2__Alphaproteobacteria	D_3__Sphingomonadales	D_4__Sphingomonadaceae

## Sheet: C. NH vs NC
Pairwise comparisons by means of multiple linear regression with covariate adjustment. Results:
Genus	Log2FC	St.Error	P-value	FDR	Kingdom	Phylum	Class	Order	Family
D_5__Clade Ia	3.43	0.804	0.000138	0.00814	D_0__Bacteria	D_1__Proteobacteria	D_2__Alphaproteobacteria	D_3__SAR11 clade	D_4__Clade I
D_5__Silicimonas	4.86	1.17	0.000198	0.00975	D_0__Bacteria	D_1__Proteobacteria	D_2__Alphaproteobacteria	D_3__Rhodobacterales	D_4__Rhodobacteraceae
D_5__Lentibacter	4.25	1.06	0.000291	0.0123	D_0__Bacteria	D_1__Proteobacteria	D_2__Alphaproteobacteria	D_3__Rhodobacterales	D_4__Rhodobacteraceae
D_5__Mycoplasma	6.64	1.69	0.000375	0.0139	D_0__Bacteria	D_1__Tenericutes	D_2__Mollicutes	D_3__Mycoplasmatales	D_4__Mycoplasmataceae
D_5__Nereida	3.99	1.05	0.000549	0.0163	D_0__Bacteria	D_1__Proteobacteria	D_2__Alphaproteobacteria	D_3__Rhodobacterales	D_4__Rhodobacteraceae
D_5__Phaeocystidibacter	2.87	0.773	0.00069	0.0194	D_0__Bacteria	D_1__Bacteroidetes	D_2__Bacteroidia	D_3__Flavobacteriales	D_4__Cryomorphaceae
D_5__Nitrospina	4.22	1.18	0.00105	0.0261	D_0__Bacteria	D_1__Nitrospinae	D_2__Nitrospinia	D_3__Nitrospinales	D_4__Nitrospinaceae
D_5__NS5 marine group	4.01	1.13	0.00107	0.0261	D_0__Bacteria	D_1__Bacteroidetes	D_2__Bacteroidia	D_3__Flavobacteriales	D_4__Flavobacteriaceae
D_5__uncultured organism	4	1.13	0.00114	0.0261	D_0__Bacteria	D_1__Bacteroidetes	D_2__Bacteroidia	D_3__Bacteroidales	D_4__Muribaculaceae
D_5__Candidatus Entotheonella	3.53	1.02	0.00135	0.0266	D_0__Bacteria	D_1__Entotheonellaeota	D_2__Entotheonellia	D_3__Entotheonellales	D_4__Entotheonellaceae
D_5__Tenacibaculum	3.55	1.02	0.00132	0.0266	D_0__Bacteria	D_1__Bacteroidetes	D_2__Bacteroidia	D_3__Flavobacteriales	D_4__Flavobacteriaceae
D_5__uncultured bacterium HF0010 08B07	3.16	0.9	0.00124	0.0266
D_5__Planktomarina	3.88	1.12	0.0014	0.0267	D_0__Bacteria	D_1__Proteobacteria	D_2__Alphaproteobacteria	D_3__Rhodobacterales	D_4__Rhodobacteraceae
D_5__Altererythrobacter	3.81	1.13	0.00184	0.0319	D_0__Bacteria	D_1__Proteobacteria	D_2__Alphaproteobacteria	D_3__Sphingomonadales	D_4__Sphingomonadaceae
D_5__Phycisphaera	2.65	0.788	0.00182	0.0319	D_0__Bacteria	D_1__Planctomycetes	D_2__Phycisphaerae	D_3__Phycisphaerales	D_4__Phycisphaeraceae
D_5__Roseovarius	4.31	1.29	0.00189	0.0319	D_0__Bacteria	D_1__Proteobacteria	D_2__Alphaproteobacteria	D_3__Rhodobacterales	D_4__Rhodobacteraceae
D_5__Marinibacterium	3.42	1.07	0.00285	0.0468	D_0__Bacteria	D_1__Proteobacteria	D_2__Alphaproteobacteria	D_3__Rhodobacterales	D_4__Rhodobacteraceae
D_5__uncultured Cytophagaceae bacterium	1.67	0.524	0.00303	0.0483	D_0__Bacteria	D_1__Bacteroidetes	D_2__Bacteroidia	D_3__Flavobacteriales	D_4__NS9 marine group
D_5__Balneola	1.93	0.616	0.00335	0.0521	D_0__Bacteria	D_1__Bacteroidetes	D_2__Rhodothermia	D_3__Balneolales	D_4__Balneolaceae
D_5__Pelagibius	4.57	1.49	0.00402	0.0609	D_0__Bacteria	D_1__Proteobacteria	D_2__Alphaproteobacteria	D_3__Rhodovibrionales	D_4__Kiloniellaceae
D_5__Leisingera	4	1.31	0.00426	0.0629	D_0__Bacteria	D_1__Proteobacteria	D_2__Alphaproteobacteria	D_3__Rhodobacterales	D_4__Rhodobacteraceae
D_5__NS3a marine group	2.75	0.922	0.00511	0.0687	D_0__Bacteria	D_1__Bacteroidetes	D_2__Bacteroidia	D_3__Flavobacteriales	D_4__Flavobacteriaceae
D_5__Fluviicola	2.66	0.914	0.00617	0.0793	D_0__Bacteria	D_1__Bacteroidetes	D_2__Bacteroidia	D_3__Flavobacteriales	D_4__Crocinitomicaceae
D_5__Sphingorhabdus	0.93	0.327	0.00737	0.0854	D_0__Bacteria	D_1__Proteobacteria	D_2__Alphaproteobacteria	D_3__Sphingomonadales	D_4__Sphingomonadaceae
D_5__Thalassospira	3.86	1.36	0.00733	0.0854	D_0__Bacteria	D_1__Proteobacteria	D_2__Alphaproteobacteria	D_3__Rhodospirillales	D_4__Thalassospiraceae
D_5__Winogradskyella	0.971	0.34	0.00708	0.0854	D_0__Bacteria	D_1__Bacteroidetes	D_2__Bacteroidia	D_3__Flavobacteriales	D_4__Flavobacteriaceae
D_5__Labrenzia	2.27	0.813	0.00829	0.0943	D_0__Bacteria	D_1__Proteobacteria	D_2__Alphaproteobacteria	D_3__Rhizobiales	D_4__Stappiaceae
D_5__Sva0996 marine group	3.31	1.19	0.00856	0.0954	D_0__Bacteria	D_1__Actinobacteria	D_2__Acidimicrobiia	D_3__Microtrichales	D_4__Microtrichaceae
D_5__uncultured Chloroflexi bacterium	3.26	1.19	0.00962	0.102	D_0__Bacteria	D_1__Chloroflexi	D_2__Chloroflexia	D_3__Kallotenuales	D_4__AKIW781
D_5__Maritalea	2.21	0.821	0.0109	0.109	D_0__Bacteria	D_1__Proteobacteria	D_2__Alphaproteobacteria	D_3__Rhizobiales	D_4__Devosiaceae
D_5__Ketogulonicigenium	2.62	0.988	0.0118	0.113	D_0__Bacteria	D_1__Proteobacteria	D_2__Alphaproteobacteria	D_3__Rhodobacterales	D_4__Rhodobacteraceae
D_5__Rothia	5.63	2.12	0.0118	0.113	D_0__Bacteria	D_1__Actinobacteria	D_2__Actinobacteria	D_3__Micrococcales	D_4__Micrococcaceae
D_5__Kordiimonas	3.67	1.39	0.0125	0.114	D_0__Bacteria	D_1__Proteobacteria	D_2__Alphaproteobacteria	D_3__Kordiimonadales	D_4__Kordiimonadaceae
D_5__Roseitalea	3.21	1.22	0.0123	0.114	D_0__Bacteria	D_1__Proteobacteria	D_2__Alphaproteobacteria	D_3__Rhizobiales	D_4__Rhizobiaceae
D_5__Sulfitobacter	3.06	1.16	0.0121	0.114	D_0__Bacteria	D_1__Proteobacteria	D_2__Alphaproteobacteria	D_3__Rhodobacterales	D_4__Rhodobacteraceae
D_5__Candidatus Puniceispirillum	3.61	1.39	0.0133	0.119	D_0__Bacteria	D_1__Proteobacteria	D_2__Alphaproteobacteria	D_3__Puniceispirillales	D_4__SAR116 clade
D_5__Candidatus Phaeomarinobacter	1.81	0.699	0.014	0.123	D_0__Bacteria	D_1__Proteobacteria	D_2__Alphaproteobacteria	D_3__Parvibaculales	D_4__Parvibaculaceae
D_5__Candidatus Tenderia	1.42	0.551	0.0143	0.124	D_0__Bacteria	D_1__Proteobacteria	D_2__Gammaproteobacteria	D_3__Tenderiales	D_4__Tenderiaceae
D_5__Hoeflea	2.82	1.1	0.015	0.127	D_0__Bacteria	D_1__Proteobacteria	D_2__Alphaproteobacteria	D_3__Rhizobiales	D_4__Rhizobiaceae
D_5__Magnetospira	2.93	1.16	0.0157	0.131	D_0__Bacteria	D_1__Proteobacteria	D_2__Alphaproteobacteria	D_3__Rhodospirillales	D_4__Magnetospiraceae
D_5__Hyphobacterium	1.79	0.708	0.016	0.132	D_0__Bacteria	D_1__Proteobacteria	D_2__Alphaproteobacteria	D_3__Caulobacterales	D_4__Hyphomonadaceae
D_5__uncultured alpha proteobacterium	3.72	1.5	0.0182	0.145	D_0__Bacteria	D_1__Proteobacteria	D_2__Alphaproteobacteria	D_3__Puniceispirillales	D_4__uncultured
D_5__uncultured	2.55	1.05	0.0201	0.156	D_0__Bacteria	D_1__Spirochaetes	D_2__Spirochaetia	D_3__Spirochaetales	D_4__Spirochaetaceae
D_5__Ascidiaceihabitans	1.7	0.701	0.0208	0.157	D_0__Bacteria	D_1__Proteobacteria	D_2__Alphaproteobacteria	D_3__Rhodobacterales	D_4__Rhodobacteraceae
D_5__uncultured Bacteroidetes bacterium	3.56	1.47	0.0206	0.157	D_0__Bacteria	D_1__Bacteroidetes	D_2__Bacteroidia	D_3__Chitinophagales	D_4__uncultured
D_5__Akkermansia	2.88	1.2	0.022	0.161	D_0__Bacteria	D_1__Verrucomicrobia	D_2__Verrucomicrobiae	D_3__Verrucomicrobiales	D_4__Akkermansiaceae
D_5__Reichenbachiella	2.55	1.07	0.0223	0.161	D_0__Bacteria	D_1__Bacteroidetes	D_2__Bacteroidia	D_3__Cytophagales	D_4__Cyclobacteriaceae
D_5__Brevundimonas	2.52	1.07	0.0234	0.164	D_0__Bacteria	D_1__Proteobacteria	D_2__Alphaproteobacteria	D_3__Caulobacterales	D_4__Caulobacteraceae
D_5__Lentilitoribacter	2.86	1.21	0.0236	0.164	D_0__Bacteria	D_1__Proteobacteria	D_2__Alphaproteobacteria	D_3__Rhizobiales	D_4__Rhizobiaceae
D_5__Shimia	1.39	0.599	0.0263	0.177	D_0__Bacteria	D_1__Proteobacteria	D_2__Alphaproteobacteria	D_3__Rhodobacterales	D_4__Rhodobacteraceae
D_5__Bdellovibrio	1.81	0.806	0.031	0.201	D_0__Bacteria	D_1__Proteobacteria	D_2__Deltaproteobacteria	D_3__Bdellovibrionales	D_4__Bdellovibrionaceae
D_5__uncultured Sphingobacteriales bacterium	1.79	0.805	0.0326	0.209	D_0__Bacteria	D_1__Bacteroidetes	D_2__Bacteroidia	D_3__Chitinophagales	D_4__uncultured
D_5__Propionigenium	2.65	1.2	0.0345	0.219	D_0__Bacteria	D_1__Fusobacteria	D_2__Fusobacteriia	D_3__Fusobacteriales	D_4__Fusobacteriaceae
D_5__OM27 clade	3	1.37	0.0351	0.221	D_0__Bacteria	D_1__Proteobacteria	D_2__Deltaproteobacteria	D_3__Bdellovibrionales	D_4__Bdellovibrionaceae
D_5__Jannaschia	2.63	1.24	0.0413	0.252	D_0__Bacteria	D_1__Proteobacteria	D_2__Alphaproteobacteria	D_3__Rhodobacterales	D_4__Rhodobacteraceae
D_5__Aquimarina	2.27	1.11	0.0478	0.277	D_0__Bacteria	D_1__Bacteroidetes	D_2__Bacteroidia	D_3__Flavobacteriales	D_4__Flavobacteriaceae
D_5__Seonamhaeicola	2.34	1.15	0.0504	0.289	D_0__Bacteria	D_1__Bacteroidetes	D_2__Bacteroidia	D_3__Flavobacteriales	D_4__Flavobacteriaceae
D_5__Oceanibaculum	0.825	0.411	0.0522	0.291	D_0__Bacteria	D_1__Proteobacteria	D_2__Alphaproteobacteria	D_3__Thalassobaculales	D_4__Oceanibaculaceae
D_5__uncultured Rhodobacteraceae bacterium	1.82	0.907	0.0519	0.291	D_0__Bacteria	D_1__Proteobacteria	D_2__Alphaproteobacteria	D_3__uncultured	D_4__uncultured Rhodobacteraceae bacterium
D_5__Filomicrobium	2.38	1.2	0.0541	0.294	D_0__Bacteria	D_1__Proteobacteria	D_2__Alphaproteobacteria	D_3__Rhizobiales	D_4__Hyphomicrobiaceae
D_5__Marivita	2.99	1.5	0.0542	0.294	D_0__Bacteria	D_1__Proteobacteria	D_2__Alphaproteobacteria	D_3__Rhodobacterales	D_4__Rhodobacteraceae
D_5__Rhodococcus	0.821	0.422	0.0599	0.31	D_0__Bacteria	D_1__Actinobacteria	D_2__Actinobacteria	D_3__Corynebacteriales	D_4__Nocardiaceae
D_5__Terasakiella	2.84	1.49	0.0648	0.322	D_0__Bacteria	D_1__Proteobacteria	D_2__Alphaproteobacteria	D_3__Rhodospirillales	D_4__Terasakiellaceae
D_5__Paracoccus	1.96	1.03	0.0655	0.323	D_0__Bacteria	D_1__Proteobacteria	D_2__Alphaproteobacteria	D_3__Rhodobacterales	D_4__Rhodobacteraceae
D_5__Candidatus Alysiosphaera	2.27	1.21	0.0678	0.327	D_0__Bacteria	D_1__Proteobacteria	D_2__Alphaproteobacteria	D_3__Tistrellales	D_4__Geminicoccaceae
D_5__PAUC26f	2.1	1.12	0.0676	0.327	D_0__Bacteria	D_1__Acidobacteria	D_2__Acidobacteriia	D_3__Solibacterales	D_4__Solibacteraceae (Subgroup 3)
D_5__Tateyamaria	2.69	1.43	0.0681	0.327	D_0__Bacteria	D_1__Proteobacteria	D_2__Alphaproteobacteria	D_3__Rhodobacterales	D_4__Rhodobacteraceae
D_5__Pseudooceanicola	0.987	0.546	0.0791	0.371	D_0__Bacteria	D_1__Proteobacteria	D_2__Alphaproteobacteria	D_3__Rhodobacterales	D_4__Rhodobacteraceae
D_5__unidentified marine bacterioplankton	1.69	0.937	0.0801	0.373	D_0__Bacteria	D_1__Bacteroidetes	D_2__Bacteroidia	D_3__Sphingobacteriales	D_4__NS11-12 marine group
D_5__Candidatus Aquiluna	2.52	1.41	0.0824	0.378	D_0__Bacteria	D_1__Actinobacteria	D_2__Actinobacteria	D_3__Micrococcales	D_4__Microbacteriaceae
D_5__Bradyrhizobium	2.4	1.36	0.0857	0.384	D_0__Bacteria	D_1__Proteobacteria	D_2__Alphaproteobacteria	D_3__Rhizobiales	D_4__Xanthobacteraceae
D_5__Arcobacter	2.7	1.53	0.0866	0.384	D_0__Bacteria	D_1__Epsilonbacteraeota	D_2__Campylobacteria	D_3__Campylobacterales	D_4__Arcobacteraceae
D_5__Cutibacterium	2.36	1.35	0.09	0.387	D_0__Bacteria	D_1__Actinobacteria	D_2__Actinobacteria	D_3__Propionibacteriales	D_4__Propionibacteriaceae
D_5__Lentimonas	1.87	1.07	0.0886	0.387	D_0__Bacteria	D_1__Verrucomicrobia	D_2__Verrucomicrobiae	D_3__Opitutales	D_4__Puniceicoccaceae
D_5__Rapidithrix	2.72	1.57	0.0918	0.387	D_0__Bacteria	D_1__Bacteroidetes	D_2__Bacteroidia	D_3__Cytophagales	D_4__Flammeovirgaceae
D_5__Polaribacter 4	1.85	1.08	0.0934	0.39	D_0__Bacteria	D_1__Bacteroidetes	D_2__Bacteroidia	D_3__Flavobacteriales	D_4__Flavobacteriaceae
D_5__Halovulum	1.18	0.684	0.0944	0.39	D_0__Bacteria	D_1__Proteobacteria	D_2__Alphaproteobacteria	D_3__Rhodobacterales	D_4__Rhodobacteraceae
D_5__OM75 clade	2.17	1.28	0.0984	0.398	D_0__Bacteria	D_1__Proteobacteria	D_2__Alphaproteobacteria	D_3__Thalassobaculales	D_4__Nisaeaceae
D_5__Allorhizobium Neorhizobium Pararhizobium Rhizobium	1.79	1.07	0.103	0.401
D_5__Arcticiflavibacter	1.25	0.745	0.101	0.401	D_0__Bacteria	D_1__Bacteroidetes	D_2__Bacteroidia	D_3__Flavobacteriales	D_4__Flavobacteriaceae
D_5__Bauldia	2.45	1.46	0.103	0.401	D_0__Bacteria	D_1__Proteobacteria	D_2__Alphaproteobacteria	D_3__Rhizobiales	D_4__Rhizobiales Incertae Sedis
D_5__Lentisphaera	1.69	1	0.101	0.401	D_0__Bacteria	D_1__Lentisphaerae	D_2__Lentisphaeria	D_3__Lentisphaerales	D_4__Lentisphaeraceae
D_5__ML602J 51	1.8	1.08	0.103	0.401
D_5__Nautella	2.31	1.38	0.103	0.401	D_0__Bacteria	D_1__Proteobacteria	D_2__Alphaproteobacteria	D_3__Rhodobacterales	D_4__Rhodobacteraceae
D_5__hgcI clade	1.45	0.871	0.105	0.403	D_0__Bacteria	D_1__Actinobacteria	D_2__Actinobacteria	D_3__Frankiales	D_4__Sporichthyaceae
D_5__uncultured delta proteobacterium	2.1	1.27	0.107	0.407	D_0__Bacteria	D_1__Proteobacteria	D_2__Deltaproteobacteria	D_3__Bradymonadales	D_4__uncultured delta proteobacterium
D_5__Ruegeria	2.26	1.39	0.112	0.423	D_0__Bacteria	D_1__Proteobacteria	D_2__Alphaproteobacteria	D_3__Rhodobacterales	D_4__Rhodobacteraceae
D_5__uncultured Rhodospirillales bacterium	1.64	1.02	0.118	0.434	D_0__Bacteria	D_1__Proteobacteria	D_2__Alphaproteobacteria	D_3__Puniceispirillales	D_4__SAR116 clade
D_5__Candidatus Saccharimonas	1.06	0.673	0.125	0.451	D_0__Bacteria	D_1__Patescibacteria	D_2__Saccharimonadia	D_3__Saccharimonadales	D_4__Saccharimonadaceae
D_5__Oceanirhabdus	2.47	1.65	0.143	0.49	D_0__Bacteria	D_1__Firmicutes	D_2__Clostridia	D_3__Clostridiales	D_4__Clostridiaceae 1
D_5__Roseobacter	1.16	0.785	0.148	0.5	D_0__Bacteria	D_1__Proteobacteria	D_2__Alphaproteobacteria	D_3__Rhodobacterales	D_4__Rhodobacteraceae
D_5__Hellea	0.989	0.676	0.152	0.503	D_0__Bacteria	D_1__Proteobacteria	D_2__Alphaproteobacteria	D_3__Caulobacterales	D_4__Hyphomonadaceae
D_5__Pelagibaca	0.617	0.421	0.152	0.503	D_0__Bacteria	D_1__Proteobacteria	D_2__Alphaproteobacteria	D_3__Rhodobacterales	D_4__Rhodobacteraceae
D_5__Albidovulum	0.749	0.518	0.157	0.508	D_0__Bacteria	D_1__Proteobacteria	D_2__Alphaproteobacteria	D_3__Rhodobacterales	D_4__Rhodobacteraceae
D_5__Nitrospira	2.02	1.42	0.163	0.522	D_0__Bacteria	D_1__Nitrospirae	D_2__Nitrospira	D_3__Nitrospirales	D_4__Nitrospiraceae
D_5__Kocuria	1.23	0.883	0.173	0.537	D_0__Bacteria	D_1__Actinobacteria	D_2__Actinobacteria	D_3__Micrococcales	D_4__Micrococcaceae
D_5__Chaetoceros simplex	1.22	0.884	0.174	0.538	D_0__Bacteria	D_1__Cyanobacteria	D_2__Oxyphotobacteria	D_3__Chloroplast	D_4__Chaetoceros simplex
D_5__Brachybacterium	1.02	0.79	0.204	0.609	D_0__Bacteria	D_1__Actinobacteria	D_2__Actinobacteria	D_3__Micrococcales	D_4__Dermabacteraceae
D_5__Marixanthomonas	0.697	0.545	0.209	0.615	D_0__Bacteria	D_1__Bacteroidetes	D_2__Bacteroidia	D_3__Flavobacteriales	D_4__Flavobacteriaceae
D_5__Marinoscillum	1.61	1.27	0.212	0.619	D_0__Bacteria	D_1__Bacteroidetes	D_2__Bacteroidia	D_3__Cytophagales	D_4__Cyclobacteriaceae
D_5__Alloprevotella	1.13	0.914	0.223	0.635	D_0__Bacteria	D_1__Bacteroidetes	D_2__Bacteroidia	D_3__Bacteroidales	D_4__Prevotellaceae
D_5__uncultured bacterium W5 15b	0.428	0.346	0.223	0.635
D_5__Flavicella	1.01	0.834	0.234	0.645	D_0__Bacteria	D_1__Bacteroidetes	D_2__Bacteroidia	D_3__Flavobacteriales	D_4__Flavobacteriaceae
D_5__Tepidibacter	2.04	1.69	0.235	0.645	D_0__Bacteria	D_1__Firmicutes	D_2__Clostridia	D_3__Clostridiales	D_4__Peptostreptococcaceae
D_5__uncultured spirochete	0.423	0.347	0.23	0.645	D_0__Bacteria	D_1__Spirochaetes	D_2__Brachyspirae	D_3__Brachyspirales	D_4__LH041
D_5__Anderseniella	0.976	0.816	0.239	0.649	D_0__Bacteria	D_1__Proteobacteria	D_2__Alphaproteobacteria	D_3__Rhizobiales	D_4__Rhizobiales Incertae Sedis
D_5__Sedimentitalea	1.46	1.23	0.242	0.649	D_0__Bacteria	D_1__Proteobacteria	D_2__Alphaproteobacteria	D_3__Rhodobacterales	D_4__Rhodobacteraceae
D_5__Prevotellaceae UCG 001	-0.722	0.609	0.244	0.651
D_5__Romboutsia	1.01	0.853	0.245	0.652	D_0__Bacteria	D_1__Firmicutes	D_2__Clostridia	D_3__Clostridiales	D_4__Peptostreptococcaceae
D_5__Fabibacter	1.3	1.16	0.267	0.678	D_0__Bacteria	D_1__Bacteroidetes	D_2__Bacteroidia	D_3__Cytophagales	D_4__Cyclobacteriaceae
D_5__Hyphomonas	1.01	0.905	0.27	0.678	D_0__Bacteria	D_1__Proteobacteria	D_2__Alphaproteobacteria	D_3__Caulobacterales	D_4__Hyphomonadaceae
D_5__Loktanella	1.4	1.24	0.266	0.678	D_0__Bacteria	D_1__Proteobacteria	D_2__Alphaproteobacteria	D_3__Rhodobacterales	D_4__Rhodobacteraceae
D_5__uncultured Bacteroidales bacterium	1.06	0.936	0.264	0.678	D_0__Bacteria	D_1__Bacteroidetes	D_2__Bacteroidia	D_3__Bacteroidales	D_4__Muribaculaceae
D_5__Finegoldia	-1.21	1.09	0.274	0.681	D_0__Bacteria	D_1__Firmicutes	D_2__Clostridia	D_3__Clostridiales	D_4__Family XI
D_5__Ruminococcaceae UCG 014	0.952	0.857	0.274	0.681
D_5__Ruminococcaceae UCG 005	-0.727	0.661	0.279	0.686
D_5__Mf105b01	0.718	0.663	0.286	0.686	D_0__Bacteria	D_1__Proteobacteria	D_2__Alphaproteobacteria	D_3__Parvibaculales	D_4__Parvibaculaceae
D_5__Polaribacter huanghezhanensis	1.32	1.23	0.292	0.691
D_5__Bifidobacterium	1.09	1.03	0.298	0.7	D_0__Bacteria	D_1__Actinobacteria	D_2__Actinobacteria	D_3__Bifidobacteriales	D_4__Bifidobacteriaceae
D_5__Virgulinella fragilis	0.608	0.587	0.307	0.715	D_0__Bacteria	D_1__Cyanobacteria	D_2__Oxyphotobacteria	D_3__Chloroplast	D_4__Virgulinella fragilis
D_5__Sneathiella	0.704	0.702	0.323	0.728	D_0__Bacteria	D_1__Proteobacteria	D_2__Alphaproteobacteria	D_3__Sneathiellales	D_4__Sneathiellaceae
D_5__Lachnospiraceae NK4A136 group	1.25	1.28	0.336	0.735	D_0__Bacteria	D_1__Firmicutes	D_2__Clostridia	D_3__Clostridiales	D_4__Lachnospiraceae
D_5__Micrococcus	0.689	0.705	0.335	0.735	D_0__Bacteria	D_1__Actinobacteria	D_2__Actinobacteria	D_3__Micrococcales	D_4__Micrococcaceae
D_5__Cohaesibacter	-0.909	0.967	0.353	0.749	D_0__Bacteria	D_1__Proteobacteria	D_2__Alphaproteobacteria	D_3__Rhizobiales	D_4__Rhizobiaceae
D_5__Nannocystis	0.639	0.679	0.353	0.749	D_0__Bacteria	D_1__Proteobacteria	D_2__Deltaproteobacteria	D_3__Myxococcales	D_4__Nannocystaceae
D_5__Parasphingopyxis	0.6	0.643	0.357	0.749	D_0__Bacteria	D_1__Proteobacteria	D_2__Alphaproteobacteria	D_3__Sphingomonadales	D_4__Sphingomonadaceae
D_5__Pontivivens	0.636	0.691	0.364	0.753	D_0__Bacteria	D_1__Proteobacteria	D_2__Alphaproteobacteria	D_3__Rhodobacterales	D_4__Rhodobacteraceae
D_5__Psychrilyobacter	0.672	0.74	0.37	0.756	D_0__Bacteria	D_1__Fusobacteria	D_2__Fusobacteriia	D_3__Fusobacteriales	D_4__Fusobacteriaceae
D_5__Brevibacterium	0.51	0.573	0.38	0.76	D_0__Bacteria	D_1__Actinobacteria	D_2__Actinobacteria	D_3__Micrococcales	D_4__Brevibacteriaceae
D_5__Ruminiclostridium 9	-0.623	0.708	0.384	0.761	D_0__Bacteria	D_1__Firmicutes	D_2__Clostridia	D_3__Clostridiales	D_4__Ruminococcaceae
D_5__Sulfurospirillum	1.91	2.19	0.39	0.766	D_0__Bacteria	D_1__Epsilonbacteraeota	D_2__Campylobacteria	D_3__Campylobacterales	D_4__Sulfurospirillaceae
D_5__Ochrobactrum	1.17	1.36	0.393	0.767	D_0__Bacteria	D_1__Proteobacteria	D_2__Alphaproteobacteria	D_3__Rhizobiales	D_4__Rhizobiaceae
D_5__Crocinitomix	0.443	0.548	0.424	0.787	D_0__Bacteria	D_1__Bacteroidetes	D_2__Bacteroidia	D_3__Flavobacteriales	D_4__Crocinitomicaceae
D_5__Erythrobacter	0.611	0.753	0.422	0.787	D_0__Bacteria	D_1__Proteobacteria	D_2__Alphaproteobacteria	D_3__Sphingomonadales	D_4__Sphingomonadaceae
D_5__Kiloniella	0.997	1.21	0.416	0.787	D_0__Bacteria	D_1__Proteobacteria	D_2__Alphaproteobacteria	D_3__Rhodovibrionales	D_4__Kiloniellaceae
D_5__Lachnoclostridium	0.421	0.509	0.413	0.787	D_0__Bacteria	D_1__Firmicutes	D_2__Clostridia	D_3__Clostridiales	D_4__Lachnospiraceae
D_5__Luteibaculum	0.828	1.01	0.42	0.787	D_0__Bacteria	D_1__Bacteroidetes	D_2__Bacteroidia	D_3__Flavobacteriales	D_4__Cryomorphaceae
D_5__uncultured bacterium	-0.77	0.955	0.426	0.787	D_0__Bacteria	D_1__Proteobacteria	D_2__Alphaproteobacteria	D_3__Rhodospirillales	D_4__uncultured
D_5__Dinoroseobacter	0.878	1.15	0.449	0.812	D_0__Bacteria	D_1__Proteobacteria	D_2__Alphaproteobacteria	D_3__Rhodobacterales	D_4__Rhodobacteraceae
D_5__Thalassobius	0.813	1.11	0.469	0.821	D_0__Bacteria	D_1__Proteobacteria	D_2__Alphaproteobacteria	D_3__Rhodobacterales	D_4__Rhodobacteraceae
D_5__Candidatus Navis	0.556	0.783	0.482	0.828	D_0__Bacteria	D_1__Proteobacteria	D_2__Gammaproteobacteria	D_3__Thiotrichales	D_4__Thiotrichaceae
D_5__Corynebacterium 1	0.855	1.21	0.483	0.828	D_0__Bacteria	D_1__Actinobacteria	D_2__Actinobacteria	D_3__Corynebacteriales	D_4__Corynebacteriaceae
D_5__LS NOB	0.54	0.762	0.483	0.828
D_5__SM1A02	0.773	1.13	0.499	0.845	D_0__Bacteria	D_1__Planctomycetes	D_2__Phycisphaerae	D_3__Phycisphaerales	D_4__Phycisphaeraceae
D_5__Candidatus Endoecteinascidia	-0.33	0.489	0.504	0.847	D_0__Bacteria	D_1__Proteobacteria	D_2__Gammaproteobacteria	D_3__Piscirickettsiales	D_4__Piscirickettsiaceae
D_5__Flavobacterium	0.495	0.733	0.504	0.847	D_0__Bacteria	D_1__Bacteroidetes	D_2__Bacteroidia	D_3__Flavobacteriales	D_4__Flavobacteriaceae
D_5__Aurantivirga	0.42	0.631	0.51	0.849	D_0__Bacteria	D_1__Bacteroidetes	D_2__Bacteroidia	D_3__Flavobacteriales	D_4__Flavobacteriaceae
D_5__Ahrensia	0.622	0.946	0.515	0.853	D_0__Bacteria	D_1__Proteobacteria	D_2__Alphaproteobacteria	D_3__Rhizobiales	D_4__Rhizobiaceae
Not Assigned	0.509	0.806	0.532	0.864
D_5__Aurantimicrobium	0.537	0.875	0.544	0.88	D_0__Bacteria	D_1__Actinobacteria	D_2__Actinobacteria	D_3__Micrococcales	D_4__Microbacteriaceae
D_5__uncultured Rhizobiales bacterium	0.317	0.521	0.547	0.883	D_0__Bacteria	D_1__Proteobacteria	D_2__Alphaproteobacteria	D_3__Micavibrionales	D_4__uncultured
D_5__Aureisphaera	0.638	1.07	0.555	0.884	D_0__Bacteria	D_1__Bacteroidetes	D_2__Bacteroidia	D_3__Flavobacteriales	D_4__Flavobacteriaceae
D_5__Faecalibacterium	0.713	1.19	0.554	0.884	D_0__Bacteria	D_1__Firmicutes	D_2__Clostridia	D_3__Clostridiales	D_4__Ruminococcaceae
D_5__Sphingomonas	0.667	1.21	0.584	0.898	D_0__Bacteria	D_1__Proteobacteria	D_2__Alphaproteobacteria	D_3__Sphingomonadales	D_4__Sphingomonadaceae
D_5__B2706 C7	0.49	0.917	0.597	0.913
D_5__Ruminococcus 1	-0.535	1.05	0.614	0.923	D_0__Bacteria	D_1__Firmicutes	D_2__Clostridia	D_3__Clostridiales	D_4__Ruminococcaceae
D_5__Formosa	0.398	0.835	0.637	0.927	D_0__Bacteria	D_1__Bacteroidetes	D_2__Bacteroidia	D_3__Flavobacteriales	D_4__Flavobacteriaceae
D_5__Planktothrix NIVA CYA 15	0.263	0.562	0.642	0.927
D_5__Truepera	-0.327	0.744	0.663	0.928	D_0__Bacteria	D_1__Deinococcus-Thermus	D_2__Deinococci	D_3__Deinococcales	D_4__Trueperaceae
D_5__Blastococcus	0.324	0.759	0.672	0.929	D_0__Bacteria	D_1__Actinobacteria	D_2__Actinobacteria	D_3__Frankiales	D_4__Geodermatophilaceae
D_5__Parabacteroides	0.764	1.79	0.673	0.929	D_0__Bacteria	D_1__Bacteroidetes	D_2__Bacteroidia	D_3__Bacteroidales	D_4__Tannerellaceae
D_5__Synechococcus CC9902	0.47	1.1	0.672	0.929	D_0__Bacteria	D_1__Cyanobacteria	D_2__Oxyphotobacteria	D_3__Synechococcales	D_4__Cyanobiaceae
D_5__Octadecabacter	0.341	0.836	0.686	0.938	D_0__Bacteria	D_1__Proteobacteria	D_2__Alphaproteobacteria	D_3__Rhodobacterales	D_4__Rhodobacteraceae
5 Cicer arietinum .chickpea.	0.238	0.603	0.696	0.941
D_5__Fusibacter	0.501	1.35	0.712	0.947	D_0__Bacteria	D_1__Firmicutes	D_2__Clostridia	D_3__Clostridiales	D_4__Family XII
D_5__Roseivirga	-0.387	1.03	0.708	0.947	D_0__Bacteria	D_1__Bacteroidetes	D_2__Bacteroidia	D_3__Cytophagales	D_4__Cyclobacteriaceae
D_5__Sphingobium	0.255	0.679	0.71	0.947	D_0__Bacteria	D_1__Proteobacteria	D_2__Alphaproteobacteria	D_3__Sphingomonadales	D_4__Sphingomonadaceae
D_5__Tropicimonas	0.298	0.79	0.708	0.947	D_0__Bacteria	D_1__Proteobacteria	D_2__Alphaproteobacteria	D_3__Rhodobacterales	D_4__Rhodobacteraceae
D_5__Alistipes	-0.429	1.2	0.724	0.955	D_0__Bacteria	D_1__Bacteroidetes	D_2__Bacteroidia	D_3__Bacteroidales	D_4__Rikenellaceae
D_5__uncultured proteobacterium	0.212	0.6	0.726	0.955	D_0__Bacteria	D_1__Proteobacteria	D_2__Alphaproteobacteria	D_3__uncultured	D_4__uncultured proteobacterium
D_5__Marinifilum	0.449	1.37	0.744	0.963	D_0__Bacteria	D_1__Bacteroidetes	D_2__Bacteroidia	D_3__Bacteroidales	D_4__Marinifilaceae
D_5__Turneriella	0.155	0.482	0.749	0.965	D_0__Bacteria	D_1__Spirochaetes	D_2__Leptospirae	D_3__Leptospirales	D_4__Leptospiraceae
D_5__Vibrio	-0.343	1.09	0.755	0.965	D_0__Bacteria	D_1__Proteobacteria	D_2__Gammaproteobacteria	D_3__Vibrionales	D_4__Vibrionaceae
D_5__uncultured marine bacterium	-0.315	1.04	0.764	0.968	D_0__Bacteria	D_1__Bacteroidetes	D_2__Bacteroidia	D_3__Chitinophagales	D_4__uncultured
D_5__Bacteroides	-0.543	1.89	0.776	0.977	D_0__Bacteria	D_1__Bacteroidetes	D_2__Bacteroidia	D_3__Bacteroidales	D_4__Bacteroidaceae
D_5__uncultured Parvularculaceae bacterium	0.235	0.874	0.789	0.98	D_0__Bacteria	D_1__Proteobacteria	D_2__Alphaproteobacteria	D_3__Parvibaculales	D_4__PS1 clade
D_5__Thalassolituus	0.1	0.382	0.795	0.98	D_0__Bacteria	D_1__Proteobacteria	D_2__Gammaproteobacteria	D_3__Oceanospirillales	D_4__Saccharospirillaceae
D_5__Enhygromyxa	0.107	0.425	0.802	0.981	D_0__Bacteria	D_1__Proteobacteria	D_2__Deltaproteobacteria	D_3__Myxococcales	D_4__Nannocystaceae
D_5__Rhodovulum	-0.237	0.949	0.805	0.981	D_0__Bacteria	D_1__Proteobacteria	D_2__Alphaproteobacteria	D_3__Rhodobacterales	D_4__Rhodobacteraceae
D_5__Ekhidna	0.24	1.28	0.852	0.988	D_0__Bacteria	D_1__Bacteroidetes	D_2__Bacteroidia	D_3__Cytophagales	D_4__Cyclobacteriaceae
D_5__Nocardia	0.131	0.738	0.861	0.988	D_0__Bacteria	D_1__Actinobacteria	D_2__Actinobacteria	D_3__Corynebacteriales	D_4__Nocardiaceae
D_5__Salinihabitans	0.0743	0.524	0.888	0.996	D_0__Bacteria	D_1__Proteobacteria	D_2__Alphaproteobacteria	D_3__Rhodobacterales	D_4__Rhodobacteraceae
D_5__Subdoligranulum	0.0966	0.833	0.908	0.996	D_0__Bacteria	D_1__Firmicutes	D_2__Clostridia	D_3__Clostridiales	D_4__Ruminococcaceae
D_5__Anaeromicrobium	6.81e-15	1	1	1	D_0__Bacteria	D_1__Firmicutes	D_2__Clostridia	D_3__Clostridiales	D_4__Clostridiaceae
D_5__Anaeroplasma	6.46e-15	0.543	1	1	D_0__Bacteria	D_1__Tenericutes	D_2__Mollicutes	D_3__Anaeroplasmatales	D_4__Anaeroplasmataceae
D_5__Carboxylicivirga	-1.14e-15	0.602	1	1	D_0__Bacteria	D_1__Bacteroidetes	D_2__Bacteroidia	D_3__Bacteroidales	D_4__Marinilabiliaceae
D_5__Desulfuromusa	3.57e-15	0.655	1	1	D_0__Bacteria	D_1__Proteobacteria	D_2__Deltaproteobacteria	D_3__Desulfuromonadales	D_4__Desulfuromonadaceae
D_5__hydrothermal vent metagenome	-0.0404	0.527	0.939	1	D_0__Bacteria	D_1__WPS-2	D_2__hydrothermal vent metagenome	D_3__hydrothermal vent metagenome	D_4__hydrothermal vent metagenome
D_5__Labilibacter	4.22e-15	0.717	1	1	D_0__Bacteria	D_1__Bacteroidetes	D_2__Bacteroidia	D_3__Bacteroidales	D_4__Marinilabiliaceae
D_5__Lewinella	-0.111	1.45	0.939	1	D_0__Bacteria	D_1__Bacteroidetes	D_2__Bacteroidia	D_3__Chitinophagales	D_4__Saprospiraceae
D_5__marine metagenome	-1.95e-15	0.582	1	1	D_0__Bacteria	D_1__Proteobacteria	D_2__Alphaproteobacteria	D_3__Rhodospirillales	D_4__uncultured
D_5__Methylobacterium	-0.0636	0.911	0.945	1	D_0__Bacteria	D_1__Proteobacteria	D_2__Alphaproteobacteria	D_3__Rhizobiales	D_4__Beijerinckiaceae
D_5__Neptuniibacter	4.38e-15	0.348	1	1	D_0__Bacteria	D_1__Proteobacteria	D_2__Gammaproteobacteria	D_3__Oceanospirillales	D_4__Nitrincolaceae
D_5__Paramaledivibacter	1.03e-14	0.379	1	1	D_0__Bacteria	D_1__Firmicutes	D_2__Clostridia	D_3__Clostridiales	D_4__Clostridiaceae 4
D_5__Planoglabratella opercularis	0.0414	1.07	0.969	1	D_0__Bacteria	D_1__Cyanobacteria	D_2__Oxyphotobacteria	D_3__Chloroplast	D_4__Planoglabratella opercularis
D_5__Rikenellaceae RC9 gut group	-4.14e-15	0.494	1	1	D_0__Bacteria	D_1__Bacteroidetes	D_2__Bacteroidia	D_3__Bacteroidales	D_4__Rikenellaceae
D_5__Sunxiuqinia	4.3e-15	0.454	1	1	D_0__Bacteria	D_1__Bacteroidetes	D_2__Bacteroidia	D_3__Bacteroidales	D_4__Prolixibacteraceae

## Sheet: D. PH vs PC
Pairwise comparisons by means of multiple linear regression with covariate adjustment. Results:
Genus	Log2FC	St.Error	P-value	FDR	Kingdom	Phylum	Class	Order	Family
D_5__Tepidibacter	4.47	1.11	0.000284	0.0213	D_0__Bacteria	D_1__Firmicutes	D_2__Clostridia	D_3__Clostridiales	D_4__Peptostreptococcaceae
D_5__Desulfuromusa	2.42	0.657	0.000751	0.0372	D_0__Bacteria	D_1__Proteobacteria	D_2__Deltaproteobacteria	D_3__Desulfuromonadales	D_4__Desulfuromonadaceae
D_5__Labilibacter	2.91	0.825	0.00117	0.0465	D_0__Bacteria	D_1__Bacteroidetes	D_2__Bacteroidia	D_3__Bacteroidales	D_4__Marinilabiliaceae
D_5__Propionigenium	4.22	1.21	0.00127	0.047	D_0__Bacteria	D_1__Fusobacteria	D_2__Fusobacteriia	D_3__Fusobacteriales	D_4__Fusobacteriaceae
D_5__Cohaesibacter	3.32	0.97	0.00156	0.0523	D_0__Bacteria	D_1__Proteobacteria	D_2__Alphaproteobacteria	D_3__Rhizobiales	D_4__Rhizobiaceae
D_5__Aureisphaera	3.44	1.07	0.00282	0.0761	D_0__Bacteria	D_1__Bacteroidetes	D_2__Bacteroidia	D_3__Flavobacteriales	D_4__Flavobacteriaceae
D_5__Carboxylicivirga	1.8	0.605	0.00528	0.106	D_0__Bacteria	D_1__Bacteroidetes	D_2__Bacteroidia	D_3__Bacteroidales	D_4__Marinilabiliaceae
D_5__marine metagenome	1.72	0.585	0.00572	0.109	D_0__Bacteria	D_1__Proteobacteria	D_2__Alphaproteobacteria	D_3__Rhodospirillales	D_4__uncultured
D_5__Paramaledivibacter	1.1	0.383	0.00679	0.117	D_0__Bacteria	D_1__Firmicutes	D_2__Clostridia	D_3__Clostridiales	D_4__Clostridiaceae 4
D_5__Kiloniella	2.1	0.76	0.00899	0.137	D_0__Bacteria	D_1__Proteobacteria	D_2__Alphaproteobacteria	D_3__Rhodovibrionales	D_4__Kiloniellaceae
D_5__Oceanirhabdus	4.5	1.65	0.00983	0.146	D_0__Bacteria	D_1__Firmicutes	D_2__Clostridia	D_3__Clostridiales	D_4__Clostridiaceae 1
D_5__Fusibacter	3.58	1.35	0.0116	0.163	D_0__Bacteria	D_1__Firmicutes	D_2__Clostridia	D_3__Clostridiales	D_4__Family XII
D_5__Anaeromicrobium	2.6	1	0.0137	0.182	D_0__Bacteria	D_1__Firmicutes	D_2__Clostridia	D_3__Clostridiales	D_4__Clostridiaceae
D_5__Marinifilum	3.53	1.37	0.0141	0.182	D_0__Bacteria	D_1__Bacteroidetes	D_2__Bacteroidia	D_3__Bacteroidales	D_4__Marinifilaceae
Not Assigned	-2	0.806	0.0181	0.197
D_5__uncultured bacterium W5 15b	-2.34	0.953	0.0191	0.199
D_5__Rikenellaceae RC9 gut group	-1.14	0.494	0.0269	0.25	D_0__Bacteria	D_1__Bacteroidetes	D_2__Bacteroidia	D_3__Bacteroidales	D_4__Rikenellaceae
D_5__Ruminococcus 1	-2.4	1.05	0.0285	0.255	D_0__Bacteria	D_1__Firmicutes	D_2__Clostridia	D_3__Clostridiales	D_4__Ruminococcaceae
D_5__Seonamhaeicola	2.57	1.16	0.0323	0.278	D_0__Bacteria	D_1__Bacteroidetes	D_2__Bacteroidia	D_3__Flavobacteriales	D_4__Flavobacteriaceae
D_5__Reichenbachiella	-2.2	1.02	0.038	0.314	D_0__Bacteria	D_1__Bacteroidetes	D_2__Bacteroidia	D_3__Cytophagales	D_4__Cyclobacteriaceae
D_5__Fabibacter	-2.21	1.16	0.0636	0.402	D_0__Bacteria	D_1__Bacteroidetes	D_2__Bacteroidia	D_3__Cytophagales	D_4__Cyclobacteriaceae
D_5__Nautella	2.66	1.38	0.0617	0.402	D_0__Bacteria	D_1__Proteobacteria	D_2__Alphaproteobacteria	D_3__Rhodobacterales	D_4__Rhodobacteraceae
D_5__Kordiimonas	-1.69	0.893	0.0665	0.406	D_0__Bacteria	D_1__Proteobacteria	D_2__Alphaproteobacteria	D_3__Kordiimonadales	D_4__Kordiimonadaceae
D_5__uncultured Parvularculaceae bacterium	-1.64	0.875	0.0682	0.409	D_0__Bacteria	D_1__Proteobacteria	D_2__Alphaproteobacteria	D_3__Parvibaculales	D_4__PS1 clade
D_5__OM27 clade	-2.48	1.33	0.0693	0.412	D_0__Bacteria	D_1__Proteobacteria	D_2__Deltaproteobacteria	D_3__Bdellovibrionales	D_4__Bdellovibrionaceae
D_5__Candidatus Entotheonella	-1.79	1.02	0.0867	0.475	D_0__Bacteria	D_1__Entotheonellaeota	D_2__Entotheonellia	D_3__Entotheonellales	D_4__Entotheonellaceae
D_5__Nocardia	-1.26	0.738	0.0966	0.491	D_0__Bacteria	D_1__Actinobacteria	D_2__Actinobacteria	D_3__Corynebacteriales	D_4__Nocardiaceae
D_5__Sulfurospirillum	3.71	2.19	0.0996	0.501	D_0__Bacteria	D_1__Epsilonbacteraeota	D_2__Campylobacteria	D_3__Campylobacterales	D_4__Sulfurospirillaceae
D_5__Roseitalea	-1.93	1.22	0.121	0.55	D_0__Bacteria	D_1__Proteobacteria	D_2__Alphaproteobacteria	D_3__Rhizobiales	D_4__Rhizobiaceae
D_5__Psychrilyobacter	1.43	0.92	0.13	0.576	D_0__Bacteria	D_1__Fusobacteria	D_2__Fusobacteriia	D_3__Fusobacteriales	D_4__Fusobacteriaceae
D_5__NS4 marine group	-0.648	0.435	0.145	0.606	D_0__Bacteria	D_1__Bacteroidetes	D_2__Bacteroidia	D_3__Flavobacteriales	D_4__Flavobacteriaceae
D_5__Maritalea	1.22	0.822	0.146	0.608	D_0__Bacteria	D_1__Proteobacteria	D_2__Alphaproteobacteria	D_3__Rhizobiales	D_4__Devosiaceae
D_5__hydrothermal vent metagenome	-0.76	0.529	0.159	0.638	D_0__Bacteria	D_1__WPS-2	D_2__hydrothermal vent metagenome	D_3__hydrothermal vent metagenome	D_4__hydrothermal vent metagenome
D_5__Prevotellaceae UCG 001	-0.873	0.61	0.161	0.638
D_5__Sedimentitalea	-1.75	1.23	0.161	0.638	D_0__Bacteria	D_1__Proteobacteria	D_2__Alphaproteobacteria	D_3__Rhodobacterales	D_4__Rhodobacteraceae
D_5__Terasakiella	2.11	1.48	0.163	0.638	D_0__Bacteria	D_1__Proteobacteria	D_2__Alphaproteobacteria	D_3__Rhodospirillales	D_4__Terasakiellaceae
D_5__Hoeflea	1.54	1.1	0.172	0.651	D_0__Bacteria	D_1__Proteobacteria	D_2__Alphaproteobacteria	D_3__Rhizobiales	D_4__Rhizobiaceae
D_5__Octadecabacter	1.13	0.836	0.186	0.659	D_0__Bacteria	D_1__Proteobacteria	D_2__Alphaproteobacteria	D_3__Rhodobacterales	D_4__Rhodobacteraceae
D_5__Vibrio	1.48	1.09	0.184	0.659	D_0__Bacteria	D_1__Proteobacteria	D_2__Gammaproteobacteria	D_3__Vibrionales	D_4__Vibrionaceae
D_5__uncultured Cytophagaceae bacterium	0.704	0.525	0.188	0.661	D_0__Bacteria	D_1__Bacteroidetes	D_2__Bacteroidia	D_3__Flavobacteriales	D_4__NS9 marine group
D_5__unidentified marine bacterioplankton	-1.25	0.936	0.189	0.662	D_0__Bacteria	D_1__Bacteroidetes	D_2__Bacteroidia	D_3__Sphingobacteriales	D_4__NS11-12 marine group
D_5__Planoglabratella opercularis	-1.41	1.07	0.195	0.675	D_0__Bacteria	D_1__Cyanobacteria	D_2__Oxyphotobacteria	D_3__Chloroplast	D_4__Planoglabratella opercularis
D_5__Bifidobacterium	1.33	1.04	0.207	0.696	D_0__Bacteria	D_1__Actinobacteria	D_2__Actinobacteria	D_3__Bifidobacteriales	D_4__Bifidobacteriaceae
D_5__Faecalibacterium	-1.53	1.19	0.208	0.696	D_0__Bacteria	D_1__Firmicutes	D_2__Clostridia	D_3__Clostridiales	D_4__Ruminococcaceae
D_5__Candidatus Alysiosphaera	-1.5	1.21	0.222	0.698	D_0__Bacteria	D_1__Proteobacteria	D_2__Alphaproteobacteria	D_3__Tistrellales	D_4__Geminicoccaceae
D_5__Brevibacterium	-0.695	0.574	0.234	0.705	D_0__Bacteria	D_1__Actinobacteria	D_2__Actinobacteria	D_3__Micrococcales	D_4__Brevibacteriaceae
D_5__Flavicella	1.01	0.829	0.23	0.705	D_0__Bacteria	D_1__Bacteroidetes	D_2__Bacteroidia	D_3__Flavobacteriales	D_4__Flavobacteriaceae
D_5__LS NOB	0.973	0.797	0.23	0.705
D_5__Salinihabitans	-0.642	0.524	0.229	0.705	D_0__Bacteria	D_1__Proteobacteria	D_2__Alphaproteobacteria	D_3__Rhodobacterales	D_4__Rhodobacteraceae
D_5__metagenome	-1.57	1.31	0.237	0.706	D_0__Bacteria	D_1__Chloroflexi	D_2__Anaerolineae	D_3__SBR1031	D_4__A4b
D_5__Arcobacter	1.8	1.53	0.248	0.709	D_0__Bacteria	D_1__Epsilonbacteraeota	D_2__Campylobacteria	D_3__Campylobacterales	D_4__Arcobacteraceae
D_5__Candidatus Endoecteinascidia	0.577	0.489	0.246	0.709	D_0__Bacteria	D_1__Proteobacteria	D_2__Gammaproteobacteria	D_3__Piscirickettsiales	D_4__Piscirickettsiaceae
D_5__Hyphomonas	0.876	0.743	0.246	0.709	D_0__Bacteria	D_1__Proteobacteria	D_2__Alphaproteobacteria	D_3__Caulobacterales	D_4__Hyphomonadaceae
D_5__Parabacteroides	-2.12	1.79	0.243	0.709	D_0__Bacteria	D_1__Bacteroidetes	D_2__Bacteroidia	D_3__Bacteroidales	D_4__Tannerellaceae
D_5__Rapidithrix	-1.84	1.57	0.248	0.709	D_0__Bacteria	D_1__Bacteroidetes	D_2__Bacteroidia	D_3__Cytophagales	D_4__Flammeovirgaceae
D_5__Crocinitomix	0.613	0.55	0.273	0.736	D_0__Bacteria	D_1__Bacteroidetes	D_2__Bacteroidia	D_3__Flavobacteriales	D_4__Crocinitomicaceae
D_5__Thalassolituus	0.428	0.383	0.271	0.736	D_0__Bacteria	D_1__Proteobacteria	D_2__Gammaproteobacteria	D_3__Oceanospirillales	D_4__Saccharospirillaceae
D_5__Magnetospira	-1.26	1.16	0.284	0.751	D_0__Bacteria	D_1__Proteobacteria	D_2__Alphaproteobacteria	D_3__Rhodospirillales	D_4__Magnetospiraceae
D_5__Planktomarina	-1.19	1.12	0.295	0.76	D_0__Bacteria	D_1__Proteobacteria	D_2__Alphaproteobacteria	D_3__Rhodobacterales	D_4__Rhodobacteraceae
D_5__Bradyrhizobium	-1.4	1.36	0.309	0.769	D_0__Bacteria	D_1__Proteobacteria	D_2__Alphaproteobacteria	D_3__Rhizobiales	D_4__Xanthobacteraceae
D_5__NS5 marine group	-1.29	1.26	0.313	0.774	D_0__Bacteria	D_1__Bacteroidetes	D_2__Bacteroidia	D_3__Flavobacteriales	D_4__Flavobacteriaceae
D_5__Nannocystis	-0.689	0.68	0.317	0.779	D_0__Bacteria	D_1__Proteobacteria	D_2__Deltaproteobacteria	D_3__Myxococcales	D_4__Nannocystaceae
D_5__Lawsonella	-0.643	0.639	0.32	0.78	D_0__Bacteria	D_1__Actinobacteria	D_2__Actinobacteria	D_3__Corynebacteriales	D_4__Corynebacteriaceae
D_5__Ketogulonicigenium	0.957	0.988	0.339	0.797	D_0__Bacteria	D_1__Proteobacteria	D_2__Alphaproteobacteria	D_3__Rhodobacterales	D_4__Rhodobacteraceae
D_5__Formosa	-0.554	0.613	0.372	0.801	D_0__Bacteria	D_1__Bacteroidetes	D_2__Bacteroidia	D_3__Flavobacteriales	D_4__Flavobacteriaceae
D_5__Jannaschia	1.15	1.24	0.361	0.801	D_0__Bacteria	D_1__Proteobacteria	D_2__Alphaproteobacteria	D_3__Rhodobacterales	D_4__Rhodobacteraceae
D_5__Marinoscillum	-1.18	1.27	0.36	0.801	D_0__Bacteria	D_1__Bacteroidetes	D_2__Bacteroidia	D_3__Cytophagales	D_4__Cyclobacteriaceae
D_5__Paracoccus	-0.968	1.01	0.345	0.801	D_0__Bacteria	D_1__Proteobacteria	D_2__Alphaproteobacteria	D_3__Rhodobacterales	D_4__Rhodobacteraceae
D_5__Phycisphaera	-0.787	0.864	0.368	0.801	D_0__Bacteria	D_1__Planctomycetes	D_2__Phycisphaerae	D_3__Phycisphaerales	D_4__Phycisphaeraceae
D_5__Pseudahrensia	0.767	0.866	0.382	0.801	D_0__Bacteria	D_1__Proteobacteria	D_2__Alphaproteobacteria	D_3__Rhizobiales	D_4__Rhizobiaceae
D_5__Subdoligranulum	-0.481	0.526	0.366	0.801	D_0__Bacteria	D_1__Firmicutes	D_2__Clostridia	D_3__Clostridiales	D_4__Ruminococcaceae
D_5__Sva0996 marine group	-1.06	1.19	0.376	0.801	D_0__Bacteria	D_1__Actinobacteria	D_2__Acidimicrobiia	D_3__Microtrichales	D_4__Microtrichaceae
D_5__uncultured bacterium HF0010 08B07	-0.814	0.901	0.372	0.801
D_5__uncultured Bacteroidetes bacterium	1.28	1.4	0.365	0.801	D_0__Bacteria	D_1__Bacteroidetes	D_2__Bacteroidia	D_3__Chitinophagales	D_4__uncultured
D_5__uncultured Chloroflexi bacterium	1.11	1.17	0.348	0.801	D_0__Bacteria	D_1__Chloroflexi	D_2__Chloroflexia	D_3__Kallotenuales	D_4__AKIW781
D_5__uncultured Sphingobacteriales bacterium	-0.738	0.807	0.367	0.801	D_0__Bacteria	D_1__Bacteroidetes	D_2__Bacteroidia	D_3__Chitinophagales	D_4__uncultured
D_5__Albidovulum	0.444	0.52	0.399	0.811	D_0__Bacteria	D_1__Proteobacteria	D_2__Alphaproteobacteria	D_3__Rhodobacterales	D_4__Rhodobacteraceae
D_5__Leisingera	-1.12	1.31	0.399	0.811	D_0__Bacteria	D_1__Proteobacteria	D_2__Alphaproteobacteria	D_3__Rhodobacterales	D_4__Rhodobacteraceae
D_5__ML602J 51	-0.923	1.08	0.397	0.811
D_5__Planktotalea	-0.519	0.609	0.399	0.811	D_0__Bacteria	D_1__Proteobacteria	D_2__Alphaproteobacteria	D_3__Rhodobacterales	D_4__Rhodobacteraceae
D_5__Tenacibaculum	0.861	1.01	0.4	0.811	D_0__Bacteria	D_1__Bacteroidetes	D_2__Bacteroidia	D_3__Flavobacteriales	D_4__Flavobacteriaceae
D_5__Finegoldia	-0.906	1.09	0.413	0.828	D_0__Bacteria	D_1__Firmicutes	D_2__Clostridia	D_3__Clostridiales	D_4__Family XI
D_5__Candidatus Saccharimonas	-0.548	0.674	0.421	0.835	D_0__Bacteria	D_1__Patescibacteria	D_2__Saccharimonadia	D_3__Saccharimonadales	D_4__Saccharimonadaceae
D_5__SM1A02	0.781	0.958	0.42	0.835	D_0__Bacteria	D_1__Planctomycetes	D_2__Phycisphaerae	D_3__Phycisphaerales	D_4__Phycisphaeraceae
D_5__Nitrospira	-1.13	1.4	0.425	0.836	D_0__Bacteria	D_1__Nitrospirae	D_2__Nitrospira	D_3__Nitrospirales	D_4__Nitrospiraceae
D_5__Polaribacter huanghezhanensis	-0.994	1.23	0.425	0.836
D_5__OM75 clade	-0.986	1.28	0.446	0.862	D_0__Bacteria	D_1__Proteobacteria	D_2__Alphaproteobacteria	D_3__Thalassobaculales	D_4__Nisaeaceae
D_5__Hellea	0.393	0.512	0.448	0.864	D_0__Bacteria	D_1__Proteobacteria	D_2__Alphaproteobacteria	D_3__Caulobacterales	D_4__Hyphomonadaceae
D_5__Ekhidna	-0.985	1.32	0.459	0.865	D_0__Bacteria	D_1__Bacteroidetes	D_2__Bacteroidia	D_3__Cytophagales	D_4__Cyclobacteriaceae
D_5__Polaribacter 4	-0.805	1.08	0.459	0.865	D_0__Bacteria	D_1__Bacteroidetes	D_2__Bacteroidia	D_3__Flavobacteriales	D_4__Flavobacteriaceae
D_5__uncultured Rhodobacteraceae bacterium	0.66	0.909	0.473	0.883	D_0__Bacteria	D_1__Proteobacteria	D_2__Alphaproteobacteria	D_3__uncultured	D_4__uncultured Rhodobacteraceae bacterium
D_5__Virgulinella fragilis	0.419	0.587	0.48	0.886	D_0__Bacteria	D_1__Cyanobacteria	D_2__Oxyphotobacteria	D_3__Chloroplast	D_4__Virgulinella fragilis
D_5__Romboutsia	-0.6	0.852	0.486	0.891	D_0__Bacteria	D_1__Firmicutes	D_2__Clostridia	D_3__Clostridiales	D_4__Peptostreptococcaceae
D_5__B2706 C7	0.618	0.919	0.506	0.898
D_5__Dinoroseobacter	-0.777	1.15	0.503	0.898	D_0__Bacteria	D_1__Proteobacteria	D_2__Alphaproteobacteria	D_3__Rhodobacterales	D_4__Rhodobacteraceae
D_5__Marivita	1.04	1.52	0.497	0.898	D_0__Bacteria	D_1__Proteobacteria	D_2__Alphaproteobacteria	D_3__Rhodobacterales	D_4__Rhodobacteraceae
D_5__uncultured	-0.696	1.05	0.513	0.898	D_0__Bacteria	D_1__Spirochaetes	D_2__Spirochaetia	D_3__Spirochaetales	D_4__Spirochaetaceae
D_5__uncultured bacterium	-0.661	0.957	0.495	0.898	D_0__Bacteria	D_1__Proteobacteria	D_2__Alphaproteobacteria	D_3__Rhodospirillales	D_4__uncultured
D_5__Alistipes	-0.788	1.2	0.517	0.903	D_0__Bacteria	D_1__Bacteroidetes	D_2__Bacteroidia	D_3__Bacteroidales	D_4__Rikenellaceae
D_5__Labrenzia	0.532	0.815	0.518	0.903	D_0__Bacteria	D_1__Proteobacteria	D_2__Alphaproteobacteria	D_3__Rhizobiales	D_4__Stappiaceae
D_5__Loktanella	-0.787	1.24	0.531	0.907	D_0__Bacteria	D_1__Proteobacteria	D_2__Alphaproteobacteria	D_3__Rhodobacterales	D_4__Rhodobacteraceae
D_5__Bauldia	0.901	1.46	0.541	0.916	D_0__Bacteria	D_1__Proteobacteria	D_2__Alphaproteobacteria	D_3__Rhizobiales	D_4__Rhizobiales Incertae Sedis
D_5__Candidatus Puniceispirillum	0.828	1.39	0.555	0.919	D_0__Bacteria	D_1__Proteobacteria	D_2__Alphaproteobacteria	D_3__Puniceispirillales	D_4__SAR116 clade
5 Cicer arietinum .chickpea.	-0.361	0.604	0.554	0.919
D_5__Kordia	-0.512	0.874	0.562	0.919	D_0__Bacteria	D_1__Bacteroidetes	D_2__Bacteroidia	D_3__Flavobacteriales	D_4__Flavobacteriaceae
D_5__Lachnospiraceae NK4A136 group	-0.717	1.22	0.559	0.919	D_0__Bacteria	D_1__Firmicutes	D_2__Clostridia	D_3__Clostridiales	D_4__Lachnospiraceae
D_5__Aquimarina	-0.628	1.11	0.574	0.926	D_0__Bacteria	D_1__Bacteroidetes	D_2__Bacteroidia	D_3__Flavobacteriales	D_4__Flavobacteriaceae
D_5__Erythrobacter	0.422	0.753	0.578	0.926	D_0__Bacteria	D_1__Proteobacteria	D_2__Alphaproteobacteria	D_3__Sphingomonadales	D_4__Sphingomonadaceae
D_5__Filomicrobium	0.799	1.41	0.574	0.926	D_0__Bacteria	D_1__Proteobacteria	D_2__Alphaproteobacteria	D_3__Rhizobiales	D_4__Hyphomicrobiaceae
D_5__Candidatus Aquiluna	0.765	1.41	0.592	0.927	D_0__Bacteria	D_1__Actinobacteria	D_2__Actinobacteria	D_3__Micrococcales	D_4__Microbacteriaceae
D_5__Cutibacterium	-0.742	1.35	0.587	0.927	D_0__Bacteria	D_1__Actinobacteria	D_2__Actinobacteria	D_3__Propionibacteriales	D_4__Propionibacteriaceae
D_5__Nereida	-0.572	1.05	0.59	0.927	D_0__Bacteria	D_1__Proteobacteria	D_2__Alphaproteobacteria	D_3__Rhodobacterales	D_4__Rhodobacteraceae
D_5__Tropicimonas	-0.429	0.791	0.591	0.927	D_0__Bacteria	D_1__Proteobacteria	D_2__Alphaproteobacteria	D_3__Rhodobacterales	D_4__Rhodobacteraceae
D_5__Luteibaculum	-0.537	1.01	0.6	0.928	D_0__Bacteria	D_1__Bacteroidetes	D_2__Bacteroidia	D_3__Flavobacteriales	D_4__Cryomorphaceae
D_5__Neptuniibacter	0.187	0.348	0.594	0.928	D_0__Bacteria	D_1__Proteobacteria	D_2__Gammaproteobacteria	D_3__Oceanospirillales	D_4__Nitrincolaceae
D_5__Mf105b01	-0.348	0.664	0.603	0.929	D_0__Bacteria	D_1__Proteobacteria	D_2__Alphaproteobacteria	D_3__Parvibaculales	D_4__Parvibaculaceae
D_5__Lentibacter	-0.543	1.06	0.612	0.933	D_0__Bacteria	D_1__Proteobacteria	D_2__Alphaproteobacteria	D_3__Rhodobacterales	D_4__Rhodobacteraceae
D_5__Rhodococcus	-0.213	0.422	0.617	0.933	D_0__Bacteria	D_1__Actinobacteria	D_2__Actinobacteria	D_3__Corynebacteriales	D_4__Nocardiaceae
D_5__Ascidiaceihabitans	-0.337	0.701	0.633	0.935	D_0__Bacteria	D_1__Proteobacteria	D_2__Alphaproteobacteria	D_3__Rhodobacterales	D_4__Rhodobacteraceae
D_5__Aurantivirga	-0.308	0.632	0.629	0.935	D_0__Bacteria	D_1__Bacteroidetes	D_2__Bacteroidia	D_3__Flavobacteriales	D_4__Flavobacteriaceae
D_5__Clade Ia	-0.37	0.804	0.648	0.935	D_0__Bacteria	D_1__Proteobacteria	D_2__Alphaproteobacteria	D_3__SAR11 clade	D_4__Clade I
D_5__Fluviicola	0.406	0.913	0.659	0.935	D_0__Bacteria	D_1__Bacteroidetes	D_2__Bacteroidia	D_3__Flavobacteriales	D_4__Crocinitomicaceae
D_5__Lentimonas	-0.513	1.07	0.636	0.935	D_0__Bacteria	D_1__Verrucomicrobia	D_2__Verrucomicrobiae	D_3__Opitutales	D_4__Puniceicoccaceae
D_5__Mycoplasma	-0.8	1.69	0.639	0.935	D_0__Bacteria	D_1__Tenericutes	D_2__Mollicutes	D_3__Mycoplasmatales	D_4__Mycoplasmataceae
D_5__Pelagibaca	-0.194	0.422	0.648	0.935	D_0__Bacteria	D_1__Proteobacteria	D_2__Alphaproteobacteria	D_3__Rhodobacterales	D_4__Rhodobacteraceae
D_5__Phaeocystidibacter	0.355	0.773	0.649	0.935	D_0__Bacteria	D_1__Bacteroidetes	D_2__Bacteroidia	D_3__Flavobacteriales	D_4__Cryomorphaceae
D_5__Pontivivens	0.313	0.691	0.653	0.935	D_0__Bacteria	D_1__Proteobacteria	D_2__Alphaproteobacteria	D_3__Rhodobacterales	D_4__Rhodobacteraceae
D_5__uncultured alpha proteobacterium	0.691	1.55	0.659	0.935	D_0__Bacteria	D_1__Proteobacteria	D_2__Alphaproteobacteria	D_3__Puniceispirillales	D_4__uncultured
D_5__Flavobacterium	0.315	0.733	0.67	0.941	D_0__Bacteria	D_1__Bacteroidetes	D_2__Bacteroidia	D_3__Flavobacteriales	D_4__Flavobacteriaceae
D_5__Shimia	0.254	0.599	0.673	0.941	D_0__Bacteria	D_1__Proteobacteria	D_2__Alphaproteobacteria	D_3__Rhodobacterales	D_4__Rhodobacteraceae
D_5__Methylobacterium	-0.382	0.91	0.677	0.944	D_0__Bacteria	D_1__Proteobacteria	D_2__Alphaproteobacteria	D_3__Rhizobiales	D_4__Beijerinckiaceae
D_5__Planktothrix NIVA CYA 15	0.23	0.562	0.685	0.949
D_5__Roseobacter	-0.329	0.818	0.69	0.953	D_0__Bacteria	D_1__Proteobacteria	D_2__Alphaproteobacteria	D_3__Rhodobacterales	D_4__Rhodobacteraceae
D_5__Turneriella	-0.19	0.482	0.697	0.956	D_0__Bacteria	D_1__Spirochaetes	D_2__Leptospirae	D_3__Leptospirales	D_4__Leptospiraceae
D_5__PAUC26f	0.42	1.13	0.712	0.972	D_0__Bacteria	D_1__Acidobacteria	D_2__Acidobacteriia	D_3__Solibacterales	D_4__Solibacteraceae (Subgroup 3)
D_5__Blastococcus	-0.27	0.76	0.725	0.972	D_0__Bacteria	D_1__Actinobacteria	D_2__Actinobacteria	D_3__Frankiales	D_4__Geodermatophilaceae
D_5__Kocuria	-0.299	0.882	0.737	0.972	D_0__Bacteria	D_1__Actinobacteria	D_2__Actinobacteria	D_3__Micrococcales	D_4__Micrococcaceae
D_5__Maribacter	0.134	0.38	0.727	0.972	D_0__Bacteria	D_1__Bacteroidetes	D_2__Bacteroidia	D_3__Flavobacteriales	D_4__Flavobacteriaceae
D_5__uncultured Rhodospirillales bacterium	0.369	1.02	0.72	0.972	D_0__Bacteria	D_1__Proteobacteria	D_2__Alphaproteobacteria	D_3__Puniceispirillales	D_4__SAR116 clade
D_5__Parasphingopyxis	-0.213	0.644	0.743	0.977	D_0__Bacteria	D_1__Proteobacteria	D_2__Alphaproteobacteria	D_3__Sphingomonadales	D_4__Sphingomonadaceae
D_5__Silicimonas	0.349	1.1	0.753	0.978	D_0__Bacteria	D_1__Proteobacteria	D_2__Alphaproteobacteria	D_3__Rhodobacterales	D_4__Rhodobacteraceae
D_5__Bdellovibrio	0.241	0.806	0.767	0.981	D_0__Bacteria	D_1__Proteobacteria	D_2__Deltaproteobacteria	D_3__Bdellovibrionales	D_4__Bdellovibrionaceae
D_5__Micrococcus	-0.107	0.354	0.765	0.981	D_0__Bacteria	D_1__Actinobacteria	D_2__Actinobacteria	D_3__Micrococcales	D_4__Micrococcaceae
D_5__NS3a marine group	-0.274	0.922	0.768	0.981	D_0__Bacteria	D_1__Bacteroidetes	D_2__Bacteroidia	D_3__Flavobacteriales	D_4__Flavobacteriaceae
D_5__Hyphobacterium	-0.204	0.706	0.775	0.984	D_0__Bacteria	D_1__Proteobacteria	D_2__Alphaproteobacteria	D_3__Caulobacterales	D_4__Hyphomonadaceae
D_5__uncultured spirochete	-0.1	0.347	0.775	0.984	D_0__Bacteria	D_1__Spirochaetes	D_2__Brachyspirae	D_3__Brachyspirales	D_4__LH041
D_5__Akkermansia	0.326	1.2	0.788	0.988	D_0__Bacteria	D_1__Verrucomicrobia	D_2__Verrucomicrobiae	D_3__Verrucomicrobiales	D_4__Akkermansiaceae
D_5__uncultured planctomycete	0.237	0.847	0.781	0.988	D_0__Bacteria	D_1__Planctomycetes	D_2__Pla3 lineage	D_3__uncultured planctomycete	D_4__uncultured planctomycete
D_5__uncultured proteobacterium	-0.165	0.6	0.785	0.988	D_0__Bacteria	D_1__Proteobacteria	D_2__Alphaproteobacteria	D_3__uncultured	D_4__uncultured proteobacterium
D_5__Altererythrobacter	0.301	1.13	0.792	0.99	D_0__Bacteria	D_1__Proteobacteria	D_2__Alphaproteobacteria	D_3__Sphingomonadales	D_4__Sphingomonadaceae
D_5__Sulfitobacter	-0.296	1.15	0.797	0.991	D_0__Bacteria	D_1__Proteobacteria	D_2__Alphaproteobacteria	D_3__Rhodobacterales	D_4__Rhodobacteraceae
D_5__Ahrensia	-0.133	0.945	0.889	0.994	D_0__Bacteria	D_1__Proteobacteria	D_2__Alphaproteobacteria	D_3__Rhizobiales	D_4__Rhizobiaceae
D_5__Alloprevotella	-0.139	0.914	0.88	0.994	D_0__Bacteria	D_1__Bacteroidetes	D_2__Bacteroidia	D_3__Bacteroidales	D_4__Prevotellaceae
D_5__Allorhizobium Neorhizobium Pararhizobium Rhizobium	0.206	0.842	0.808	0.994
D_5__Aurantimicrobium	0.104	0.875	0.906	0.994	D_0__Bacteria	D_1__Actinobacteria	D_2__Actinobacteria	D_3__Micrococcales	D_4__Microbacteriaceae
D_5__Bacteroides	0.318	1.7	0.853	0.994	D_0__Bacteria	D_1__Bacteroidetes	D_2__Bacteroidia	D_3__Bacteroidales	D_4__Bacteroidaceae
D_5__Balneola	0.1	0.616	0.872	0.994	D_0__Bacteria	D_1__Bacteroidetes	D_2__Rhodothermia	D_3__Balneolales	D_4__Balneolaceae
D_5__Brachybacterium	-0.1	0.79	0.9	0.994	D_0__Bacteria	D_1__Actinobacteria	D_2__Actinobacteria	D_3__Micrococcales	D_4__Dermabacteraceae
D_5__Brevundimonas	-0.196	1.06	0.855	0.994	D_0__Bacteria	D_1__Proteobacteria	D_2__Alphaproteobacteria	D_3__Caulobacterales	D_4__Caulobacteraceae
D_5__Candidatus Navis	0.129	0.782	0.87	0.994	D_0__Bacteria	D_1__Proteobacteria	D_2__Gammaproteobacteria	D_3__Thiotrichales	D_4__Thiotrichaceae
D_5__Candidatus Tenderia	-0.103	0.551	0.853	0.994	D_0__Bacteria	D_1__Proteobacteria	D_2__Gammaproteobacteria	D_3__Tenderiales	D_4__Tenderiaceae
D_5__Corynebacterium 1	-0.284	1.21	0.815	0.994	D_0__Bacteria	D_1__Actinobacteria	D_2__Actinobacteria	D_3__Corynebacteriales	D_4__Corynebacteriaceae
D_5__Enhygromyxa	0.0769	0.426	0.858	0.994	D_0__Bacteria	D_1__Proteobacteria	D_2__Deltaproteobacteria	D_3__Myxococcales	D_4__Nannocystaceae
D_5__Halovulum	0.104	0.684	0.88	0.994	D_0__Bacteria	D_1__Proteobacteria	D_2__Alphaproteobacteria	D_3__Rhodobacterales	D_4__Rhodobacteraceae
D_5__Lachnoclostridium	0.101	0.509	0.843	0.994	D_0__Bacteria	D_1__Firmicutes	D_2__Clostridia	D_3__Clostridiales	D_4__Lachnospiraceae
D_5__Lentilitoribacter	-0.2	1.21	0.869	0.994	D_0__Bacteria	D_1__Proteobacteria	D_2__Alphaproteobacteria	D_3__Rhizobiales	D_4__Rhizobiaceae
D_5__Lentisphaera	-0.165	1	0.87	0.994	D_0__Bacteria	D_1__Lentisphaerae	D_2__Lentisphaeria	D_3__Lentisphaerales	D_4__Lentisphaeraceae
D_5__Lewinella	-0.253	1.45	0.863	0.994	D_0__Bacteria	D_1__Bacteroidetes	D_2__Bacteroidia	D_3__Chitinophagales	D_4__Saprospiraceae
D_5__Marinibacterium	-0.199	1.07	0.853	0.994	D_0__Bacteria	D_1__Proteobacteria	D_2__Alphaproteobacteria	D_3__Rhodobacterales	D_4__Rhodobacteraceae
D_5__Mesorhizobium	0.0619	0.531	0.908	0.994	D_0__Bacteria	D_1__Proteobacteria	D_2__Alphaproteobacteria	D_3__Rhizobiales	D_4__Rhizobiaceae
D_5__Ochrobactrum	0.276	1.36	0.84	0.994	D_0__Bacteria	D_1__Proteobacteria	D_2__Alphaproteobacteria	D_3__Rhizobiales	D_4__Rhizobiaceae
D_5__Pelagibius	-0.154	1.49	0.918	0.994	D_0__Bacteria	D_1__Proteobacteria	D_2__Alphaproteobacteria	D_3__Rhodovibrionales	D_4__Kiloniellaceae
D_5__Roseovarius	0.201	1.34	0.881	0.994	D_0__Bacteria	D_1__Proteobacteria	D_2__Alphaproteobacteria	D_3__Rhodobacterales	D_4__Rhodobacteraceae
D_5__Rothia	-0.249	2.12	0.907	0.994	D_0__Bacteria	D_1__Actinobacteria	D_2__Actinobacteria	D_3__Micrococcales	D_4__Micrococcaceae
D_5__Ruegeria	0.155	1.42	0.914	0.994	D_0__Bacteria	D_1__Proteobacteria	D_2__Alphaproteobacteria	D_3__Rhodobacterales	D_4__Rhodobacteraceae
D_5__Ruminiclostridium 9	-0.114	0.709	0.874	0.994	D_0__Bacteria	D_1__Firmicutes	D_2__Clostridia	D_3__Clostridiales	D_4__Ruminococcaceae
D_5__Ruminococcus torques group	-0.149	0.847	0.861	0.994
D_5__Sphingobium	0.1	0.679	0.884	0.994	D_0__Bacteria	D_1__Proteobacteria	D_2__Alphaproteobacteria	D_3__Sphingomonadales	D_4__Sphingomonadaceae
D_5__Synechococcus CC9902	-0.242	1.1	0.827	0.994	D_0__Bacteria	D_1__Cyanobacteria	D_2__Oxyphotobacteria	D_3__Synechococcales	D_4__Cyanobiaceae
D_5__uncultured Bacteroidales bacterium	-0.147	0.937	0.876	0.994	D_0__Bacteria	D_1__Bacteroidetes	D_2__Bacteroidia	D_3__Bacteroidales	D_4__Muribaculaceae
D_5__Winogradskyella	-0.0559	0.341	0.871	0.994	D_0__Bacteria	D_1__Bacteroidetes	D_2__Bacteroidia	D_3__Flavobacteriales	D_4__Flavobacteriaceae
D_5__Rhodovulum	0.0851	0.949	0.929	0.999	D_0__Bacteria	D_1__Proteobacteria	D_2__Alphaproteobacteria	D_3__Rhodobacterales	D_4__Rhodobacteraceae
D_5__Oceanibaculum	0.0271	0.411	0.948	1	D_0__Bacteria	D_1__Proteobacteria	D_2__Alphaproteobacteria	D_3__Thalassobaculales	D_4__Oceanibaculaceae
D_5__Roseivirga	0.0681	1.03	0.947	1	D_0__Bacteria	D_1__Bacteroidetes	D_2__Bacteroidia	D_3__Cytophagales	D_4__Cyclobacteriaceae
D_5__Tateyamaria	-0.0806	0.993	0.936	1	D_0__Bacteria	D_1__Proteobacteria	D_2__Alphaproteobacteria	D_3__Rhodobacterales	D_4__Rhodobacteraceae
D_5__Thalassospira	-0.0828	1.15	0.943	1	D_0__Bacteria	D_1__Proteobacteria	D_2__Alphaproteobacteria	D_3__Rhodospirillales	D_4__Thalassospiraceae
D_5__uncultured delta proteobacterium	-0.084	1.26	0.947	1	D_0__Bacteria	D_1__Proteobacteria	D_2__Deltaproteobacteria	D_3__Bradymonadales	D_4__uncultured delta proteobacterium
D_5__uncultured organism	-0.0756	1.13	0.947	1	D_0__Bacteria	D_1__Bacteroidetes	D_2__Bacteroidia	D_3__Bacteroidales	D_4__Muribaculaceae
D_5__Arcticiflavibacter	-9.89e-16	0.745	1	1	D_0__Bacteria	D_1__Bacteroidetes	D_2__Bacteroidia	D_3__Flavobacteriales	D_4__Flavobacteriaceae
D_5__Chaetoceros simplex	7.74e-16	0.884	1	1	D_0__Bacteria	D_1__Cyanobacteria	D_2__Oxyphotobacteria	D_3__Chloroplast	D_4__Chaetoceros simplex
D_5__hgcI clade	-0.0462	0.869	0.958	1	D_0__Bacteria	D_1__Actinobacteria	D_2__Actinobacteria	D_3__Frankiales	D_4__Sporichthyaceae
D_5__Nitrospina	-0.0286	1.18	0.981	1	D_0__Bacteria	D_1__Nitrospinae	D_2__Nitrospinia	D_3__Nitrospinales	D_4__Nitrospinaceae
D_5__Roseburia	-0.0175	0.713	0.981	1	D_0__Bacteria	D_1__Firmicutes	D_2__Clostridia	D_3__Clostridiales	D_4__Lachnospiraceae
D_5__Sphingomonas	0.0452	1.2	0.97	1	D_0__Bacteria	D_1__Proteobacteria	D_2__Alphaproteobacteria	D_3__Sphingomonadales	D_4__Sphingomonadaceae
D_5__Sphingorhabdus	-1.87e-16	0.327	1	1	D_0__Bacteria	D_1__Proteobacteria	D_2__Alphaproteobacteria	D_3__Sphingomonadales	D_4__Sphingomonadaceae
D_5__Thalassobius	-0.0602	1.11	0.957	1	D_0__Bacteria	D_1__Proteobacteria	D_2__Alphaproteobacteria	D_3__Rhodobacterales	D_4__Rhodobacteraceae
D_5__Truepera	0.00179	0.743	0.998	1	D_0__Bacteria	D_1__Deinococcus-Thermus	D_2__Deinococci	D_3__Deinococcales	D_4__Trueperaceae
D_5__uncultured marine bacterium	0.0253	1.12	0.982	1	D_0__Bacteria	D_1__Bacteroidetes	D_2__Bacteroidia	D_3__Chitinophagales	D_4__uncultured
